# Supplementary material for: Translation elongation factor 2 depletion by siRNA in mouse liver leads to mTOR-independent translational upregulation of ribosomal protein genes
Source: Sci Rep. 2020 Sep 23;10:15473. doi: 10.1038/s41598-020-72399-4 (PMC7511953; doi:10.1038/s41598-020-72399-4)
Supplement: Supplementary file 1 — Supplementary file1 [file 41598_2020_72399_MOESM1_ESM.txt]

Antibody	control-1	control-2	control-3	kd-1	kd-2	kd-3	control	kd	kd/control	log2Ratio
14-3-3-beta	1.03	0.96	0.98	0.93	1.16	1.00	0.99	1.03	1.041	0.058
14-3-3-epsilon	1.08	1.00	1.02	0.92	1.24	1.00	1.03	1.05	1.021	0.029
14-3-3-zeta	1.09	1.01	0.99	0.90	1.07	0.91	1.03	0.96	0.929	-0.105
4E-BP1	1.09	1.04	1.06	1.00	1.02	0.99	1.06	1.00	0.944	-0.084
4E-BP1_pS65	0.95	1.04	0.98	0.98	0.94	1.01	0.99	0.98	0.983	-0.025
4E-BP1_pT37_T46	1.10	1.06	1.07	1.00	1.02	1.02	1.08	1.01	0.940	-0.090
53BP1	0.96	1.03	0.99	0.93	1.02	1.09	0.99	1.02	1.023	0.032
A-Raf	0.95	0.94	1.01	1.00	0.93	0.98	0.97	0.97	1.004	0.005
A-Raf_pS299	0.99	1.03	0.98	1.08	0.97	1.02	1.00	1.03	1.022	0.031
ACC1	1.01	1.00	1.00	0.80	0.92	0.94	1.00	0.89	0.886	-0.174
ACC_pS79	1.03	1.17	1.09	1.00	0.94	0.98	1.09	0.97	0.887	-0.172
ACSL1	1.05	1.04	1.00	0.94	1.15	0.95	1.03	1.01	0.984	-0.023
ACVRL1	0.98	1.00	0.98	1.06	0.95	1.01	0.99	1.01	1.021	0.030
ADAR1	1.07	1.00	1.09	0.92	1.21	1.00	1.05	1.04	0.989	-0.015
Akt	0.96	1.01	1.10	1.00	1.02	1.08	1.02	1.03	1.011	0.015
Akt1	1.02	1.05	0.98	1.04	0.84	0.90	1.02	0.93	0.914	-0.130
Akt1_pS473	0.99	1.00	0.97	1.23	1.05	1.17	0.99	1.15	1.164	0.219
Akt2	0.95	1.04	1.01	1.00	0.85	0.90	1.00	0.92	0.918	-0.124
Akt2_pS474	1.01	1.00	0.96	1.36	1.11	1.33	0.99	1.27	1.280	0.356
Akt_pS473	0.89	0.96	0.98	1.31	1.21	1.33	0.95	1.29	1.358	0.442
Akt_pT308	0.89	1.00	0.99	1.25	0.93	1.13	0.96	1.10	1.146	0.197
Ambra1_pS52	1.04	0.94	0.99	0.91	1.16	0.94	0.99	1.00	1.010	0.014
AMPK-a2_pS345	0.96	1.03	0.98	1.00	0.94	0.97	0.99	0.97	0.976	-0.034
AMPKa	1.00	1.04	1.03	1.00	1.00	1.06	1.02	1.02	0.995	-0.008
AMPKa_pT172	0.95	1.00	0.96	1.01	0.97	1.11	0.97	1.03	1.062	0.086
Annexin-I	1.06	1.06	0.84	0.75	1.18	0.95	0.98	0.96	0.974	-0.038
Annexin-VII	1.02	0.96	0.98	0.84	1.19	0.96	0.99	0.99	1.008	0.011
AR	1.07	1.04	0.98	0.91	1.15	0.93	1.03	1.00	0.969	-0.046
ARID1A	0.99	1.00	1.07	0.96	1.03	1.03	1.02	1.01	0.990	-0.015
ASNS	1.12	1.17	1.19	1.15	1.01	1.05	1.16	1.07	0.922	-0.116
Atg3	0.87	1.00	0.98	1.08	0.86	1.00	0.95	0.98	1.030	0.042
Atg4B	0.98	1.00	1.07	1.08	0.95	1.02	1.02	1.01	0.998	-0.003
Atg5	0.88	1.00	0.99	1.04	0.96	1.03	0.96	1.01	1.054	0.076
Atg7	0.99	1.00	1.08	1.15	1.12	0.97	1.03	1.08	1.053	0.075
ATM	0.77	1.00	1.02	1.07	0.76	1.01	0.93	0.95	1.019	0.028
ATP5A	1.06	0.93	1.06	0.93	1.21	0.97	1.02	1.03	1.015	0.022
ATP5H	1.10	0.99	1.00	0.94	1.16	0.94	1.03	1.01	0.982	-0.027
ATR	0.93	1.04	0.98	1.08	0.91	1.05	0.98	1.01	1.033	0.047
ATRX	0.95	1.02	1.10	0.94	1.04	1.06	1.02	1.02	0.993	-0.010
ATR_pS428	0.92	0.99	0.98	1.06	0.87	0.97	0.96	0.97	1.005	0.008
Aurora-A	1.04	1.01	0.98	0.86	1.28	1.11	1.01	1.08	1.071	0.099
Aurora-B	0.94	1.00	0.99	1.07	0.89	0.98	0.98	0.98	1.003	0.004
Axl	1.01	1.21	1.04	1.00	0.87	0.50	1.09	0.79	0.727	-0.460
b-Actin	0.99	1.00	1.07	1.11	1.02	1.05	1.02	1.06	1.037	0.052
b-Catenin	1.12	1.23	1.23	0.95	1.00	1.05	1.19	1.00	0.838	-0.256
b-Catenin_pT41_S45	0.99	1.00	1.07	1.06	0.99	1.03	1.02	1.03	1.006	0.009
B-Raf	0.94	0.98	0.99	1.00	0.92	0.92	0.97	0.95	0.979	-0.030
B-Raf_pS445	0.98	1.02	1.00	0.97	0.98	1.01	1.00	0.99	0.989	-0.017
B7-H3	1.00	1.12	0.95	1.09	0.84	0.94	1.02	0.96	0.937	-0.093
B7-H4	1.03	1.02	0.98	1.06	0.95	1.02	1.01	1.01	0.999	-0.002
Bad_pS112	0.99	1.02	1.00	1.00	0.95	0.98	1.00	0.98	0.973	-0.039
Bak	0.99	1.02	0.99	1.00	0.97	0.98	1.00	0.98	0.982	-0.027
BAP1	1.05	1.00	0.97	0.91	1.21	1.06	1.00	1.06	1.054	0.076
Bax	0.99	1.10	1.02	1.00	0.99	1.05	1.03	1.01	0.980	-0.030
Bcl-xL	0.99	1.03	0.97	0.93	0.94	0.93	1.00	0.94	0.941	-0.088
Bcl2	1.08	1.00	0.98	0.91	1.16	0.96	1.02	1.01	0.991	-0.013
BCL2A1	1.02	1.00	1.02	1.04	1.05	1.04	1.01	1.04	1.033	0.047
Beclin	1.09	1.01	0.98	0.91	1.15	0.95	1.03	1.00	0.977	-0.034
Bid	0.97	1.03	0.98	1.05	0.93	1.04	0.99	1.01	1.014	0.021
Bim	0.96	1.07	0.98	0.98	0.93	0.98	1.00	0.96	0.958	-0.062
BiP-GRP78	1.09	1.00	1.00	0.89	1.18	0.98	1.03	1.02	0.987	-0.018
BMK1-Erk5_pT218_Y220	1.06	1.01	0.98	0.85	1.17	0.94	1.02	0.98	0.968	-0.047
BRD4	0.81	0.91	0.98	1.02	0.88	0.97	0.90	0.96	1.060	0.084
c-Abl	0.94	1.00	1.05	1.11	0.99	1.03	1.00	1.04	1.045	0.064
c-Abl_pY412	1.01	1.06	0.98	1.14	0.97	1.02	1.02	1.04	1.024	0.034
c-IAP2	0.99	1.00	1.00	1.03	1.05	1.02	1.00	1.04	1.040	0.056
c-Jun_pS73	1.03	1.07	1.06	1.00	0.96	1.01	1.05	0.99	0.938	-0.092
c-Kit	1.06	1.03	0.80	1.00	0.81	1.03	0.96	0.95	0.983	-0.024
c-Met_pY1234_Y1235	1.00	1.01	1.01	1.00	1.01	1.03	1.01	1.01	1.002	0.003
c-Myc	1.07	0.95	1.03	0.94	1.15	0.96	1.02	1.02	0.996	-0.005
C-Raf	0.96	1.00	1.03	1.01	1.00	0.98	1.00	1.00	1.005	0.007
C-Raf_pS338	0.98	1.00	1.03	1.12	0.97	1.08	1.00	1.05	1.055	0.077
CA9	1.01	1.00	0.98	1.01	0.96	0.94	1.00	0.97	0.972	-0.040
Caspase-3-cleaved	0.96	1.01	0.98	1.11	0.99	1.01	0.98	1.03	1.052	0.074
Caspase-7-cleaved-	1.00	1.07	0.98	1.10	1.01	1.14	1.02	1.08	1.063	0.088
Caspase-8	1.03	0.99	1.02	0.98	1.15	0.96	1.01	1.03	1.018	0.026
Caspase-8-cleaved	0.93	1.00	0.99	1.01	0.97	1.06	0.97	1.01	1.041	0.057
Caveolin-1	1.01	1.01	1.08	1.00	0.99	1.10	1.03	1.03	0.996	-0.006
CD171	1.11	1.03	0.99	0.89	1.15	0.99	1.04	1.01	0.969	-0.045
CD20	0.99	1.03	0.98	1.07	0.94	1.01	1.00	1.01	1.004	0.006
CD26	0.96	1.00	0.99	1.15	0.97	1.10	0.98	1.07	1.091	0.125
CD29	1.12	0.98	0.99	0.92	1.15	0.96	1.03	1.01	0.983	-0.025
CD31	1.06	1.00	1.06	0.99	1.20	0.93	1.04	1.04	0.999	-0.001
CD38	1.07	1.00	1.01	0.93	1.23	1.00	1.03	1.05	1.026	0.037
CD4	0.87	0.88	0.94	1.00	0.94	1.01	0.89	0.98	1.100	0.137
CD44	1.09	1.11	1.01	0.81	1.15	1.00	1.07	0.99	0.921	-0.119
CD45	1.02	1.00	0.99	0.86	1.16	1.01	1.00	1.01	1.006	0.009
CD49b	1.12	1.07	0.98	0.88	1.20	0.98	1.06	1.02	0.966	-0.050
CD86	0.96	1.03	0.98	1.06	0.96	1.01	0.99	1.01	1.020	0.028
cdc25C	0.88	1.00	1.06	1.05	0.88	0.95	0.98	0.96	0.976	-0.034
cdc2_pY15	1.01	1.01	1.08	1.00	0.84	0.94	1.03	0.93	0.895	-0.160
Cdc42	0.94	1.00	1.05	1.14	0.97	1.05	1.00	1.05	1.056	0.078
Cdc6	1.16	1.00	1.02	0.83	1.14	0.95	1.06	0.97	0.918	-0.123
CDK1_pT14	0.89	1.00	1.10	1.04	0.85	0.99	1.00	0.96	0.966	-0.050
CDKN2A	1.17	1.08	0.98	0.86	1.11	0.91	1.08	0.96	0.895	-0.160
CDT1	1.07	0.99	1.01	0.94	1.21	1.00	1.03	1.05	1.023	0.033
Chk1	1.16	1.00	1.02	0.89	1.12	0.94	1.06	0.98	0.927	-0.109
Chk1_pS296	0.90	1.00	1.07	1.18	0.96	1.09	0.99	1.08	1.090	0.125
Chk1_pS345	0.98	1.00	0.98	1.02	0.95	1.04	0.99	1.00	1.013	0.019
Chk2	1.08	1.04	0.99	0.84	1.15	1.01	1.04	1.00	0.963	-0.055
Chk2_pT68	0.99	1.01	0.98	1.02	0.95	0.99	1.00	0.99	0.993	-0.010
CIITA	0.93	1.00	0.90	1.04	0.93	0.96	0.95	0.97	1.030	0.043
Claudin-7	1.04	0.98	0.98	0.87	1.17	1.04	1.00	1.03	1.029	0.041
COG3	0.95	1.00	1.00	1.11	0.91	1.01	0.98	1.01	1.026	0.037
Collagen-VI	1.05	1.00	0.98	0.85	1.12	1.06	1.01	1.01	0.997	-0.005
Complex-II-Subunit	1.11	1.05	0.98	0.99	1.14	1.01	1.05	1.05	0.998	-0.003
Connexin-43	0.94	1.09	0.89	0.84	0.66	0.90	0.97	0.80	0.821	-0.285
Coup-TFII	0.90	1.07	0.98	1.01	0.83	0.92	0.98	0.92	0.938	-0.092
Cox-IV	1.05	1.00	0.95	0.92	1.06	1.17	1.00	1.05	1.051	0.072
Cox2	0.97	1.00	1.05	1.06	1.00	1.06	1.00	1.04	1.039	0.055
Creb	0.99	1.01	0.99	1.00	0.96	0.97	1.00	0.98	0.982	-0.026
CREB_pS133	1.09	1.00	1.10	1.01	1.19	1.02	1.06	1.08	1.014	0.020
CSK	0.97	1.04	0.98	1.06	0.86	0.95	1.00	0.96	0.958	-0.063
CtIP	0.96	1.17	0.98	1.11	0.91	1.08	1.04	1.03	0.994	-0.009
Cyclin-B1	0.86	0.97	0.98	1.00	0.90	1.11	0.94	1.01	1.072	0.100
Cyclin-D1	1.05	1.04	0.98	0.83	1.18	0.96	1.02	0.99	0.966	-0.050
Cyclin-D3	1.17	1.10	1.05	0.76	1.08	0.90	1.11	0.91	0.826	-0.277
Cyclin-E1	1.10	0.98	1.03	0.96	1.24	1.04	1.04	1.08	1.041	0.058
Cyclophilin-F	1.10	1.03	0.98	0.91	1.05	0.97	1.04	0.98	0.940	-0.089
Cytokeratin-19	1.09	1.02	0.99	1.00	1.13	0.92	1.03	1.02	0.986	-0.021
D-a-Tubulin	0.97	1.00	1.04	1.10	1.00	1.07	1.00	1.05	1.052	0.073
DAPK1_pS308	1.08	1.01	1.02	0.87	1.15	0.93	1.04	0.98	0.950	-0.074
DAPK2	0.95	1.01	0.98	1.08	0.90	0.97	0.98	0.98	1.000	-0.001
DDB-1	0.90	0.98	0.98	1.11	0.98	1.10	0.96	1.06	1.113	0.154
DDR1	1.13	1.10	1.05	0.80	1.12	0.90	1.09	0.94	0.858	-0.221
DJ1	0.97	1.03	0.98	1.03	0.96	0.99	0.99	0.99	1.002	0.003
DM-Histone-H3	1.01	0.96	0.99	0.73	1.33	1.02	0.98	1.03	1.043	0.060
DM-K9-Histone-H3	1.01	0.95	1.00	0.91	1.15	0.97	0.99	1.01	1.022	0.031
DNA-Ligase-IV	0.81	1.00	0.91	1.05	0.84	1.00	0.91	0.96	1.061	0.086
DNA_POLG	1.01	1.08	0.98	0.81	1.35	0.98	1.03	1.04	1.019	0.028
DNMT1	1.12	1.00	1.13	0.89	1.00	0.96	1.08	0.95	0.878	-0.188
DRP1	1.05	0.99	0.98	0.92	1.16	0.98	1.01	1.02	1.012	0.017
DUSP4	1.06	1.18	0.96	1.08	1.01	0.92	1.07	1.00	0.938	-0.092
DUSP6	1.07	1.13	1.13	1.00	0.93	0.91	1.11	0.95	0.855	-0.226
DVL3	1.04	1.08	1.03	1.00	1.00	1.02	1.05	1.01	0.960	-0.059
E-Cadherin	0.98	1.00	1.05	0.95	0.94	0.95	1.01	0.95	0.937	-0.094
E2F1	1.09	1.00	1.03	0.99	1.21	0.97	1.04	1.06	1.015	0.022
eEF2	1.12	1.16	1.17	0.40	0.35	0.40	1.15	0.39	0.335	-1.576
eEF2K	1.01	1.18	0.86	1.01	0.83	0.95	1.01	0.93	0.915	-0.128
EGFR	0.87	1.00	0.99	1.10	0.88	1.01	0.95	1.00	1.046	0.065
EGFR_pY1173	0.98	1.00	0.99	1.02	1.00	0.98	0.99	1.00	1.008	0.012
eIF4E	1.04	1.02	0.98	0.92	1.01	0.98	1.01	0.97	0.956	-0.065
eIF4E_pS209	0.94	1.05	0.98	1.01	0.82	0.94	0.99	0.92	0.931	-0.103
eIF4G	0.99	1.00	1.14	1.04	1.07	1.11	1.04	1.07	1.030	0.042
Elk1_pS383	0.97	0.99	0.96	1.00	0.91	0.96	0.97	0.96	0.984	-0.023
EMA	1.15	1.01	0.98	0.91	1.15	1.05	1.05	1.03	0.986	-0.020
Enolase-1	1.08	1.08	1.00	0.85	1.15	0.99	1.05	0.99	0.942	-0.086
Enolase-2	1.00	1.03	0.98	0.92	1.20	1.00	1.00	1.04	1.040	0.056
ENY2	1.10	1.01	0.99	0.87	1.15	0.91	1.03	0.97	0.946	-0.081
EPHA2	1.11	1.00	1.10	0.98	0.95	0.99	1.07	0.97	0.908	-0.140
ER-a	0.94	0.93	0.92	1.01	0.96	0.97	0.93	0.98	1.053	0.075
ER-a_pS118	1.02	1.04	0.98	0.91	1.07	1.04	1.01	1.01	0.994	-0.009
ERCC1	1.08	1.00	1.05	0.89	1.12	1.03	1.04	1.01	0.972	-0.040
ERCC5	0.78	1.03	0.98	1.01	0.66	0.97	0.93	0.88	0.943	-0.085
Erk5	1.07	1.03	0.98	0.86	1.10	0.93	1.02	0.96	0.939	-0.091
ERRalpha	1.12	1.04	1.02	0.87	1.13	0.96	1.06	0.99	0.931	-0.104
Ets-1	1.12	1.00	1.00	0.93	1.14	0.94	1.04	1.00	0.967	-0.049
FAK	1.06	0.97	1.01	0.96	1.15	0.99	1.01	1.03	1.018	0.026
FAK_pY397	0.98	1.00	1.09	1.11	1.01	1.07	1.02	1.06	1.037	0.053
FASN	0.93	0.94	1.04	1.08	0.95	1.01	0.97	1.01	1.047	0.066
FGF-basic	0.81	0.91	0.98	1.02	0.86	0.94	0.90	0.94	1.046	0.064
Fibronectin	1.05	1.14	1.12	1.00	1.04	1.08	1.10	1.04	0.943	-0.084
FN14	0.91	1.00	1.03	1.04	0.81	0.97	0.98	0.94	0.959	-0.061
FOXM1	0.89	1.07	0.98	1.07	0.81	1.16	0.98	1.01	1.031	0.044
FOXO3	1.04	1.00	0.98	1.01	1.15	1.04	1.01	1.07	1.062	0.086
FoxO3a_pS318_S321	0.98	1.02	1.00	1.00	0.97	0.98	1.00	0.98	0.979	-0.031
FRS2-a_pY196	1.12	1.00	0.99	0.92	1.18	1.01	1.04	1.04	0.999	-0.002
G6PD	1.02	1.13	0.98	1.13	0.85	1.04	1.04	1.01	0.963	-0.055
Gab2	0.97	1.00	0.99	0.86	0.89	0.94	0.99	0.90	0.908	-0.139
GAPDH	0.83	1.03	0.98	1.07	0.81	0.99	0.95	0.95	1.006	0.008
GATA3	1.10	0.98	1.05	0.94	1.16	0.97	1.04	1.02	0.980	-0.028
GATA6	1.10	1.03	0.98	0.93	1.17	0.93	1.04	1.01	0.971	-0.042
GCLC	0.97	1.00	0.99	1.00	1.01	0.97	0.99	0.99	1.007	0.010
GCLM	0.93	1.00	1.01	1.04	0.75	0.95	0.98	0.91	0.931	-0.103
GCN5L2	0.84	0.87	0.99	1.01	0.86	0.95	0.90	0.94	1.042	0.059
Gli1	1.06	1.05	0.98	0.85	1.19	1.01	1.03	1.02	0.987	-0.019
Gli3	0.95	1.01	0.98	1.12	1.00	0.97	0.98	1.03	1.052	0.072
Glutamate-D1-2	1.04	1.00	1.05	0.95	1.01	0.93	1.03	0.96	0.936	-0.095
Glutaminase	0.97	1.00	0.99	1.09	0.90	1.01	0.99	1.00	1.014	0.020
Granzyme-B	0.92	0.99	1.01	1.05	0.84	0.97	0.97	0.95	0.979	-0.031
GRB7	0.95	1.03	0.98	1.06	0.82	1.03	0.98	0.97	0.986	-0.021
Grp75	1.02	0.97	1.01	0.98	1.19	1.01	1.00	1.06	1.065	0.091
GSK-3a-b	1.07	1.01	0.99	0.93	1.09	0.93	1.02	0.98	0.959	-0.060
GSK-3a-b_pS21_S9	1.01	1.00	1.01	1.04	1.05	1.04	1.00	1.04	1.040	0.057
GSK-3B	0.99	1.00	1.13	1.00	1.03	1.01	1.04	1.01	0.974	-0.039
Gys	0.96	0.98	1.09	1.03	0.99	1.12	1.01	1.05	1.036	0.051
Gys_pS641	0.90	1.01	0.98	1.01	0.94	1.02	0.96	0.99	1.028	0.040
H2AX_pS140	1.02	1.00	1.05	0.92	1.02	0.95	1.02	0.96	0.944	-0.084
HER2	1.04	1.00	1.02	0.94	1.14	0.97	1.02	1.02	0.999	-0.001
HER2_pY1248	0.92	0.97	1.02	1.13	1.08	1.15	0.97	1.12	1.155	0.208
HER3	1.12	0.98	1.03	0.98	1.27	1.01	1.05	1.09	1.040	0.056
HER3_pY1289	0.94	1.00	1.03	1.00	0.94	0.99	0.99	0.98	0.987	-0.019
Heregulin	1.12	1.14	1.13	0.99	0.96	0.99	1.13	0.98	0.866	-0.207
HES1	0.92	1.00	1.00	1.02	0.92	0.96	0.98	0.96	0.990	-0.015
Hexokinase-I	0.95	1.00	1.00	0.83	1.17	1.09	0.98	1.03	1.046	0.065
Hexokinase-II	0.95	0.96	0.99	0.85	1.15	1.00	0.97	1.00	1.032	0.046
Hif-1-alpha	1.07	1.00	0.99	0.90	1.15	0.95	1.02	1.00	0.984	-0.023
Histone-H3	0.98	1.00	0.80	0.70	1.09	1.24	0.93	1.01	1.088	0.121
HLA-DR-DP-DQ-DX	1.07	1.00	0.98	0.93	1.22	1.04	1.02	1.07	1.046	0.065
HMHA1	0.92	1.02	0.98	1.01	0.92	1.03	0.97	0.98	1.010	0.014
HSP27	1.03	0.96	0.98	0.89	1.20	1.06	0.99	1.05	1.060	0.084
HSP27_pS82	0.88	0.91	0.98	0.93	0.97	1.10	0.92	1.00	1.084	0.117
HSP60	0.94	1.00	1.00	1.03	0.83	0.94	0.98	0.93	0.953	-0.069
HSP70	0.99	1.02	0.98	1.01	0.95	1.02	1.00	0.99	0.997	-0.004
IDO	0.96	1.02	0.96	1.07	0.96	0.92	0.98	0.98	0.999	-0.001
IGF1R_pY1135_Y1136	0.99	1.00	1.09	1.13	0.93	1.03	1.02	1.03	1.004	0.005
IGFBP2	0.98	1.06	0.98	1.02	0.91	1.00	1.01	0.98	0.968	-0.047
IGFBP3	1.02	1.00	0.99	0.87	1.15	0.98	1.00	1.00	0.998	-0.004
IGFRb	0.98	1.00	1.02	0.88	0.91	0.96	1.00	0.92	0.916	-0.126
IL-6	0.97	1.02	0.98	1.07	0.99	0.98	0.99	1.01	1.022	0.032
INPP4b	0.99	1.03	0.98	1.05	0.90	0.99	1.00	0.98	0.980	-0.029
IR-b	0.99	1.00	1.04	0.95	0.91	0.91	1.01	0.92	0.910	-0.137
IRF-1	1.09	0.95	1.04	0.90	1.06	0.95	1.03	0.97	0.946	-0.080
IRS1	0.98	1.04	1.01	1.00	1.03	1.06	1.01	1.03	1.019	0.027
IRS2	1.01	1.07	1.05	0.90	0.82	0.90	1.04	0.87	0.839	-0.254
JAB1	1.09	1.03	0.99	0.86	1.15	0.98	1.04	0.99	0.959	-0.060
Jagged1	0.98	1.00	1.01	1.06	0.95	1.01	1.00	1.01	1.010	0.014
Jak2	0.90	1.00	1.00	1.07	1.05	1.07	0.97	1.06	1.095	0.131
JNK2	0.93	1.00	0.98	1.02	0.93	0.98	0.97	0.98	1.004	0.006
JNK_pT183_Y185	1.00	1.00	1.00	1.01	0.94	1.07	1.00	1.01	1.008	0.012
KAP1	0.95	0.97	0.98	0.98	1.02	1.03	0.97	1.01	1.042	0.059
LAD1	1.07	1.00	0.98	0.67	1.17	0.97	1.02	0.94	0.921	-0.119
Lasu1	1.11	1.01	0.98	0.88	1.22	0.95	1.03	1.01	0.982	-0.026
LC3A-B	1.04	1.11	1.05	1.07	0.93	0.98	1.07	0.99	0.928	-0.108
Lck	0.96	1.05	0.98	1.01	0.96	0.98	1.00	0.98	0.986	-0.020
LDHA	1.00	1.00	1.00	1.03	0.94	0.95	1.00	0.97	0.973	-0.039
LRP6_pS1490	1.12	1.04	1.06	0.86	1.07	0.94	1.07	0.96	0.892	-0.165
MAPK_pT202_Y204	0.97	1.06	0.98	1.13	1.10	1.16	1.00	1.13	1.124	0.169
Mcl-1	1.01	1.02	1.04	1.04	1.03	0.95	1.03	1.01	0.983	-0.025
MCT4	0.88	1.00	0.96	1.07	0.83	0.99	0.95	0.96	1.019	0.028
MDM2_pS166	0.98	1.00	1.03	1.04	0.96	0.98	1.00	0.99	0.988	-0.018
MEK1	0.89	0.96	0.98	1.13	0.92	1.13	0.94	1.06	1.125	0.170
MEK1_p_S217_S221	1.05	1.02	0.99	1.00	0.99	0.97	1.02	0.99	0.967	-0.048
MEK2	0.98	1.00	1.02	1.05	0.92	1.00	1.00	0.99	0.991	-0.013
MelanA	0.99	0.94	1.01	0.98	1.18	1.00	0.98	1.05	1.074	0.103
MERIT40	0.98	1.04	0.91	1.16	0.96	1.07	0.97	1.06	1.087	0.120
MERIT40_pS29	0.93	1.08	0.98	1.04	0.91	1.07	1.00	1.01	1.011	0.016
Merlin	0.98	1.04	0.98	1.03	0.86	0.99	1.00	0.96	0.957	-0.063
MIF	1.08	1.00	0.98	0.90	1.17	0.99	1.02	1.02	0.998	-0.002
MIG6	1.06	1.00	0.99	0.92	1.05	0.94	1.02	0.97	0.957	-0.064
MITF	1.05	1.00	1.01	0.92	1.20	1.00	1.02	1.04	1.022	0.031
Mitofusin-1	0.94	0.98	0.97	1.17	0.91	1.05	0.97	1.05	1.083	0.115
Mitofusin-2	1.12	1.05	1.08	1.02	1.01	0.97	1.08	1.00	0.924	-0.114
MLH1	1.03	1.00	1.02	0.83	1.17	0.94	1.01	0.98	0.965	-0.051
MLKL	1.05	1.10	0.95	1.00	0.92	1.03	1.03	0.98	0.955	-0.067
MMP14	1.06	1.00	1.01	0.89	1.00	0.93	1.02	0.94	0.916	-0.127
MMP2	1.01	1.00	0.98	1.01	0.97	0.98	1.00	0.99	0.990	-0.015
Mnk1	0.99	1.03	1.04	1.02	0.91	1.00	1.02	0.98	0.958	-0.061
MR1	1.05	0.98	0.98	0.93	1.22	1.02	1.01	1.06	1.054	0.076
MRAP	1.09	1.00	1.03	0.93	1.19	0.99	1.04	1.04	0.999	-0.001
MSH2	1.10	1.06	1.03	0.87	1.07	0.91	1.06	0.95	0.895	-0.160
MSH6	1.07	1.04	1.05	0.98	0.99	1.00	1.05	0.99	0.941	-0.087
MSI2	0.97	0.99	0.98	1.08	0.99	1.02	0.98	1.03	1.049	0.069
MTCO1	0.95	1.37	0.98	1.05	1.18	0.90	1.10	1.04	0.945	-0.082
mTOR	1.00	1.05	1.00	0.99	1.01	1.00	1.02	1.00	0.981	-0.028
mTOR_pS2448	0.97	0.99	0.98	0.96	0.97	1.00	0.98	0.98	0.996	-0.006
MTSS1	1.11	1.04	0.99	0.88	1.15	0.98	1.05	1.00	0.960	-0.059
MYH11	1.05	0.98	1.04	0.92	1.19	0.99	1.02	1.03	1.014	0.020
Myosin-IIa	0.99	0.86	1.15	1.33	0.95	1.23	1.00	1.17	1.168	0.224
Myosin-IIa_pS1943	1.00	1.00	1.04	1.01	0.91	0.98	1.01	0.97	0.953	-0.069
Myt1	0.89	1.00	1.02	1.07	0.86	1.01	0.97	0.98	1.011	0.016
N-Cadherin	1.07	1.02	0.98	0.90	1.21	0.99	1.02	1.03	1.009	0.013
N-Ras	1.02	0.93	1.04	0.96	1.15	1.00	0.99	1.04	1.042	0.060
NAPSIN-A	0.94	1.00	0.99	1.00	0.96	0.98	0.98	0.98	1.009	0.012
NDRG1_pT346	0.98	1.00	0.99	1.09	0.94	1.00	0.99	1.01	1.024	0.034
NDUFB4	1.06	1.00	1.01	0.99	1.18	0.96	1.03	1.04	1.018	0.026
NF-kB-p65_pS536	1.01	1.00	0.99	1.01	0.97	1.01	1.00	0.99	0.996	-0.006
Notch1	0.98	1.03	0.98	1.02	0.99	1.01	1.00	1.01	1.008	0.012
Notch1-cleaved	0.89	1.00	0.95	1.08	0.93	1.01	0.95	1.01	1.062	0.087
Notch3	1.03	0.96	1.05	0.99	1.18	1.01	1.01	1.06	1.047	0.067
NQO1	1.09	1.06	1.00	0.90	1.15	0.96	1.05	1.00	0.955	-0.066
NRF2	1.02	1.02	0.98	1.08	0.98	1.01	1.01	1.02	1.013	0.019
Oct-4	1.03	1.00	1.08	1.13	0.96	1.09	1.04	1.06	1.024	0.035
P-Cadherin	0.95	1.01	1.01	1.00	0.96	1.07	0.99	1.01	1.020	0.029
p21	0.90	0.95	1.00	0.86	1.24	1.03	0.95	1.05	1.099	0.136
p27-Kip1	0.98	1.01	0.98	0.97	0.95	1.02	0.99	0.98	0.991	-0.013
p27_pT157	0.96	1.00	1.01	1.00	0.94	1.01	0.99	0.98	0.994	-0.009
p27_pT198	0.99	1.03	1.00	1.00	1.00	1.02	1.01	1.01	1.001	0.002
p38-a	1.09	1.07	1.04	0.93	1.15	1.02	1.07	1.03	0.969	-0.045
p38-MAPK	1.08	1.13	1.10	1.00	1.08	1.12	1.10	1.07	0.965	-0.052
p38_pT180_Y182	0.99	1.02	1.01	1.00	0.89	0.96	1.01	0.95	0.944	-0.083
p44-42-MAPK	1.02	1.00	0.99	1.05	1.04	1.05	1.00	1.04	1.040	0.057
p53	0.88	1.00	0.94	1.03	0.93	1.04	0.94	1.00	1.066	0.092
p70-S6K1	1.03	1.10	1.06	1.00	0.95	1.03	1.06	0.99	0.934	-0.098
p70-S6K_pT389	1.02	1.01	0.98	1.04	0.95	1.04	1.01	1.01	1.002	0.003
p90RSK_pT573	1.07	1.00	1.01	1.02	0.70	0.96	1.03	0.89	0.866	-0.207
PAI-1	1.09	1.00	1.01	0.89	1.22	0.96	1.03	1.02	0.993	-0.010
PAICS	0.98	1.00	1.08	1.02	1.04	1.03	1.02	1.03	1.012	0.017
PAK1	1.02	1.03	0.98	1.01	0.96	0.95	1.01	0.98	0.966	-0.049
PAK4	1.00	0.95	1.03	1.00	1.02	1.05	0.99	1.02	1.028	0.040
PAR	0.81	0.86	1.09	1.00	0.79	0.91	0.92	0.90	0.976	-0.035
PARG	1.08	1.12	0.98	0.90	1.25	1.06	1.06	1.07	1.010	0.014
PARP	1.09	1.03	0.98	0.87	1.21	0.96	1.03	1.01	0.980	-0.029
Patched	1.05	1.05	0.98	1.07	0.98	1.01	1.03	1.02	0.990	-0.014
Paxillin	0.94	1.00	0.98	1.01	1.01	1.03	0.97	1.01	1.042	0.059
PCNA	1.09	1.03	1.03	0.92	1.15	0.94	1.05	1.00	0.954	-0.069
PD-1	1.10	1.07	0.98	0.88	1.19	0.98	1.05	1.02	0.967	-0.049
PD-L1	0.97	1.00	1.02	1.03	0.90	0.98	1.00	0.97	0.976	-0.036
Pdcd4	0.99	1.08	1.00	1.04	1.04	1.02	1.02	1.03	1.009	0.012
PDH	1.12	0.99	1.00	0.89	1.18	0.98	1.04	1.02	0.982	-0.026
PDHA1	0.93	1.00	1.02	1.04	0.89	1.03	0.98	0.99	1.007	0.011
PDHK1	0.99	1.00	1.03	1.07	0.95	0.99	1.01	1.00	0.996	-0.005
PDK1	0.94	1.00	1.00	1.07	0.92	1.01	0.98	1.00	1.020	0.029
PDK1_pS241	0.98	1.02	0.99	1.00	0.93	1.01	1.00	0.98	0.984	-0.023
PEA-15	1.12	1.09	1.09	1.00	1.09	0.99	1.10	1.03	0.936	-0.096
PEA-15_pS116	1.03	1.00	1.01	1.02	0.98	0.98	1.01	0.99	0.979	-0.030
PHGDH	0.92	1.00	1.06	1.14	0.93	1.08	0.99	1.05	1.058	0.081
PHLPP	1.12	1.02	1.00	0.91	1.14	1.05	1.05	1.03	0.989	-0.016
PI3K-p110-a	0.91	1.00	1.06	1.09	0.95	1.05	0.99	1.03	1.041	0.058
PI3K-p110-b	1.08	1.03	0.98	0.90	1.16	0.96	1.03	1.01	0.975	-0.036
PI3K-p85	1.10	1.15	1.13	1.00	1.05	1.06	1.13	1.03	0.917	-0.125
PKA-a	1.02	1.00	1.01	0.98	0.89	0.87	1.01	0.92	0.908	-0.139
PKC-a-b-II_pT638_T641	0.80	1.00	1.01	1.07	0.84	0.99	0.94	0.97	1.028	0.040
PKC-b-II_pS660	0.98	1.00	1.00	1.30	1.00	1.14	1.00	1.15	1.152	0.205
PKC-delta_pS664	1.01	1.03	1.00	1.00	0.95	0.96	1.01	0.97	0.955	-0.067
PKCa	0.97	0.96	1.06	1.03	1.03	1.04	1.00	1.04	1.038	0.053
PKM2	1.07	1.10	1.07	1.00	1.02	1.06	1.08	1.02	0.946	-0.079
PLC-gamma2_pY759	0.93	1.00	0.99	1.02	0.91	1.01	0.97	0.98	1.007	0.010
PLK1	0.78	0.96	0.97	1.07	0.90	1.03	0.90	1.00	1.109	0.149
PMS2	0.96	1.07	0.98	1.15	0.94	1.02	1.01	1.04	1.031	0.043
Porin	1.05	1.00	1.01	0.94	1.09	0.96	1.02	1.00	0.978	-0.032
PR	1.09	1.01	0.98	0.88	1.19	1.02	1.03	1.03	0.999	-0.001
PRAS40	1.12	1.07	1.05	0.93	1.15	1.01	1.08	1.03	0.954	-0.069
PRAS40_pT246	1.02	1.02	1.01	0.95	0.96	0.99	1.02	0.96	0.949	-0.076
PREX1	0.89	0.97	1.04	1.08	0.97	1.09	0.96	1.05	1.083	0.115
PTEN	1.01	1.08	1.07	1.00	1.04	1.08	1.05	1.04	0.988	-0.017
PTPN12	0.94	0.99	0.98	1.04	0.89	0.94	0.97	0.95	0.983	-0.024
Puma	0.89	0.99	1.08	1.14	0.98	1.06	0.99	1.06	1.076	0.105
PYGB	0.99	1.00	0.98	1.04	1.05	1.01	0.99	1.03	1.043	0.061
PYGM	1.08	1.01	1.01	0.92	1.15	0.94	1.03	1.00	0.973	-0.039
Pyk2_pY402	1.09	1.00	1.27	1.42	1.10	1.32	1.12	1.28	1.139	0.188
Rab11	0.96	1.00	1.02	1.06	1.03	1.08	0.99	1.06	1.063	0.088
Rab25	1.02	1.00	1.02	1.08	1.00	1.10	1.01	1.06	1.045	0.063
Rad23A	1.07	1.12	1.10	1.00	0.96	0.93	1.10	0.96	0.880	-0.185
Rad50	0.92	1.00	1.08	1.03	0.82	1.02	1.00	0.96	0.956	-0.065
Rad51	1.12	1.14	1.00	0.78	1.05	0.90	1.09	0.91	0.835	-0.260
Raptor	0.98	0.99	1.04	1.05	1.03	1.01	1.00	1.03	1.026	0.037
Rb	1.08	1.05	1.02	0.92	1.14	0.96	1.05	1.01	0.962	-0.057
RBM15	0.98	0.93	1.02	1.00	1.03	1.05	0.98	1.03	1.053	0.074
Rb_pS807_S811	1.12	1.02	1.10	0.91	0.87	0.91	1.08	0.90	0.829	-0.271
Rheb	1.08	1.01	1.03	0.98	1.15	0.98	1.04	1.04	0.998	-0.002
Rictor	0.99	0.98	1.06	1.07	1.03	1.03	1.01	1.04	1.033	0.047
Rictor_pT1135	0.99	1.00	1.04	1.06	1.03	1.07	1.01	1.05	1.047	0.067
RIP	1.09	1.18	0.98	1.11	0.68	1.01	1.08	0.93	0.858	-0.222
RIP3	1.11	1.01	0.98	0.94	1.31	1.05	1.03	1.10	1.064	0.089
RPA32	1.12	1.01	1.03	0.89	1.09	0.93	1.05	0.97	0.920	-0.120
RPA32_pS4_S8	1.07	1.00	1.04	0.95	1.10	1.00	1.04	1.01	0.977	-0.034
RRM1	0.93	1.00	0.97	1.04	0.93	1.05	0.97	1.01	1.043	0.061
RRM2	1.12	1.04	1.07	1.00	0.94	0.93	1.08	0.96	0.891	-0.167
RSK	0.93	1.01	0.98	1.03	0.92	0.99	0.98	0.98	1.007	0.010
S100A4	0.90	1.00	1.04	1.10	0.88	1.01	0.98	1.00	1.018	0.025
S6	1.02	1.00	1.02	1.00	1.03	1.05	1.01	1.03	1.014	0.020
S6_pS235_S236	1.03	0.84	0.98	1.11	1.08	1.20	0.95	1.13	1.193	0.255
S6_pS240_S244	1.07	0.85	1.01	1.19	1.15	1.30	0.98	1.21	1.241	0.311
SCD	1.09	1.00	1.00	0.95	1.13	0.97	1.03	1.02	0.986	-0.021
SDHA	0.84	0.97	1.01	1.16	0.96	1.13	0.94	1.08	1.152	0.204
SETD2	1.01	1.01	0.98	1.08	0.93	0.95	1.00	0.99	0.986	-0.020
SF2	1.11	1.00	0.98	0.96	1.13	0.99	1.03	1.02	0.997	-0.004
SFRP1	0.90	1.00	1.01	1.04	0.90	0.96	0.97	0.97	0.996	-0.005
Shc_pY317	1.02	1.00	1.00	1.22	1.02	1.14	1.01	1.12	1.115	0.157
SHP-2_pY542	1.02	1.00	1.08	1.14	1.08	1.12	1.03	1.12	1.083	0.115
SHP2	1.07	1.00	0.98	0.91	1.23	1.01	1.02	1.05	1.032	0.046
SLC1A5	0.81	0.93	1.02	1.00	0.89	1.00	0.92	0.96	1.045	0.063
Slfn11	1.08	1.00	1.03	0.96	0.64	0.96	1.03	0.85	0.823	-0.282
Smac	0.94	0.94	0.98	0.73	1.20	1.08	0.95	1.00	1.054	0.076
Smad1	0.96	1.07	1.02	1.00	0.97	1.05	1.02	1.01	0.989	-0.015
Smad3	0.99	1.00	0.99	0.96	0.99	1.01	0.99	0.99	0.998	-0.003
Smad4	0.97	1.00	0.98	0.95	1.18	1.04	0.98	1.06	1.074	0.103
Snail	1.09	1.02	1.00	0.91	1.13	0.94	1.04	0.99	0.960	-0.060
SOD1	1.01	0.94	0.99	0.91	1.15	0.96	0.98	1.01	1.027	0.038
SOD2	1.11	1.06	0.98	0.93	1.19	0.97	1.05	1.03	0.980	-0.029
Sox2	0.98	1.12	1.10	0.97	0.81	0.90	1.07	0.89	0.835	-0.260
Src	1.06	0.93	1.02	1.00	1.15	0.92	1.00	1.02	1.021	0.030
Src_pY416	0.97	1.01	0.98	1.01	0.97	1.02	0.99	1.00	1.014	0.020
Src_pY527	1.06	1.09	1.06	1.00	1.04	1.03	1.07	1.02	0.955	-0.067
Stat3	0.95	1.11	1.01	1.00	0.99	1.01	1.02	1.00	0.979	-0.031
Stat3_pY705	0.88	1.06	0.98	1.05	0.87	1.05	0.97	0.99	1.012	0.018
Stat5a	0.99	1.08	0.94	0.96	1.01	1.05	1.00	1.01	1.003	0.005
Stathmin-1	1.02	1.02	1.04	1.00	0.93	0.98	1.03	0.97	0.943	-0.084
STING	0.90	0.95	1.05	1.00	0.92	1.06	0.97	0.99	1.028	0.040
Syk	1.03	1.00	1.07	0.88	1.15	0.96	1.04	1.00	0.962	-0.055
Tau	1.11	1.10	0.98	0.95	1.18	1.00	1.06	1.05	0.982	-0.027
TAZ	1.02	1.01	1.00	1.00	0.99	1.05	1.01	1.01	1.004	0.006
TFAM	1.02	1.13	0.98	1.07	0.83	1.03	1.04	0.97	0.935	-0.097
TFRC	0.89	1.06	1.01	1.00	0.79	0.91	0.99	0.90	0.911	-0.135
TIGAR	0.93	1.00	1.04	1.06	0.93	1.00	0.99	1.00	1.009	0.012
Transglutaminase	1.04	1.00	1.03	1.00	1.08	0.97	1.02	1.01	0.992	-0.012
TRAP1	1.09	1.03	0.98	0.95	1.11	0.97	1.03	1.01	0.978	-0.032
TRIM25	1.00	0.97	0.96	1.11	1.15	1.07	0.98	1.11	1.133	0.181
TRIP13	1.00	0.98	0.98	0.74	1.18	1.02	0.99	0.98	0.993	-0.010
TSC1	0.91	1.00	1.06	1.11	0.94	1.04	0.99	1.03	1.038	0.054
TTF1	0.94	1.00	1.04	1.04	0.91	1.01	0.99	0.99	0.997	-0.004
Tuberin	0.95	1.03	0.98	1.10	0.89	1.04	0.99	1.01	1.021	0.029
Tuberin_pT1462	0.87	1.03	0.98	1.03	0.86	0.98	0.96	0.96	0.996	-0.005
TUFM	0.99	1.00	1.01	0.77	1.18	1.20	1.00	1.05	1.050	0.070
Twist	1.08	1.00	1.01	0.89	1.21	0.99	1.03	1.03	1.001	0.002
Tyro3	0.94	1.00	1.04	1.06	0.88	1.00	0.99	0.98	0.985	-0.021
U-Histone-H2B	1.12	1.16	1.11	0.85	0.98	1.08	1.13	0.97	0.857	-0.223
UBAC1	0.96	1.00	1.08	1.13	1.04	1.08	1.02	1.08	1.066	0.092
UBQLN4	1.04	1.04	0.98	0.86	1.24	1.04	1.02	1.05	1.026	0.037
UGT1A	0.98	0.95	0.99	1.00	1.02	1.04	0.97	1.02	1.049	0.070
ULK1_pS757	0.93	1.00	1.05	0.99	0.83	0.92	0.99	0.91	0.917	-0.125
UQCRC2	1.07	1.00	0.99	0.90	1.15	0.96	1.02	1.00	0.981	-0.027
UVRAG	0.85	1.00	1.01	1.03	0.85	0.97	0.96	0.95	0.998	-0.002
VASP	0.97	1.00	0.99	1.02	1.03	1.02	0.99	1.02	1.035	0.050
VAV1	0.93	1.00	1.00	1.00	0.84	1.04	0.97	0.96	0.982	-0.026
VEGFR-2	1.06	1.04	1.10	1.00	1.07	1.14	1.06	1.07	1.004	0.005
VHL-EPPK1	1.12	0.88	1.04	0.77	1.22	0.85	1.01	0.95	0.933	-0.100
Vinculin	1.12	1.06	0.98	0.89	1.14	0.97	1.05	1.00	0.947	-0.078
Wee1	1.02	0.99	1.06	1.18	0.99	1.12	1.03	1.10	1.071	0.099
Wee1_pS642	0.94	1.00	1.04	1.12	0.86	0.97	0.99	0.98	0.990	-0.014
WIPI1	0.98	1.00	1.03	0.99	0.95	0.97	1.00	0.97	0.967	-0.048
WIPI2	0.89	1.00	1.00	0.98	0.82	0.92	0.96	0.91	0.941	-0.087
XBP-1	1.04	0.99	1.02	1.00	1.20	0.97	1.02	1.05	1.034	0.049
XIAP	0.98	0.94	0.98	1.05	0.99	1.04	0.97	1.03	1.057	0.080
XPA	0.91	0.84	0.84	0.76	1.18	0.99	0.86	0.97	1.130	0.176
XPF	1.05	1.05	1.01	1.00	1.01	0.90	1.04	0.97	0.935	-0.097
XRCC1	0.98	1.09	1.11	1.00	0.96	1.05	1.06	1.00	0.947	-0.079
YAP	1.09	1.00	0.99	0.93	1.21	0.96	1.03	1.03	1.005	0.008
YAP_pS127	1.00	1.09	1.07	0.95	0.89	0.99	1.05	0.94	0.891	-0.167
YB1_pS102	0.86	1.02	0.98	1.03	0.84	0.95	0.95	0.94	0.985	-0.022
ZAP-70	0.91	1.00	0.98	1.13	1.05	0.99	0.96	1.06	1.096	0.132
