# Supplementary material for: Translation elongation factor 2 depletion by siRNA in mouse liver leads to mTOR-independent translational upregulation of ribosomal protein genes
Source: Sci Rep. 2020 Sep 23;10:15473. doi: 10.1038/s41598-020-72399-4 (PMC7511953; doi:10.1038/s41598-020-72399-4)
Supplement: Supplementary file 2 — Supplementary file2 [file 41598_2020_72399_MOESM2_ESM.txt]

GeneID	control_1	control_2	control_3	control_4	control_5	kd_1	kd_2	kd_3	kd_4	kd_5
Slc12a2	2464.07	2490.52	2429.68	2427.48	2470.32	2312.12	2318.7	2158.86	2306.18	2265.43
Kdm1a	1826.31	1858.63	1776.97	1810.01	1848.17	1560.04	1499.31	1476.45	1503.64	1606.56
Trim24	1266.36	1387.74	1354.84	1274.54	1305.07	1129.99	1045.09	1050.23	1063.95	1175.78
Ep300	1872.44	1889.54	1928.62	1828.31	1902.04	1828.75	1650.53	1655.31	1655.29	1745.69
Trim33	1163.84	1164.92	1183.04	1209.55	1189.71	1190.71	1201.33	1303.55	1204.82	1239.1
Crebbp	960.125	953.876	963.445	967.548	997.69	817.454	838.772	962.084	846.138	929.412
Brd8	519.331	545.508	563.345	497.469	564.247	406.822	408.678	433.722	375.161	426.567
Mtmr14	252.639	216.713	253.962	228.847	220.35	291.871	260.039	236.023	254.574	285.985
Basp1	2516.4	2383.33	2528.32	2397.7	2793.27	2127.05	3995.85	5757.38	2689.26	3089.25
Ncoa2	966.594	985.42	940.621	942.48	984.867	739.364	725.205	723.582	719.008	745.3
Rreb1	659.7294	595.9358	576.0413	583.3645	595.4646	525.5837	468.6337	542.1101	434.5284	599.5941
Psmd4	2927.912	2874.871	2913.031	2915.252	2938.898	2433.599	2459.619	2350.748	2415.493	2424.694
Mrps7	482.143	480.393	505.105	494.163	523.29	433.106	475.564	429.288	412.798	409.756
Strn4	1102.66	1119.44	1147.14	1154.17	1099.07	1179.49	1156.6	1180.67	1148.5	1192.8
Strn	1149.4	1133.47	1184.12	1232.52	1230.24	1083.5	1121.53	1215.02	1126.71	1136.3
Strn3	1299.13	1307.31	1296.48	1358.91	1284.5	1417.67	1477.3	1574.43	1437.1	1477.49
Apex1	1471.38	1511.17	1507.63	1592.19	1483.77	1477.49	1761.59	2341.72	1644.02	1495.05
Edc4	1756.8805	1792.9795	1783.5924	1812.9551	1806.2538	1926.0622	1936.4653	1935.778	1921.5902	1892.345
Spag5	838.092	820.417	848.204	784.527	873.241	508.41	518.161	478.023	495.996	524.256
Phf6	420.77	404.463	440.149	465.988	457.1	322.5	353.124	396.313	374.194	345.987
Stau2	632.269	637.506	646.153	668.994	627.416	655.499	661.979	731.457	641.456	670.912
Stau1	608.767	639.818	578.462	584.966	581.09	670.228	674.817	670.009	623.185	642.229
Rpf1	516.584	457.031	459.07	441.509	462.497	468.914	531.394	467.236	435.484	437.42
Ipo9	2702.94	2587.65	2809.52	2572.41	2709.2	2820.46	2458.1	1982.35	2545.33	2537.73
U2surp	1308.79	1281.79	1367.21	1311.63	1328.65	1337.21	1310.27	1419.94	1397.76	1411.51
Opa1	1743.66	1692.31	1739.17	1722.19	1754.98	1935.56	1840.59	1804.81	1851.3	1924.53
Fam60a	85.6484	83.2173	76.4608	88.1734	73.9628	90.2535	57.2632	76.6086	77.8782	73.4088
Fh	2680.92	2738.75	2635.63	2737.3	2724.57	3057.39	2937.61	2885.61	2969.78	2975.93
Tln1	2029.01	2009.43	2023.87	2115.78	1978.68	2412.36	2439.88	2804.09	2557.82	2423.94
Tln2	913.617	897.316	894.377	841.826	888.374	939.737	948.891	917.445	903.838	960.116
Rpl17	2449.7	2479.83	2256.27	2090.38	2197.4	2289.83	2574.09	2446.01	2258.17	2199.24
Arid1b	795.739	842.18	829.333	862.223	847.417	710.048	722.145	732.142	718.006	753.977
Arid1a	1263.07	1270.69	1276.72	1224.71	1276.95	1174.23	1107.91	1111.3	1122.06	1235.6
Anxa1	880.588	817.185	862.17	963.002	844.602	979.196	926.484	1017.37	1045.69	924.948
Fbxl8	146.33	142.287	154.314	168.835	143.457	173.182	180.95	184.931	200.698	170.36
Ccdc120	142.06	186.545	167.002	134.935	164.755	196.879	196.425	202.664	173.928	210.599
Unc45a	1903.52	1896.37	1975.88	1929.17	1931.99	2004.98	1929.04	1845.59	1904.97	2115.67
Kif2a	1973.37	1972.89	2019.67	1941.04	2070.46	1864.85	1788.63	1857.08	1873.93	1957.46
Kif2c	828.49	804.388	872.914	751.93	897.776	465.471	489.388	485.854	512.673	497.985
Epc1	245.666	230.196	237.015	261.982	267.33	228.858	220.6	260.408	236.996	216.905
Tarsl2	800.498	812.854	878.494	923.689	898.514	693.756	650.883	557.627	740.697	686.35
Tars	3260.94	3199.12	3269.96	3377.4	3319.56	3099.94	3029.12	3035.9	3044.36	3052.25
Lrch3	399.812	413.227	397.899	407.129	400.025	427.823	406.315	400.236	407.393	448.294
Tars2	2722.53	2694.15	2776.09	2764.44	2884.3	3028.33	3044.58	2839.32	3086.27	3046.04
Eif2ak4	172.68	158.713	160.73	175.358	170.341	205.163	204.21	186.896	183.064	204.595
Pik3cb	1080.9	1026.36	1093.7	1083.01	1135.98	1225.1	1180.93	1256.52	1317.32	1269.98
Fastkd5	694.885	720.071	823.069	760.346	824.145	874.026	790.167	572.96	742.145	762.509
Ckap5	3948.38	3753.82	4044.3	3952.91	4029.99	2925.98	3194.36	3504.88	2990.12	3183.36
Trappc11	1535.61	1507.43	1565.04	1574.34	1605.32	1677.88	1672.3	1703.92	1756.99	1673.62
Dhrs4	1257.13	1275.13	1249.27	1241.05	1281.7	1236.86	1201.93	1129.97	1202.57	1270.13
Cc2d1b	1406.94	1391.22	1405.66	1371.42	1357.62	1559.32	1533.98	1598.25	1479.35	1504.82
Stip1	5667.11	5954.32	5631.44	5419.32	5572.43	5039.86	4839.66	4884.23	4618.15	4843.59
Nnt	2588.53	2629.4	2576.53	2591.82	2461.58	3185.77	3178.26	2601.94	2905.39	3008.56
Msl1	291.794	318.003	320.069	265.463	299.807	248.964	229.272	215.501	220.02	244.252
Ndst1	947.497	912.367	1008.83	1017.2	983.137	982.795	998.574	876.778	937.604	965.595
Ubxn4	418.35	468.574	432.031	451.331	468.672	492.244	518.966	518.802	502.365	520.116
Uba5	286.558	302.083	319.697	338.843	300.797	318.243	347.936	374.232	342.08	332.961
Bcar1	1913.49	2032.39	1900	1843.7	1909	2751.79	2902.68	3110.95	2820.52	2708.51
Ctnnd1	2007.16	2077.8	1973.49	2072.78	2006.54	1996.38	2133.35	2319.72	2138.16	2126.35
Chchd3	697.083	793.204	664.945	674.191	689.399	730.366	703.836	633.798	619.69	738.98
Mib1	1107.17	1093.25	1139.97	1181.26	1102.44	1228	1218.68	1306.09	1294.83	1276.07
Hdac10	112.073	108.561	117.703	115.136	101.307	129.493	110.489	115.393	108.288	116.425
Mepce	535.996	546.687	571.473	568.219	559.148	454.278	416.388	512.476	474.804	441.839
Eef1g	2607.1	2524.91	2630.89	2644.06	2715.53	2515.51	2377.28	2104.44	2344.61	2400.37
Inpp5a	347.762	341.467	366.084	349.704	356.001	472.989	453.019	389.847	436.827	491.615
Xrcc1	633.148	571.325	588.022	672.007	618.21	538.636	666.735	859.579	667.093	618.292
Ddx20	1822.96	1815.88	1916.01	1927.23	1913.42	1803.59	1785.67	1719.43	1807	1787.94
Spen	792.634	809.659	744.257	739.903	781.947	592.118	623.366	675.637	615.297	642.331
Rbm15	991.768	982.334	1003.97	989.907	979.405	988.604	988.794	1027.48	1011.57	1027.37
Rbm15b	112.337	103.223	125.269	116.215	109.283	94.3907	97.0344	120.531	115.097	110.825
Tmem102	115.967	99.8831	107.57	119.647	92.6318	136.124	179.871	239.118	218.532	155.084
Nol7	583.195	617.352	598.013	511.694	615.303	483.264	457.552	422.864	408.579	499.858
Golga2	714.323	705.981	745.341	697.795	709.048	733.782	759.74	776.824	715.915	766.021
Btaf1	2400.01	2396.03	2575.28	2442.25	2570.57	2466.11	2356.67	2161.18	2409.5	2472.18
Pkp2	660.739	655.064	668.347	666.904	668.928	885.464	750.055	678.997	772.773	793.414
Ccdc94	671.541	673.874	666.45	670.728	650.722	668.459	693.783	711.326	673.791	647.405
Tcof1	2824.65	2960.58	2746.09	2649.46	2700.69	2733.64	2873.67	3161.04	2720.1	2809.44
Map6	649.722	681.535	639.794	638.666	645.773	791.969	809.442	865.83	760.879	824.061
Wdr55	558.532	505.312	505.326	463.537	528.64	491.11	464.869	417.94	440.795	497.734
Mecp2	314.892	264.864	264.886	242.971	256.315	275.669	277.586	294.143	248.008	266.383
Rab3gap2	1455.03	1396.23	1453.21	1448.46	1476.69	1661.77	1573.02	1571.13	1673.48	1583.14
Itm2c	535.519	559.393	541.302	543.634	496.788	462.058	450.312	379.658	420.051	414.954
Pdha1	1163.57	1185.71	1150.26	1165.21	1182.33	1432.05	1409.47	1367.16	1389.94	1403.86
Ptprk	1375.97	1416.87	1375.4	1402.26	1352.6	1490.6	1524.51	1279.05	1420.71	1431.03
Snd1	2236.94	2232.92	2259.91	2224.59	2192.69	2164.61	2032.43	1966.85	2025.33	2080.68
Vil1	2302.38	2249.67	2287.89	2374.04	2268.81	2648.93	2699.86	3000.1	2874.56	2765.67
Mex3c	371.636	392.284	358.92	350.792	360.546	321.589	318.755	307.201	311.171	340.108
Mex3d	223.427	253.49	226.492	220.884	227.083	220.623	258.619	284.647	231.07	246.606
Rab3gap1	1780.02	1729.62	1859.92	1858.09	1883.41	2011.04	1913.56	1935.17	2049.92	1991.07
Vcl	4357.79	4499.96	4536.32	4377.61	4390.92	4989.21	4745.17	4720.78	4779.22	4975.6
Htt	770.604	745.456	779.994	795.964	817.323	879.163	795.711	718.766	805.907	803.229
Idh3b	1709.54	1787.63	1799.48	1776.08	1838.71	2065.72	1936.53	1785	1911.09	1940.95
Psmd9	593.628	598.868	608.393	615.319	627.814	582.733	610.345	592.602	562.672	564.439
Fmnl2	359.057	345.309	334.544	342.147	346.094	353.412	334.154	299.295	311.916	347.861
Fmnl3	343.353	319.776	341.871	343.934	344.999	413.288	410.229	399.466	387.467	404.686
Sgta	1020.92	1203.99	1082.91	1110.64	977.538	1381.87	1565.96	1681.65	1563.01	1390.19
2310009B15Rik	94.2603	94.6762	93.7978	100.955	81.2809	110.358	139.8	126.334	109.618	117.484
Nudt4	466.325	406.496	425.837	446.443	435.955	447.023	414.64	401.005	441.492	460.371
Agk	642.546	642.015	642.836	677.385	646.332	694.913	681.785	539.441	642.404	666.551
Ube3a	2427.63	2345.11	2460.93	2427.22	2449.76	2264.05	2506.01	2615.71	2307.61	2369.27
Micu1	1366.84	1361.08	1421.03	1528.43	1429.16	1588.14	1669.45	1790.8	1782.28	1622.86
Adk	1545.82	1608.38	1630.82	1802.81	1687.34	1705.1	1742.45	1926.02	1933.81	1732.32
Pacsin2	2477.74	2566.16	2449.03	2447.42	2410.25	2778.75	3030.43	3263.54	3023.33	2741.12
Stim1	1613.78	1642.67	1579.38	1627.71	1629.32	1654.25	1803.57	1953.42	1745.89	1643.69
Cse1l	4383.15	4319.2	4467.51	4515.9	4558.34	1895.27	1947.93	1898.98	1793.25	1953.52
Rabl6	295.41	284.784	290.611	285.878	305.779	287.716	296.573	273.861	254.089	286.53
Cdc73	1571.5	1586.81	1593.4	1590.62	1673.35	1446.57	1365.82	1298.81	1351.49	1527.28
Vdac3	2685.97	2721.7	2796.01	2800.85	2792.13	3153.82	3177.07	2558.85	2985.19	3112.52
Vdac1	2655.54	2633.95	2709.83	2760.78	2772.15	2940.85	2968.94	2441.07	2717.43	2891.56
Txlng	541.902	529.494	513.717	543.419	498.876	537.587	562.381	555.472	512.048	538.593
Emg1	1401.1	1195.18	1328.68	1375.71	1346.28	1343.98	1085.82	1268.98	1379.35	1264.97
Smtn	848.882	797.065	807.66	822.872	790.049	909.618	879.473	959.072	922.174	893.739
Farp1	1961.37	1926.34	1997.7	1964.66	2042.02	2246.79	2310.38	2103.84	2212.75	2225.26
Farp2	648.844	663.204	700.575	623.004	669.891	594.202	613.825	572.329	561.109	633.443
Cand1	3787.69	3793.76	4015.41	4021.26	3906.09	3940.82	3599.66	3260.31	3742.09	3669.22
Trap1	1995.75	1999.15	1990.12	2002.93	1972.2	2342.66	2253.12	2074.12	2292.08	2241.99
Hsp90ab1	1920.47	1859.14	1911.76	1969.07	1861.24	1844.62	1950.02	1933.19	1733.37	1749.99
Hsp90aa1	3850.39	3798.44	3582.68	3564.53	3628.56	3437.13	3316.45	3113.09	3191.75	3364.16
Hsp90b1	3670.21	3698.28	3474.37	3600.92	3568.07	2950.6	3198.36	3625.49	2951.84	3034.38
Ugdh	1969.89	2176.42	1945	2092.04	1949.13	2288.92	2189.57	2427.54	2397.68	2214.09
Trpm7	313.264	322.414	312.736	318.981	337.468	349.691	343.516	327.508	311.774	340.634
Atp7a	671.916	657.177	662.644	634.769	648.22	620.044	603.589	528.404	572.948	624.503
Srpk2	1121.02	1199.55	1140.47	1132.26	1163.14	1143.68	1084.86	1006.98	1027.62	1159.59
Herc2	1228.82	1211.8	1278.96	1210.77	1303.38	1380.35	1255.85	1195.29	1274.44	1332.57
Srpk1	1125.21	1183.09	1168.11	1148.59	1212.31	927.248	968.314	1010.1	972.001	1041.87
Ap2a1	2152.27	2147.93	2262.5	2258.84	2235.35	2550.55	2329.18	2189.57	2355.69	2330.71
Pygb	2553.25	2522.66	2636.77	2543.83	2588.16	2634.63	2355.27	2227.57	2502.81	2494.75
Ap2a2	2523.51	2497.86	2583.6	2752.14	2725.53	2650.59	2673.67	2571.79	2766.26	2731.54
Ppp1r12c	459.479	454.775	449.507	459.131	455.957	481.319	451.926	472.864	443.699	444.338
Ybx1	2357.66	2544.55	2306.83	2240.35	2212.94	2051.12	1931.04	1950.84	1976.83	1937.8
Ybx3	1256.8	1312.367	1388.605	1315.908	1381.052	960.396	1032.897	1044.016	999.707	1005.481
Fasn	3984.36	3818.27	3590.5	3883.74	3649.72	3409.72	3352.09	3651.4	3714.42	3342.64
Zswim8	429.032	419.871	423.259	436.091	401.356	582.447	532.442	486.875	505.992	523.114
Rbbp6	1465.72	1450.89	1464.55	1390.57	1499.12	1292.25	1238.19	1356.16	1267.75	1391.26
Wiz	1424.698	1395.204	1359.801	1436.754	1426.355	1177.531	1332.854	1652.213	1300.951	1397.332
Rfc1	1769.09	1606.31	1642.83	1536.71	1667.77	1236.67	1317.43	1293.15	1240.18	1337.58
Zzef1	2962.45	3002.3	3096.3	3146.59	3035.98	3284.5	3038.04	2675.67	3043.05	3069.22
Pkm	2711.743	2731.522	2814.294	2830.664	2645.033	3026.259	3297.599	3383.084	2783.318	3013.783
Pklr	1278.38	1308.43	1290.43	1267.77	1315.03	1305.93	1212.01	1138.62	1238.73	1275.9
Acbd6	741.081	726.144	772.025	775.327	716.13	711.385	683.597	636.51	717.188	686.611
Leng8	567.502	553.488	588.289	621.181	572.182	617.649	593.493	717.443	699.224	629.053
Wbp2	579.482	537.136	551.543	671.445	583.449	653.495	739.901	940.959	848.206	651.081
Bms1	2469.26	2303.59	2369.29	2428.36	2461.94	2347.28	2195.82	2330.09	2264.73	2385.15
Acot9	2176.35	2227.02	2275.17	2384.31	2386.16	2358.08	2439.35	2279.96	2532.15	2393.12
Ilf3	2139.71	2232.68	2218.82	2238.44	2265.71	2342.16	2340.86	2465.51	2262.91	2331.25
Abcf1	2583.33	2448.93	2561.24	2478.85	2450.14	2658.91	2584.25	2475.38	2498.13	2608.33
Gigyf2	2182.78	2307.48	2302.98	2237.24	2318.52	2339.73	2389.61	2490.58	2364.45	2421.24
Usp7	2334.5	2396.55	2502.72	2445.32	2463.95	2636.5	2450.93	2252.65	2535.26	2606.66
Zfr	3257.77	3277.89	3243.55	3101.06	3272.43	3326.62	3202.51	3453.99	3165.47	3430.26
Strbp	1664.71	1685.58	1673.92	1635.34	1724.29	1600.56	1460.61	1467.77	1416.8	1624.58
Hnrnpdl	1864.82	2012.91	1677.12	1741.57	1623.71	1422.34	1948.5	2159.18	1667.54	1658.52
Hnrnpab	2645.04	2808.88	2667.91	2639.08	2517.42	2759.81	3188.18	3345.99	2684.09	2818.14
Hnrnpd	3200.06	3384.649	3156.918	3107.204	3125.076	3161.2	3605.529	4307.526	3278.326	3402.518
Nup205	3197.24	3372.42	3437.52	3351.04	3312.97	3253.36	2999.37	2611.08	2955.67	3136.77
Dcp2	414.271	412.768	475.508	429.119	441.346	270.5	344.628	258.608	273.65	289.476
Gldc	2482.98	2292	2459.77	2571.68	2500.66	2467.69	2523.07	2685.1	2728.88	2533.25
Cog3	933.756	863.625	932.691	967.582	910.072	977.922	956.82	951.01	1011.16	1006.55
Ptcd2	600.78	592.193	608.459	625.045	628.291	586.745	595.573	513.086	573.029	579.917
Psma5	1279.38	1278.5	1216.44	1200.29	1290.31	1249.13	1349.22	1182.87	1362.57	1443.15
Nat2	632.121	628.31	644.276	620.492	629.892	712.323	628.729	568.437	673.57	669.709
Map1b	3584.11	3648.92	3668.25	3581.53	3758.15	2883.94	2874.56	3077.02	2851.17	2989.51
Spg7	1309.93	1296.98	1365.44	1411.77	1425.49	1419.67	1371.92	1214	1372.75	1374.91
Sec24c	2354.15	2264.61	2541.22	2496.2	2553.91	2936.24	2925.93	2529.04	3016.11	2971.5
Sec24d	652.886	660.55	769.531	719.277	803.251	850.424	861.75	828.185	877.791	927.565
Dhx9	2243.63	2703.53	2326.38	2296.75	2359.43	2198.28	2184.72	2371.18	2198.56	2304.8
Prkcd	1958.06	1883.43	1932.81	1978.42	1901.09	2658.68	2547.56	2657.87	2775.76	2551.76
Prkce	491.45	478.113	456.407	473.341	474.685	561.758	545.848	534.164	555.637	562.571
Prkca	1558.25	1468.65	1607.56	1710.27	1539.2	1822.28	1778.63	1955.09	1971.64	1771.57
Ipo8	916.88	897.61	946.9	965.022	933.697	865.915	776.929	696.724	846.355	825.112
Clta	863.749	795.611	695.702	815.042	601.163	878.702	985.915	1122.72	1152.93	955.234
Cltb	316.618	369.065	388.496	444.528	315.966	456.268	507.181	515.492	471.679	481.685
Nxt1	149.334	130.955	145.493	136.979	160.453	129.605	128.455	119.172	142.984	135.098
Nxt2	132.446	139.243	141.985	141.353	149.284	121.851	120.144	103.537	130.739	128.163
Zwilch	892.819	843.279	909.259	929.605	909.878	658.006	649.534	669.267	757.868	694.449
Cenpe	1461.74	1474.1	1550.24	1491.2	1554.18	667.774	681.295	637.607	671.558	692.367
Pdcd6ip	3152.86	3539.86	3108.68	3003.26	3044.73	3687	3755.54	3857.42	3505.71	3548.75
Acaca	3523.66	3614.05	3486.66	3694.83	3624.9	2949.7	2722.24	2523.57	2858.11	2789.87
Casc3	491.836	515.984	501.045	471.299	481.29	458.407	514.393	450.71	411.186	489.644
Fam98b	1048.47	971.38	1040.11	1104.49	1081.1	1107.15	1126.68	1259.35	1235.94	1158.75
Fam98a	916.499	923.835	969.25	958.421	1022.34	849.997	785.795	716.611	748.931	859.162
Tut1	2106.03	2267.47	2347.86	2219.13	2357.72	2361.12	2141.69	2140.92	2252.74	2328.24
Prodh	413.482	381.763	430.664	383.168	419.953	384.471	405.28	401.525	387.031	441.435
Ttc3	338.001	342.074	348.451	324.85	353.276	360.693	363.942	358.559	334.585	390.027
Ift172	752.364	797.207	777.393	743.631	758.41	871.07	805.949	780.167	801.601	853.209
Pik3c3	1279.08	1276.24	1334.87	1259.94	1309.93	1209.86	1114.54	1035.51	1156.21	1202.76
Xab2	1733.12	1686.76	1807.92	1721.5	1807.1	1801.98	1670.23	1571.44	1724.64	1778.06
Pfdn2	1260.2	1685.78	1276.7	1282.21	1243.63	1320.13	1554.29	1542.66	1345.77	1312.89
Gsr	2688.3	2561.42	2585.78	2652.81	2517.49	3093.82	2986.51	2938.56	3023.71	3051.45
Phb	1484.12	1483.91	1418.33	1418.58	1470.79	1456.7	1438.65	1357.18	1391.88	1441.45
2210016F16Rik	265.804	309.647	294.185	289.954	288.576	313.064	299.529	225.741	258.748	298.83
Prpf8	3858.43	3801.29	3776.94	3727.66	3967.58	3490.84	3329.61	3145.7	3442.38	3532.52
Plcb3	1967.57	2008.51	2034.73	2014.28	2002.34	1880.21	1700.6	1505.24	1671.46	1806.09
Pcid2	1258.24	1216.58	1245.67	1243.85	1295.69	1261.02	1167.37	934.922	1152.23	1163.73
Mllt4	2834.6	2831.81	2802.1	2754.75	2846.61	2569.53	2516.29	2710.13	2464.63	2626.72
Son	1968.99	1950.389	2072.761	1998.58	2052.095	1951.55	1978.998	2065.501	1943.431	2050.592
Eci2	1140.31	1189.69	1263.4	1318.99	1254.41	1320.7	1411.96	1465.65	1477.77	1449.16
Kif5b	1900.43	1898.21	1848.04	1817.18	1777.27	1836.46	2345.28	2197.5	1865.02	1864.41
Kif5c	1330.44	1302.34	1433.69	1389.18	1377.49	1539.58	1575.66	1711.54	1557.71	1557.2
Fkbp4	3754.73	3616.78	3494.63	3643.42	3471.11	3365.14	3515.08	3423.31	3360.11	3176.29
Apbb2	1341.17	1267.34	1321.31	1289.25	1322.66	1274.25	1255.01	1273.61	1201.31	1228.47
Sel1l	1322.28	1266.35	1300.18	1258.39	1353.34	1096.53	1109.7	1038.67	1033.95	1112.05
Map4	2744.382	2943.124	2750.445	2653.87	2773.2724	2972.461	3245.764	3731.996	3076.865	3169.269
Fnbp1	438.327	477.818	421.57	432.768	442.192	421.101	426.318	482.712	419.773	417.615
Polr1e	636.406	592.695	629.244	636.822	646.88	580.406	582.424	666.628	669.92	608.082
Mrps35	822.934	800.829	842.121	822.806	882.732	817.993	791.008	634.918	762.359	785.897
Cnot2	901.904	956.289	857.624	905.27	869.04	778.999	775.961	784.559	730.236	752.253
Coq5	419.817	418.593	429.947	449.311	467.118	500.315	491.155	442.344	449.446	498.108
Acad10	693.088	696.722	702.822	733.101	709.802	769.812	754.782	716.42	710.071	777.683
Mars	2199.06	2204.73	2219.44	2292.54	2234.16	2152.58	2135.83	2126.71	2130.54	2093.82
Tom1l2	358.464	462.61	365.302	356.233	346.949	441.601	531.266	574.879	408.688	448.416
Tarbp2	478.764	449.982	456.249	454.475	453.97	556.79	548.817	566.45	511.278	574.523
Abcb10	1194.46	1203.11	1236.76	1251	1315.35	1282.22	1324.96	895.461	1148.18	1228.7
Clip2	853.598	852.558	877.016	812.071	827.221	1152.73	1044.9	1114.82	1072.14	1091.34
Clip1	2552.54	2615.06	2591.33	2511.38	2708.18	1371.29	1403.47	1262.6	1302.1	1385.56
Vps13c	2870.46	2987.44	3013.71	3047.51	3006.65	3049.82	2893.94	2517.19	2831.65	3058.62
Aldh18a1	1599.43	1544.39	1626.33	1731.26	1655.87	1549.21	1518.6	1458.11	1609.96	1500.22
Vps13a	1728.0088	1738.8017	1880.5934	1729.6959	1784.7156	2118.6917	1946.2317	1702.7617	1873.2602	2020.8436
Uaca	925.698	963.086	985.276	957.691	941.692	849.972	860.631	855.257	839.24	914.147
Tprn	178.768	202.168	185.47	180.069	167.659	216.881	230.4	257.9	205.709	227.771
Hdgfrp2	723.374	853.759	755.441	708.28	688.665	728.813	700.47	707.956	696.273	708.551
Hdgf	1986.94	2625.77	2149.8	2073.81	1959.14	1893.25	2664.38	3222.34	1925.23	2127
Psip1	1978.32	1941.12	1877.97	1777.68	1877.76	1459.34	1428.26	1458.13	1434.05	1541.7
Spats2l	1973.12	1983.04	2065.66	2057.53	2045.53	2653.73	2833.86	3254.22	2847.22	2879.91
Ywhae	1584.96	1623.21	1661.31	1630.35	1593.7	1777.62	1899.88	1794.44	1839.98	1814.14
Sfn	1482.77	1753.57	1561.14	1489.98	1524.69	1497.06	1462.93	1371.46	1279.31	1552.76
Ywhaz	2299.77	2155	2098.35	2160.61	2214.45	1906.77	2215.06	2662.79	2010.75	2098.89
Ywhaq	2487.13	2592.58	2582.33	2703.98	2591.1	1855.29	2001.37	1918.28	1873.42	1907.42
Ywhab	1345.69	1330.36	1351.95	1323.4	1356.34	1516.1	1517.37	1465.99	1444.23	1553.76
Ywhag	1218.21	1307.27	1231.73	1276.74	1264.65	930.607	983.318	963.395	986.046	969.368
Ywhah	971.393	958.536	994.089	1063.42	1011.93	963.763	1019.25	1150.35	1184.86	1073.74
Lman1	1329.33	1663.11	1273.8	1406.66	1367.33	1235.08	1352.19	1332.17	1332.36	1239.23
Cpt1a	1661.35	1773.41	1857.53	1728.21	1824.53	2055.78	2038.67	1392.49	1789.63	1934.44
Wdr75	753.559	725.851	798.706	810.858	851.034	768.607	706.423	730.184	788.752	754.037
Krt7	1686.28	1760.44	1626.31	1719.65	1647.62	2383.72	2137.63	2269.6	2266.39	2235.94
Krt8	4896.07	5471.96	4611.85	4745.26	4802.64	5264.59	5162.05	5532.36	5435.14	5363.08
Vim	3485.7	3546.05	3452.77	3456.27	3450.37	3785.21	3580.02	3425.31	3545.91	3751.52
Gfap	564.705	498.66	555.076	631.053	548.522	609.226	554.258	504.12	512.734	633.16
Srrm2	1922.62	2011.26	1985.92	1919.87	1966.85	1830.36	1919.18	2110.07	1856.32	1918.31
Sdha	2314.2	2348.6	2398.72	2636.18	2395.91	2368.44	2460.57	2556.8	2727.33	2423.79
Lgals3bp	499.525	543.088	490.653	568.519	499.264	565.528	616.27	575.859	612.456	576.41
Sbf1	1146.48	1176.02	1208.21	1148.39	1220.53	1276.9	1312.09	1168.15	1240.25	1284.44
Sbf2	937.924	917.781	1008.77	961.219	992.412	1114.03	961.614	863.162	992.688	1059.34
Mtmr2	754.476	758.579	735.943	794.584	728.891	853.895	776.752	837.296	818.021	825.983
Mtm1	468.25	492.666	480.51	507.196	483.73	548.379	519.609	574.541	540.192	543.423
Mtmr1	420.533	475.382	414.231	440.526	439.219	433.851	446.482	441.655	442.565	418.639
Camsap1	1496.15	1529.14	1652.45	1566.66	1642.06	1659.71	1708.93	1792.45	1687.02	1726.9
Sec24a	775.92	785.962	852.227	823.063	808.569	917.804	856.443	874.569	892.74	946.973
Sec24b	1300.66	1281.04	1363.83	1396.17	1354.08	1377.73	1362.88	1424.4	1512.66	1423.06
Itga3	1725.85	1647.46	1658.39	1758	1781.27	1775.22	1861.44	2206.73	2219.7	1818.01
Ttc37	1148.2	1152.69	1165.86	1177	1207.15	1336.58	1296.62	1369.18	1389.21	1384.63
Dnajc13	2768.03	2785.18	2769.73	2835.74	2902.89	3104.63	2885.99	2835.7	2953.2	3043.15
Vps51	1471.1	1481.37	1609.57	1527.41	1538.53	1781.9	1658.38	1284.75	1621.26	1708.71
Lipe	289.628	295.517	269.439	320.934	282.765	361.949	363.677	465.927	427.43	376.634
Ano6	668.129	640.399	654.594	658.831	694.655	596.995	610.406	514.807	591.565	610.528
Mettl13	661.322	644.234	655.828	653.706	666.831	613.408	594.695	642.43	643.068	629.724
Aldh2	2461.78	2530.03	2488.86	2424.03	2482.02	2862.89	2740.73	2556.86	2758.74	2739.18
Aldh1a1	2148.14	2007.88	2137.02	2137.04	2176.73	2113.49	2148.34	2665.13	2269.92	2062.24
Aldh1a7	1166.42	1017.48	1190.04	1124.72	1161.61	1296.46	1211.34	1231.03	1254.75	1196.7
Ttc30b	245.22	245.055	277.782	271.048	255.365	315.568	302.899	234.65	312.563	309.407
Ccdc124	518.314	598.071	555.53	521.306	480.593	637.656	608.659	678.318	622.269	608.244
Enoph1	631.268	531.117	576.247	700.357	607.044	541.216	576.818	672.596	687.454	565.538
Huwe1	1546.88	1630.9	1593.04	1540.93	1610.09	1465.51	1433.47	1302.76	1396.73	1462.12
Nsf	3148.39	3087.04	3190.57	3113.72	3198.29	3085.8	2997.55	2941.89	2909.98	3110.26
Smarce1	1136.02	1117.92	1124.33	1139.88	1121.23	970.369	943.196	990.028	952.338	956.077
Srm	625.872	620.335	652.282	655.432	621.47	691.173	607.675	579.742	648.26	633.879
Rcc2	2839.61	3064.32	2904.01	2842.45	2782.27	2316.87	2226.11	2199.41	2326.03	2207.03
Cyb5r4	236.859	258.227	251.359	255.372	244.436	282.389	303.443	265.424	264.394	273.117
Frmd4a	435.631	677.213	424.403	425.357	375.179	473.885	509.537	538.286	435.367	470.282
Gclm	916.69	896.663	904.451	950.689	939.676	1166.29	1189.71	1336.8	1184.77	1167.31
Ppp1r9b	1247.95	1291.1	1326.02	1328.59	1314.47	1414.34	1493.21	1582.42	1476.49	1543.94
Dcxr	409.63	411.194	414.654	393.769	397.444	590.375	534.885	489.201	530.93	574.254
Ppp6r3	1945.47	1887.69	1947.52	2116.68	1962.41	1960.14	1895.51	2187.84	2162.86	1911.97
Ppp6r1	1268.16	1313.15	1371.4	1505.72	1379.7	1167.22	1262.26	1298.13	1303.97	1278.7
Dera	275.178	261.467	280.307	264.302	296.622	351.019	341.389	320.086	329.438	335.8
Rps3a	4389.83	4508.42	4465.12	4235.2	4385.45	4330.22	4643.78	4402.33	4211.77	4237.91
Sucla2	2384.81	2296.72	2359.4	2294.16	2366.7	2731.87	2664.88	2436.43	2568.99	2608.47
Atad2	1608.05	1538.56	1640.24	1641.89	1618.59	1068.86	1136.64	1238.03	1162.83	1121.85
Atad2b	194.979	194.42	204.19	192.336	197.369	164.53	146.995	116.071	114.449	155.743
Hmgn5	1679.76	2011.39	1890.82	1575.05	1637.33	1635.38	1548.67	1501.6	1150.65	1519.03
Dgcr14	186.326	182.866	188.775	171.444	165.789	182.717	165.103	145.11	141.401	157.703
Tigar	552.103	551.501	575.488	620.232	606.367	498.756	501.78	540.974	561.476	512.038
Atp6v1d	788.771	772.402	777.979	815.34	788.788	829.783	791.78	769.451	746.615	853.63
Grsf1	253.343	242.765	247.861	226.018	261.715	205.514	202.295	208.493	199.027	213.9
Dhx29	1686.9	1658.74	1751.05	1724.49	1732.96	1816.2	1803.46	1747.47	1764.85	1836.9
Dhx36	1267.4	1305.12	1365.15	1358.97	1409.51	1328.54	1234.8	1212.02	1354.44	1314.49
Dhx57	283.752	257.162	325.305	308.573	313.549	422.462	373.955	331.501	354.382	374.747
Nolc1	3660.77	4791.45	3529.93	3400.99	3434.69	2903.83	4190.07	4620.49	3054.91	3194.76
Strip1	973.234	992.438	1039.37	1019.85	1004.46	1111.52	1102.98	1165.53	1153.61	1126.84
Prrc2b	1591.37	1707.41	1593.82	1560.63	1539.64	1713.89	1808.76	1920.86	1739.61	1704.52
Prrc2a	1460.28	1446.07	1421.3	1393.47	1403.35	1477.74	1653.85	1759.72	1491.89	1480.31
Prrc2c	3318.2818	3771.0596	3321.5707	3539.6551	3356.6312	2848.3133	3728.7272	4604.6696	3510.0667	3240.8793
Ppox	316.161	305.76	327.661	335.707	321.999	365.909	367.759	381.647	388.959	358.54
Rpl7a	3354.71	2940.66	3018.33	2876.61	2943.51	3047.8	3987.14	4023.86	3162.9	3096.48
Wdr81	1187.41	1200.1	1167.53	1241.35	1190.94	1136.4	1103.92	1070.43	1118.53	1101.16
Znf593	171.666	189.532	177.487	157.071	174.52	154.471	145.805	154.871	129.34	125.361
Igbp1	735.934	727.685	754.81	731.092	723.377	836.581	784.618	828.742	801.504	787.722
Tomm34	732.8096	788.7618	767.9596	752.9043	732.3059	826.9224	750.6823	795.327	738.1123	765.158
Tbc1d5	977.345	1034.89	1016.49	989.488	994.009	977.288	936.807	965.065	950.01	959.747
Flnb	4259.84	4584.17	4449.22	4448.77	4352.95	4923.96	5151.07	6584.72	5543.35	5243.65
Flna	5892.49	6340.97	6160.76	6079.88	6162.8	6683.29	7242.45	8030.98	7084.03	7054.64
Flnc	3113.4	3238.53	3372.19	3619.08	3361.47	4716.35	4652.57	6582.33	5938.2	5049.72
Macrod1	554.141	557.844	539.824	545.291	545.103	681.13	681.185	647.788	643.129	700.132
Pds5a	3008.83	3052.87	2958.55	2784.9	3100.47	2761.71	2697.19	2603.61	2724.9	2900.87
Myo1e	3038.45	2788.32	2877.77	2813.2	2898.9	3199.36	3171.83	3216.35	3269.32	3019.82
Mrps31	1444.09	1461.99	1483.43	1520.11	1501.24	1438.28	1557.2	1563.96	1430.37	1466.83
Pds5b	2619.24	2166.76	2339.37	2296.79	2302.83	1992.27	2197.87	2089.84	2088.09	1939.61
Ptcd3	922.837	957.094	1028.94	996.991	1079.37	921.261	881.262	782.737	878.032	942.5
Far1	1390.4	1394.87	1383.71	1430.47	1464.81	1602.9	1511.92	1080.9	1445.07	1498.94
Hist1h1e	2951.46	3540.56	2333.29	1620.13	1615.1	1639.05	4203.46	3333.3	1637.48	2248.4
Hist1h1c	4868.85	3993.22	4000.2	3173.71	3501.25	3079.76	6745.97	5003.47	3305.82	3676.05
Hist1h1b	2140.08	2143.75	1760.64	1404.13	1625.24	1520.1	1938.05	1607.7	1430.48	1450.27
Hist1h1a	1487.1	1191.52	1213.91	1021.3	1243.08	984.66	1290.32	1059.45	1058.78	974.992
Jagn1	222.998	235.07	232.011	263.312	223.36	219.817	272.995	250.66	245.832	241.129
Oxct1	3828.48	3650.94	3772.44	3958.29	4069.66	3419.4	3497.16	3590.27	3647.46	3422.05
Rhpn2	1721.71	1657.54	1783.85	1699.56	1899.59	1735.65	1819.29	1918.69	1931.29	1754.03
Ruvbl2	1685.05	1653.04	1597.05	1732.41	1608.45	1604.03	1562.42	1602.55	1696.1	1634.4
Pcbd2	426.522	425.331	408.625	393.147	389.099	467.558	463.23	416.812	425.232	441.12
Pcbd1	379.11	365.831	353.772	301.69	311.187	389.275	386.749	314.871	284.687	342.481
Tnfaip3	1273.62	1305.35	1390.2	1350.86	1403.56	1295.44	1326.14	1305.86	1432.14	1361.61
Pa2g4	2041.68	1985.18	2042.22	2158.45	2069.04	2178.33	2172.77	2115.38	2194.72	2089.24
Gopc	1606.21	1618.22	1655.86	1778.34	1625.36	1656.34	1628.38	1800.56	1715.35	1605.39
Rnf113a2	877.951	946.56	847.595	862.524	856.109	849.158	871.483	905.228	854.678	827.211
Zmym4	614.675	591.27	640.323	589.216	621.992	609.731	565.731	592.569	603.5	612.655
Acad11	1433.29	1392.96	1327.37	1429.84	1385.63	1718.79	1693.06	1704.28	1774.41	1679.18
Raf1	429.83	411.559	450.273	418.188	420.004	443.301	435.045	398.157	401.44	448.372
Araf	1215.9922	1177.9325	1211.9428	1133.46	1194.483	1334.8511	1210.2746	1068.2944	1238.0508	1284.4279
Braf	689.771	675.65	726.248	693.921	709.197	707.029	718.851	778.511	686.001	723.805
Smu1	1485.9	1521.86	1558.88	1678.62	1646.47	1518.83	1476.44	1426.87	1567.77	1562.71
Cic	628.728	644.661	622.711	609.817	636.005	431.253	431.675	435.235	427.867	461.043
Gapdh	3864.04	3566.19	3595.84	4026.32	3647.06	3237.38	3424.98	4009.38	3912.72	3323.3
Akr1b7	1004.02	928.184	987.47	992.866	967.187	1083.21	994.109	1079.77	1046.95	1101.84
Akr1b8	529.315	571.903	539.66	579.258	530.659	600.696	566.469	550.28	560.465	587.501
Akr1b10	188.751	180.87	181.017	180.863	180.228	199.117	181.44	176.71	180.176	197.122
Akr1c19	185.855	185.209	175.203	191.169	201.493	202.815	218.078	241.302	252.991	227.944
Akr1c13	2299.81	2269.65	2256.95	2376.6	2272.07	2658.12	2582.47	3040.64	2847.35	2647.64
Akr1c12	631.535	589.277	636.893	699.728	641.893	727.256	710.413	840.36	868.697	723.804
Akr1b1	4377.12	4000.78	4119.54	4392.41	4103.29	3619.56	3599.73	3980.21	4022.34	3539.47
Fus	1937.58	2737.6	1809.32	1766.39	1703.85	1940.9	2675.65	2870.13	1945.65	2119.89
Taf15	1320.74	1441.43	1300.72	1203.1	1197.97	1103.1	1357.89	1830.61	1266.79	1184.64
Mat2a	1349.08	1329.79	1350.22	1320.22	1338.78	1174.84	1111.17	1136.36	1159.84	1150.51
Afap1	657.843	659.371	661.576	687.933	675.675	849.176	825.396	864.593	846.371	915.258
Nprl3	121.893	137.096	120.268	111.665	127.504	131.044	121.703	106.081	115.737	145.137
Prmt5	1910.91	1763.43	1831.93	1829.9	1757.56	1783.18	1678.86	1648.02	1810.87	1622.12
Erc2	846.337	833.885	829.71	850.364	869.833	879.888	910.741	981.635	879.87	930.685
Erc1	2201.08	2214.83	2184.52	2161.58	2188.65	2140.78	2278.91	2338.55	2100.66	2201.25
Ttc39b	873.783	847.598	980.607	886.635	965.148	686.837	741.83	657.759	718.49	757.061
Myo15b	1684.16	1718.455	1869.171	1993.144	1981.155	2518.55	2670.96	3156.49	2968.11	2681.74
Rbm17	1643.53	1713.29	1672.18	1680.9	1676.42	1704.56	1616.2	1603.94	1596.76	1720.56
Chd1	2027.03	1838.57	2011.15	1904.1	2014.78	1601.32	1521.24	1514.22	1535.01	1590.13
Chd8	2190.83	2083.56	2144.29	2045.35	2153.57	1922.95	1869.91	1731.38	1783.18	1954.27
Chd9	260.089	272.376	270.048	248.497	253.485	278.105	250.392	241.779	221.078	273.637
Prc1	709.851	691.28	744.586	667.816	791.837	368.496	339.536	314.98	391.908	388.33
Chd2	1666.45	1513.45	1608.59	1484.55	1575.45	1509.52	1516.92	1437.28	1400.23	1478.02
Exoc3	902.061	849.612	877.1	903.714	914.377	825.945	776.789	768.596	769.67	819.17
Usp34	2140.96	2155.72	2275.24	2193.33	2333.16	2242.76	2052.32	2007.49	2158.02	2152.37
Ctr9	1844.04	1756.42	1896.97	1860.62	1881.54	1798.89	1687.64	1566.76	1733.53	1715.19
Ddx21	5900.88	5363.04	5541.59	5074.87	5564.08	3831.58	4267.67	4164.57	4013.22	4041.68
Ddx50	787.942	730.77	775.983	798.953	814.648	584.813	606.263	716.652	666.986	643.922
Hnrnpm	3576.23	3628.01	3364.22	3504.07	3379.62	3488.59	3858.01	4597.77	3627.03	3721.37
Rab24	582.551	559.173	579.27	550.857	551.262	637.146	630.099	522.797	580.861	650.99
Myo10	1148.31	1137.26	1265.69	1242.14	1244.96	1043.72	980.301	889.629	984.734	1032.88
Myo5b	1604.51	1565.24	1653.56	1630.46	1639.49	1631.39	1629.04	1476.16	1519.44	1650.55
Mettl10	334.326	346.425	323.987	341.716	332.03	396.52	350.476	345.62	350.557	364.868
Myo5a	2332.8969	2345.276	2407.828	2333.344	2394.527	2469.4387	2341.647	2265.9008	2482.81	2435.0337
Myo5c	2635.89	2733.75	2707.52	2792.96	2700.63	2760.91	2573.94	2398.89	2477.7	2651.61
Rrbp1	2681.93	3159.4	2654.72	2402.42	2683.89	2429.44	3007.16	2802.56	2239.48	2529.24
Gripap1	1004.85	1062.28	1073.58	1050.27	994.716	844.952	800.03	787.892	815.63	831.065
Chmp7	776.445	765.237	807.621	816.114	749.096	767.674	735.147	704.664	713.513	779.222
Ddx28	871.067	847.6	857.999	910.074	865.797	886.188	882.177	805.021	820.048	888.344
Nufip2	1340.92	1418.42	1369.32	1349.8	1445.98	1060.65	1163.71	1253.37	1119.65	1202.92
Rpusd2	498.024	447.624	494.875	526.795	485.587	453.405	472.624	554.411	528.758	478.707
Rpl11	867.138	864.778	877.369	840.778	833.327	928.609	889.11	918.238	914.167	932.776
Dnm2	2576.2581	2510.3288	2778.7867	2785.7231	2728.8943	3128.4198	3121.0018	3113.6751	3431.5776	3233.5381
Nsa2	477.187	388.538	380.51	406.188	407.026	367.111	374.931	427.802	387.957	362.976
Dnm3	211.479	237.557	219.533	234.142	227.469	299.681	257.41	256.262	257.621	285.793
Eml4	1858.554	1844.1063	1893.1725	2087.9213	1887.8895	1896.8884	1821.3254	2039.5381	2093.1985	1874.5771
Iscu	619.564	651.99	584.719	609.793	583.407	665.292	681.528	710.773	655.767	633.795
Dpysl3	1767.92	1731.3	1764.99	1790.78	1740.99	1844.11	1821.94	1961.17	1851.35	1849.63
Dpysl2	3068.67	3053.61	2886.57	3023.93	2861.42	2863.4	2834.68	3014.15	2959.02	2955.74
Ighmbp2	1102.99	1055.13	1127.39	1041.25	1130.52	1272.84	1291.88	1215.69	1219.25	1342.27
Cars2	364.672	368.321	345.271	414.644	393.362	358.259	399.412	481.928	461.477	438.28
Grhpr	468.878	484.542	503.294	543.586	491.572	545.301	509.655	559.899	552.399	521.794
Ap1g1	1635.06	1670.11	1685.67	1744.08	1651	1718.68	1576.95	1418.55	1574.68	1575.75
Arhgap17	403.843	368.991	370.274	406.343	374.833	429.635	424.99	476.318	452.714	447.557
Sf3b1	4305.37	5148.79	4388.61	4291.7	4233.58	4197.22	4296.47	4002.15	3958.47	4144.91
Qdpr	841.604	845.71	844.15	854.033	883.058	871.681	846.931	875.654	881.49	899.988
Phka1	771.506	805.4	839.752	832.818	833.639	872.094	902.147	824.989	878.132	880.363
Shmt2	2331.01	2370.31	2316.59	2523.93	2384.45	2529.71	2514.93	2526.98	2573.14	2524.27
Shmt1	1594.66	1562.78	1615.24	1733.84	1653.96	1350.24	1303.34	1325.07	1416.34	1360.82
Celf1	801.062	756.656	816.263	819.124	823.359	783.95	713.276	719.574	804.921	817.436
Celf2	567.339	466.2	563.602	559.973	562.644	472.304	553.805	694.922	628.287	499.104
Znf598	353.995	403.648	349.958	362.431	312.298	360.951	394.178	399.069	344.466	401.084
Mrpl12	539.869	536.59	507.466	554.645	493.147	535.842	825.111	927.373	536.461	627.436
Smarcc1	2392.83	2409.17	2466	2490.91	2467.07	1965.21	2008.26	1987.73	1993.33	2009.25
Smarcc2	1912.68	1853.93	1974.32	2018.94	2020.01	1941.51	1909.1	1955.61	1895.88	1867.13
Tubgcp3	1398.37	1311.94	1468.23	1422.4	1478.52	1396.98	1302.11	1181.51	1403.42	1365.05
Xrn2	1772.54	1852.9	1604.41	1681.57	1610.45	1594.72	1678.46	2203.62	1911.1	1698.17
Eea1	3403.33	3461.99	3372.91	3406.58	3373.55	3291.95	3647.68	3773.95	3387.69	3478.48
Snrnp200	3322.06	3187.62	3302.25	3298.14	3351.71	3105.39	2911.75	2789.73	3027.16	2984.01
Fam213a	2172.66	2188.49	2198.93	2193.41	2271.7	2206.44	2133.55	2041.47	2299.9	2110.81
Sfswap	651.839	633.209	638.991	638.338	659.264	616.624	609.154	599.058	564.162	635.8
Exosc7	946.132	999.465	965.289	959.101	971.861	828.84	843.729	807.947	815.63	830.209
Naa10	902.48	868.724	911.533	1080	993.42	867.594	935.025	1136.92	1182.73	957.329
Gm16286	284.36	280.849	304.216	326.572	318.631	314.042	306.981	384.37	411.836	341.115
Npepl1	1112	1134	1161.44	1157.11	1149.52	1409.22	1351.39	1278.4	1352.32	1447.97
Znf706	282.667	290.282	259.047	259.412	247.279	249.033	296.093	297.857	242.038	255.291
Dopey2	423.468	458.343	440.056	446.432	462.333	525.464	448.02	456.627	460.551	555.769
Rbm33	393.556	400.994	378.544	378.657	343.465	385.837	385.332	407.75	400.678	367.936
Mcm3	2892.94	2864.14	2911.99	2954.21	2898.23	2131.93	2174.7	2107.43	2283.48	2168.82
Mcm5	2728.55	2568.35	2713.8	2788.16	2781.53	2143.01	2149.93	2035.73	2222.46	2208.64
Dapk3	309.856	289.538	308.326	266.81	321.313	302.213	280.404	288.243	297.376	262.224
Calcoco1	1088.44	1090.45	1096.11	1082.02	1043.49	1233.48	1226.34	1190.84	1172.71	1196.85
Eprs	3504.92	3402.56	3514.55	3652.77	3507.97	3625.84	3645.19	3733.57	3913.01	3525.36
Zadh2	485.938	517.627	505.702	555.097	513.126	592.264	601.093	648.07	660.413	627.87
Supt16	2735.07	2640.75	2766.76	2685.19	2742.11	2557.1	2392.82	1969	2191.29	2371.63
Canx	4261.92	4270.46	3963.6	3902.57	3897.99	4040.42	4847.67	4707.63	3757.52	3862.16
Rbm10	835.244	827.41	836.711	986.477	863.706	835.693	858.034	883.602	874.733	824.318
Setd2	2192.64	2060.99	2179.99	2173.38	2153.71	1984.57	1962.91	1834	1790.35	2021.81
Rbm6	1382.11	1529.9	1347.77	1364.31	1344.1	1311.61	1288.23	1397.89	1284.31	1384.93
Rbm5	1050.71	1033.25	985.627	972.897	999.125	982.737	992.389	1013.35	936.327	1045.82
Rps13	2065.14	1980.59	1943.47	1920.77	2045.76	1986.38	2044.43	2017.62	1933.43	1948.44
Arsa	229.685	218.964	208.385	216.913	209.96	247.247	228.643	200.953	246.771	231.405
Elac2	1033.64	995.952	1071.37	1010.4	1042.76	995.853	978.923	875.198	925.597	973.313
Hps3	481.699	498.23	537.388	470.667	519.34	616.853	562.23	497.051	536.538	585.977
Slc9a3r1	1303.65	1673.52	1263.23	1283.11	1124.36	1765.07	1883.1	1920.97	1621.32	1688.31
Hnrnpll	1507.2	1500.81	1561.73	1648.12	1598.16	1644.07	1637.05	1827.34	1759.02	1665.14
Dnajc3	1441.18	1470.56	1462.31	1490.88	1550.16	1210.13	1179.91	1142.55	1199.49	1246.89
Trim26	921.735	911.083	950.53	900.849	971.99	1007.12	977.941	1028.62	971.479	1012.92
Pde4dip	887.619	933.308	932.266	891.221	988.855	932.048	958.816	1024.446	958.917	1006.683
Ptpn23	1565.58	1522.37	1513.02	1495.64	1481.82	1799.75	1716.53	1725.88	1725.97	1758.26
Rps25	685.441	578.138	611.092	638.069	614.239	632.172	629.84	656.067	633.149	603.864
Wdr41	198.553	191.483	218.294	205.389	213.811	211.319	213.922	186.989	210.709	207.184
Dimt1	1201.08	1104.28	1233.05	1168.68	1248.39	973.196	990.77	914.87	985.115	970.527
Acaa2	2087.37	2125.94	2069.66	2227.63	2129.13	2179.24	2159.93	2328.08	2254.65	2161.14
Dffa	320.251	323.302	308.711	308.777	339.678	311.012	308.015	316.044	273.688	282.57
Ppp2r5c	1141.91	1049.73	1120.78	1251.15	1146.22	1087.07	1069.8	1264.36	1359.95	1047.02
Ppp2r5d	1968.74	1926.79	2026.03	1971.64	1980.89	2050.79	2035.55	2095.04	1995.74	2069.12
Ppp2r5a	518.484	517.611	545.041	562.542	548.969	572.197	573.169	565.008	619.282	585.39
Ppp2r5e	505.313	532.918	498.012	511.579	518.024	604.757	546.712	526.515	558.036	559.409
Ppp2r5b	433.665	427.298	479.098	522.497	535.528	500.456	495.76	413.558	520.051	536.689
Hadhb	2608.43	2617.24	2669.68	2648.41	2682.48	3218.68	3047.23	3213.01	3409.38	3245.09
Polr1a	2528.72	2407.82	2650.11	2914.57	2748.28	2284.56	2321.46	2340.67	2516.99	2268.26
Msln	1722.74	1804.3	1872.84	1798.2	1805.38	2189.85	2408.56	2367.76	2424.94	2277.2
Cops2	1721.84	1636.02	1768.52	1969.26	1792.12	1815.07	1701.03	1835.67	2005.06	1767.55
Eif4g1	2920.41	3036.27	3112.2	2979.52	3181.99	2800.05	2672.55	2304.75	2596.09	2734.71
Eif4g3	1821.0669	1802.426	1902.0294	1877.7886	1832.709	1958.7967	1969.2825	2142.8349	1993.5936	1990.111
Atf2	896.778	895.164	888.869	904.647	875.561	909.328	922.919	991.891	878.896	867.413
Atf7	74.9718	83.5846	76.0135	78.1717	70.6074	64.6465	64.7357	73.4628	65.4676	57.4671
Lemd2	955.005	829.567	903.946	833.602	859.913	1045.21	999.407	860.758	850.809	1006.57
Ythdc2	1122.37	1612.51	1177.83	1102.42	1136.59	1245.69	1264.52	1232.49	1169.81	1267.92
Acsl4	2673.12	2458.91	2502.3	3065.25	2659.94	2304.79	2216.15	2270.24	2372.8	2275.5
Acsl3	2903.88	2712.56	2631.3	2705.65	2737.46	1894.87	1968.55	1979.87	1980.65	1926.74
Tubb6	1467.44	1370.55	1427.2	1480.32	1524.84	1229.64	1214.26	1417.15	1405	1250.36
Tubb5	1264.57	1317.82	1344.92	1353.62	1280.85	1299.55	1222.11	1305.1	1301.83	1263.17
Tubb2a	438.932	486.175	510.802	486.937	502.206	485.866	497.621	521.995	506.73	519.912
Tubb2b	158.499	209.741	162.867	153.245	158.943	168.385	180.799	181.147	179.977	184.544
Tubb4b	3219.31	3071.1	3319.93	3259.45	3120.14	2991.11	2972.82	3241.32	3055.5	3024.13
Tubb4a	378.162	359.654	352.94	426.006	371.305	328.63	343.971	430.545	401.164	341.264
Tubb1	962.591	1367.85	873.963	764.989	865.767	854.339	935.821	925.126	722.489	850.957
Gltp	1443.64	1541.8	1631.91	1517.88	1601.44	1369.25	1220.12	1029.35	1320.46	1268.79
Sqle	770.591	690.572	815.125	754.881	802.143	436.058	427.007	334.846	416.637	495.262
Naa40	1030.31	986.047	963.22	983.383	983.554	689.049	625.088	582.076	688.491	695.948
Ikbkap	1794.57	1760.69	1895.24	1787.42	1872.59	2016.78	1979.93	1848.34	1970.2	2049.47
Cyld	1514.71	1474.82	1615.31	1584.76	1651.79	1562.31	1543.5	1492.44	1559.74	1528.26
Apc	790.06	771.094	772.877	737.366	745.035	919.811	865.661	928.991	861.429	960.668
1810009A15Rik	531.114	587.57	549.599	475.378	510.32	433.995	412.701	351.795	392.121	397.55
Wars	1653.2	1609.84	1656.05	1723.63	1699.28	1953.33	1807.68	1759.45	1911.91	1934.78
Trmt2a	1347.88	1329.52	1384.74	1567.87	1432.14	1276.04	1294.96	1550.99	1519.2	1331.51
Jup	1836.94	1659.3	1665.81	1863.73	1779.98	1779.62	1885.21	1917.11	2167.43	1869.65
Ctnnb1	2914.48	2893.35	2887.24	3046.52	2808.58	3072.12	2827.01	2805	3040.55	2939.18
Ap1b1	3374.55	3497.34	3578.79	3593.59	3576.43	3903.66	3496.33	2854.24	3411.86	3672.37
Ap2b1	2483.69	2630.3	2759.96	2722.4	2728.95	3075.91	2775.83	2411.88	2921.62	2970.4
Cog5	1619.48	1579.45	1615.83	1563.62	1618.64	1886.55	1755.47	1755.46	1731.92	1831.03
Sorbs2	2238.462	2254.602	2164.391	2283.338	2177.249	2450.14	2636.881	3303.539	2933.82	2518.56
Sacm1l	1916.81	1834.69	1835.15	1882.98	1824.78	2168.73	2081.23	1728.29	1984.13	1915.95
Sorbs1	1236.86	1411.921	1237.263	1187.978	1265.445	1537.638	1579.994	1730.115	1603.758	1617.603
Sde2	840.94	848.372	852.39	838.383	799.321	780.11	830.21	805.424	744.38	811.09
Nipbl	2075.45	2058.49	2076.24	1994.45	2110.02	1941.19	1932.3	1995.06	1887.62	1972.73
Cdv3	1204.92	1787.49	1237.75	1173.74	1039.94	1329.66	1359.1	1281.18	1144.84	1317.95
Dnttip2	1862.67	1783.03	1801.79	1692.19	1751.85	1827.18	1824.74	1909.58	1594	1834.49
Sh3bp4	1160.29	1165.88	1320.05	1287.55	1299.95	1520.62	1412.03	1175.27	1493.68	1447.65
Maz	452.836	416.964	460.721	436.362	474.722	333.18	353.454	362.304	332.139	381.492
Vezf1	327.923	244.645	290.635	361.777	303.339	267.686	333.528	417.016	367.725	290.247
Dcaf13	1032.15	1017.65	984.849	932.213	1016.25	844.514	786.795	819.846	819.353	904.877
Pak1ip1	2197.88	2308.19	2485.08	2379.31	2580.84	2242.09	2194.7	2037.1	2298.25	2393.38
Psma2	919.554	975.355	908.11	947.913	922.996	983.991	1069.19	1196.49	1104.07	1033.57
Rbm27	1073.96	1096.38	1074.71	1047.85	1090.36	1097.68	1142.64	1318.64	1143.32	1157.2
Rbm26	790.917	801.955	782.773	802.896	824.325	829.342	856.703	874.961	822.528	831.509
Vrk2	390.73	346.063	362.146	376.926	350.615	319.655	323.89	294.568	310.595	340.746
Cyc1	466.942	486.576	435.629	478.825	433.212	516.794	581.053	624.921	543.612	569.455
Hyou1	3762.08	3765.81	3768.05	3938.62	3943.69	3350.45	3375.29	3608.26	3533.52	3455.45
Sorl1	356.03	387.541	410.234	387.546	374.299	617.567	563.219	597.618	596.557	606.783
Stk25	316.039	281.931	292.013	289.764	293.544	382.316	366.279	330.581	344.871	372.919
Stk24	1295.45	1257.33	1311.8	1295.54	1272.72	1387.68	1323.83	1351.5	1347.57	1424.63
Dlat	1637.62	1709.44	1683.77	1618.69	1720.88	1847.22	1692.5	1572.79	1663.8	1768.56
Gamt	267.058	286.93	282.948	323.703	281.292	403.918	391.748	429.089	432.174	426.533
Acin1	2360.94	2525.76	2278.09	2217.69	2253.75	2352.94	2516.06	2640.52	2223.89	2355.09
Ddx27	1741.35	1791.64	1732.2	1791.01	1709.23	1628.58	1727.77	1806.87	1678.4	1687.93
Rps6ka1	1432.84	1295.32	1374.32	1479.43	1348.27	1321.66	1317.9	1528.17	1616.32	1385.7
Rps6ka3	1048.54	1031.53	1052.78	981.229	1057.08	1053.91	974.777	1014.77	1054.9	1040.13
Traf3ip2	80.901	96.1362	85.2527	74.5543	79.8902	106.154	99.395	99.305	93.6386	102.116
Cnnm3	1081.62	1052.9	1024.17	1014.05	1051.18	908.45	889.761	778.161	811.279	867.531
Thoc1	2171.93	2152.17	2145.5	2102.49	2262.46	1983.61	1875.39	1708.95	1796.5	1912.68
Nhp2	723.854	812.161	733.954	697.018	726.354	771.604	751.404	748.769	713.524	778.176
Ctdp1	1151.1	1197.13	1223.67	1255.66	1191.85	1163.32	1154.74	1220.96	1282.45	1168.93
Rnf25	418.396	447.462	433.311	403.795	410.758	462.999	423.438	434.165	444.414	432.326
Arfgap3	602.415	598.154	565.76	621.218	569.581	687.997	735.78	700.612	652.888	726.717
Ppa1	2927.11	2940.82	3033.03	3051.59	3038.12	2991.25	3170.63	3404.7	3179.38	3006.45
Dna2	194.533	219.776	229.909	239.585	231.922	126.163	139.299	125.187	148.661	135.946
Upf1	3002.98	2876.16	3018.73	3088.13	3029.12	3017.51	2944.48	2973.68	3146.38	2962.39
Mettl1	455.58	477.853	477.826	528.709	490.36	434.909	443.262	517.851	519.762	473.984
Abl2	523.018	537.299	570.208	526.824	563.167	572.566	546.613	576.883	487.459	516.026
Abl1	452.251	453.002	499.732	512.909	462.884	535.67	502.26	600.51	561.824	526.746
Nup214	2243.34	2301.86	2265.43	2226.06	2264.63	2495.35	2445.24	2663.67	2417.55	2519.05
Cfdp1	972.522	931.684	865.027	944.88	859.857	835.989	930.764	1092.93	899.126	853.69
Mrpl37	1400.64	1426.41	1439.33	1487.19	1475.79	1443.78	1429.29	1389.63	1472.27	1477.65
Pdk3	847.234	856.271	820.4	933.157	864.397	854.346	881.698	892.431	932.591	901.996
Pdk1	430.607	390.484	452.386	435.72	484.729	498.343	436.804	405.651	458.329	498.179
Med25	291.732	296.565	299.678	313.539	316.974	285.686	271.49	328.657	308.216	263.981
Gorasp2	391.954	447.603	388.483	392.724	380.225	432.969	501.863	459.904	428.472	435.728
Smarcd3	288.935	248.048	292.504	288.747	255.741	277.951	248.352	256.132	226.849	259.131
Smarcd2	714.122	710.614	732.172	722.078	702.136	735.122	681.825	722.315	732.973	766.189
Smarcd1	760.583	746.25	773.082	785.625	775.263	711.868	659.018	649.765	614.147	770.568
Foxp1	440.4203	409.6457	429.5196	436.1226	469.9329	301.5625	345.9417	359.4189	338.0204	363.3677
Utp18	719.594	694.636	668.506	619.396	662.506	558.73	559.16	688.762	567.395	634.088
Bag3	1200.98	1338.44	1211.26	1239.32	1166.81	1406.09	1586.49	1711.87	1427.58	1515.05
Arfgap1	933.955	1006.86	965.538	955.85	946.013	1014.88	1024.24	1094.73	1004.6	1038.1
Cenpf	1667.57	1694.14	1814.71	1632.07	1931.19	849.98	892.891	810.106	910.872	902.198
Dak	1311.83	1266.88	1336.33	1354.74	1334.91	1688.46	1669.87	1861.87	1699.56	1736.59
Ltv1	659.892	643.42	679.121	680.212	716.237	496.667	500.656	488.836	546.205	572.874
Cryz	927.267	874.078	887.834	935.46	919.307	996.427	931.586	1004.89	1033.48	1025.07
Scly	938.435	902.427	886.246	951.349	864.946	980.535	933.637	950.083	948.929	937.201
Sssca1	1809.63	1923.96	1621.38	1658.09	1480.8	1615.29	1976.76	1410.87	1400.58	1545.39
Urod	200.946	194.286	180.715	178.965	166.282	188.13	190.819	215.743	196.664	198.066
Heatr5b	1045.52	1078.98	1091.41	1157.69	1065.51	1237.7	1197.08	1226.47	1339.86	1211.65
Heatr5a	1829.15	1844.76	1887.9	1851.02	1894.95	2043.94	1898.13	1654.41	1822.54	1996.75
Ltn1	1405.4	1488.44	1522.51	1655.62	1544.84	1452.3	1442.6	1334.69	1553.48	1414.71
Rlim	212.979	206.033	206.8	190.367	190.544	189.153	179.994	178.988	178.61	201.892
Itga1	669.275	702.812	616.639	638.554	556.38	583.253	522.313	507.507	455.316	535.986
Aldoa	3728.77	3775.88	3560.02	3719.76	3684.76	3629.98	3985.14	4310.73	4175.33	3957.01
Jmjd1c	748.517	767.662	795.84	742.78	802.745	712.945	748.307	832.568	755.39	793.961
Ccdc22	1349.43	1353.56	1355.99	1366.68	1349.59	1391.57	1302.88	1288.67	1394.32	1372.01
Rrp12	3829.89	3510.71	3931	3610.89	4011.78	3324.74	3262.78	2670.88	3131.52	3088.46
Mbnl2	846.468	874.793	881.779	833.278	870.421	941.947	860.997	889.063	869.965	898.384
Nfyc	415.092	362.255	409.066	386.001	389.353	401.822	326.056	304.268	352.668	353.881
Rpl32	2986.2	2729.6	2836.02	3405.3	3064.99	2984.05	3337.19	4213.95	3949.81	3144.44
Hk1	2715.65	2600.06	2651.73	2646.2	2564.5	3267.98	2991.37	2700.26	2914.53	3036.11
Marf1	419.861	422.679	390.066	418.384	415.226	517.691	496.21	502.207	473.214	507.259
Acad8	603.906	578.504	598.814	602.86	614.453	688.839	690.97	660.966	696.843	733.808
Hspbp1	1172.07	1214.9	1267.14	1257.99	1220.96	1090.49	1079.26	1032.74	1110.04	1144.02
Aldh3b1	803.754	877.829	809.218	883.583	810.53	1461.44	1346.67	1147.84	1306.49	1392.41
Aldh9a1	1804.96	1671.38	1577.32	1650.41	1631.22	1768.94	1895.2	2422.52	2147.35	1897.68
Aldh3a2	1726.26	1639.46	1584.5	1565.02	1631.71	1895.67	1862.08	1879.27	1986.3	1896.35
Ccdc6	1573.95	1566.84	1539.61	1511.47	1565.29	1513.52	1387.07	1396.73	1367.72	1459.82
Med26	170.516	219.284	166.956	170.974	139.913	150.977	166.124	155.216	125.794	155.933
Nfx1	696.643	640.834	705.128	620.911	638.809	722.478	718.154	720.89	721.303	764.707
Phb2	2522.91	2592.28	2686.47	2666.22	2652.89	2857.84	2749.28	2502.64	2714.69	2783.7
Rpap2	402.512	393.421	388.316	392.457	406.884	448.234	397.835	404.471	403.828	445.882
Txlna	977.375	1145.89	1031.05	1003.31	990.051	891.941	1019.74	1042.07	938.988	1002.37
Csnk1d	275.514	244.09	266.112	238.769	251.07	242.921	207.059	200.135	218.326	237.381
Csnk1e	92.2946	115.052	98.3986	94.234	92.6555	87.0563	107.631	141.879	112.761	113.216
Myo18a	3678.97	3787.92	3539.36	3552.15	3554.6	1377.34	1647.73	1585.78	1348.78	1450.96
Ddx19a	2971.31	2923.62	2966.36	3031.06	2969.63	3172.93	3073.14	3240.4	3198.17	3075.86
Ylpm1	1745.94	1848.96	1848.05	1796.7	1816.95	1505.84	1581.74	1711.02	1620.74	1654.67
Rrn3	441.329	449.714	482.762	452.411	487.1	470.57	420.054	428.946	450.541	457.263
Rin1	1579.83	1702.66	1734.01	1852.52	1772.95	1861.22	1945.66	2075.89	2009.83	1958.44
Xpc	864.293	765.336	805.826	742.62	783.025	735.562	752.227	741.127	751.519	738.347
Csnk1g1	392.277	402.445	410.737	370.565	399.313	322.359	308.127	253.247	287.843	314.286
Csnk1g3	273.163	263.686	278.762	280.846	293.265	307.25	314.075	308.142	335.517	290.032
Vps53	2181.36	2108.48	2279.31	2423.36	2316.78	2341.04	2254.96	2228.4	2485.89	2272.59
Brd4	1523.43	1515.97	1615.55	1555.01	1576.87	1347.74	1385.94	1445.2	1385.13	1455.72
Brd3	755.999	722.321	736.393	692.866	758.832	534.267	606.695	548.954	558.331	537.872
Brd2	802.43	844.649	837.389	841.848	867.356	749.257	694.183	703.462	672.765	758.026
Kank2	1212.91	1251.37	1182.29	1240.19	1172.32	1572.23	1435.08	1537.06	1484.37	1532.08
Kank3	194.442	225.928	213.325	215.66	207.047	287.298	284.654	300.57	260.189	299.667
Taldo1	2628.48	2496.22	2504.86	2543.98	2571.96	2855.07	2722.63	3071.59	2643.74	2773.12
Cct6a	3819.48	3748.66	3781.63	3951.78	3797.57	3804.26	3762.78	3973.21	3877.55	3761.9
Cdan1	190.548	201.842	210.373	193.434	193.883	189.796	182.837	162.42	170.34	189.702
Tdp1	1024.22	942.707	1015.17	1013.52	1008.66	949.981	885.485	910.266	974.183	883.056
Rars	2931.7	2860.51	2890.34	2969.13	2843.45	3576.52	3364.85	3510.21	3423.01	3336.82
Ccdc50	681.802	645.837	615.943	602.227	596.103	641.568	631.289	655.752	551.963	616.083
Hnrnpa0	1872.27	1854.55	1973.31	2007.34	1925.16	1831.45	1841.04	1814.24	1906.66	1899.92
Hnrnpa2b1	1722.2511	1497.7898	1502.5959	1330.4147	1376.7626	1456.6129	2458.9777	2935.7997	1508.6429	1580.7384
Hnrnpa1	1214.2465	984.0029	904.5541	882.9258	910.5489	849.3906	1016.5582	1159.8697	981.0768	985.9132
Hnrnpa3	1296.69	1299.93	1191.66	1730.68	1129.51	1180.96	1459.91	2925	2657.13	1350.41
Tbcd	2248.9	2233.5	2322.83	2418.49	2267.87	2587.15	2381.02	2107.7	2488.23	2509.02
Myo9a	537.268	615.021	559.06	556.984	564.234	586.521	581.669	593.495	505.403	572.522
Myo9b	3278.5847	3373.175	3486.0049	3334.6399	3488.623	3582.811	3356.3251	2975.6454	3290.9935	3379.282
Acot7	1875	1736.27	1708.29	1708.65	1818.99	1637.13	1727.22	1974.95	1824.13	1763.77
Prkar2b	2207.02	2206.61	2289.2	2293.69	2339.05	2359.97	2189.05	2226.53	2451.2	2375.01
Prkar2a	1556.47	1562.62	1621.1	1509.87	1593.9	1653.65	1609.9	1538.09	1590.8	1681.02
Pgls	571.178	609.455	529.536	571.191	506.611	648.931	640.069	678.393	678.969	582.849
Tns1	1073.21	1381.2	1113.13	1117.93	1030.91	1520.97	1501.39	1474.93	1397.47	1462.93
Tns3	1679.53	1781.24	1737.2	1814.51	1708.69	1636.59	1847.28	1995.07	1864.24	1717.9
Ddx24	928.622	883.025	889.166	867.212	878.755	867.452	863.665	805.003	805.104	858.695
Tulp3	504.225	534.52	509.885	527.16	468.709	547.424	542.337	526.845	502.42	558.077
Ipo5	2146.49	1968.3	2029.94	2202.31	2216.22	2042.61	2039.36	2119.52	2338.33	1948.34
Ranbp6	480.733	462.523	495.581	504.678	495.281	387.522	367.068	362.537	390.225	428.706
Sh3pxd2b	2113.78	2004.05	2018.44	2016.54	1997.27	2199.03	2118.32	2105.74	2031.86	2137.94
Sh3pxd2a	225.897	246.512	236.516	237.044	223.538	201.726	201.545	219.515	189.891	218.503
Akr7a2	317.269	322.887	309.853	348.464	341.88	390.857	386.222	389.944	403.666	387.033
Anxa4	1627.07	1515.29	1576.66	1596.08	1564.89	1461.23	1524.75	1524.72	1532.54	1569.68
Anxa5	2702.68	2925	2689.89	2652.05	2623.48	3585.1	3363.08	3409.52	3331.9	3416.93
Anxa6	1842.94	1845.53	1887.32	1916.18	1836.27	2367.92	2203.46	2121.09	2160.12	2270.97
Acsf2	2124.03	2135.34	2108.96	1996.39	2131.33	2581.66	2487.9	2335.64	2393.17	2590.44
Supt3	95.6809	106.932	102.247	94.7708	107.529	91.7756	102.486	87.8313	92.1056	98.2778
Cox5b	1053.59	990.24	696.668	730.435	578.372	597.02	1189.75	1126.02	694.928	676.702
Dlg1	2286.3148	2476.3513	2367.6754	2385.907	2442.8215	2777.469	2834.999	3189.392	2965.06	2857.626
Abcc4	1715.3	1615.35	1781.63	1731.21	1717.7	2876.97	2790.4	2242.28	2684.61	2671.58
Eif4b	1745.39	3356.97	1762.65	1486.76	1458.67	1900.16	2916.33	3313.94	1649.47	2044.16
Senp7	310.733	313.02	306.784	302.775	296.617	387.679	372.575	406.462	372.946	409.618
Gbf1	3757.23	3681.53	3864.45	4146.96	3825.71	4211.05	3934.19	3669.41	4144.5	3952.16
Ppp5c	2264.92	2058.67	2216.17	2227.83	2178.78	2043.05	2001.53	2095.03	2159.38	1949.22
Anln	2177.1	2269.55	2309.77	2210.44	2386.89	966.713	1152.08	1252.11	1271.28	1053.62
Cpe	816.704	917.685	746.746	859.447	788.168	777.143	806.678	891.59	810.16	815.263
Coa7	443.967	415.976	405.898	424.92	399.704	350.988	470.149	561.46	442.408	422.653
Sf3b2	2226.97	2242.36	2239.81	2094.27	2166.49	2440.76	2339.64	2284.4	2295.62	2409.5
Golga5	1415.54	1409.34	1467.99	1490.85	1401.93	1567.86	1540.26	1429.07	1421.93	1642.65
Capn5	602.536	616.209	617.738	602.765	646.638	861.645	864.839	819.698	843.903	908.826
Abhd16a	282.143	286.832	269.046	270.572	291.02	303.195	318	285.813	305.929	305.188
Nedd1	1449.7	1369.26	1461.5	1570.9	1434.16	1353.01	1485.93	1307.67	1304.68	1396.78
Vars	3172.83	3184.55	3272.22	3262.58	3117.75	3171.36	3020.96	2801.56	3013.77	2950.4
Thop1	1800.43	1763.95	1761.7	1774.01	1769.79	1901.39	1796.36	1731.8	1855.07	1876.74
Nln	2512.56	2521.96	2610.51	2640.19	2602.46	2585.16	2517.81	2537.37	2700.59	2599.76
Cebpz	2374.33	2136.04	2363.62	2345.63	2311.35	2194.88	2182.56	2312.45	2270.4	2226.56
Vps33a	574.35	549.711	593.307	578.088	590.925	636.001	586.558	609.319	613.177	601.363
Dsg2	1622.38	1753.18	1515.36	1543.17	1490.97	1776.21	1811.29	1953.24	1835.87	1830.12
Strap	1783.77	1808.13	1736.63	1774.96	1800.34	1775.91	1755.8	1819.6	1772.54	1785.36
Gtf2e1	912.281	911.48	955.769	959.451	940.069	1027.8	985.04	963.522	973.804	1052.4
Trmt6	1525.76	1457.66	1539.05	1557.91	1549.5	1529.41	1496.77	1582.07	1646.57	1535.48
Nucb2	1038.67	1269.12	1304.95	1366.25	1019.88	1241.49	1208.7	1358.31	1310.58	1310.64
Unc119b	342.552	401.722	341.698	361.973	333.663	358.186	487.929	604.193	364.958	399.075
Raly	1430.37	1348.98	1358.59	1303.47	1331.05	1246.59	1129.82	1164.52	1120.17	1246.47
Mprip	3232.456	3154.919	3182.498	3235.622	3239.193	3335.58	3506.888	3981.304	3272.674	3439.644
Triobp	1174.61	1202.75	1225.84	1207.44	1212.42	1184.65	1199.45	1242.66	1190.15	1235.15
Ap4e1	429.125	441.427	468.786	482.343	467.582	446.581	486.077	457.922	480.958	469.852
Atg2a	735.416	721.079	739.684	741.925	753.327	805.393	745.167	804.653	851.528	759.934
Mllt10	155.534	164.23	154.717	135.483	154.587	127.229	137.936	159.614	126.99	142.195
Ogt	2212.12	2265.28	2279.78	2358.93	2263.27	2132.68	2113.48	2120.24	2184.72	2134.92
Mccc2	821.828	824.174	780.623	818.841	810.884	987.531	997.814	1014.6	1021.33	996.364
Fam160a2	149.916	147.528	140.954	143.244	152.162	113.105	113.841	115.209	112.617	114.056
Ttc26	339.873	335.405	363.645	356.162	322.635	421.554	378.335	312.476	390.457	413.326
Gtf2h1	344.187	297.28	330.611	383.781	349.625	348.546	331.331	452.407	397.974	367.943
Tango6	1388.47	1422.67	1457.23	1400.32	1492.35	1100.48	1085.99	990.19	1070.85	1137.09
Epb41l5	1421.3196	1473.6927	1392.0223	1355.8654	1407.2383	1458.734	1348.2213	1265.5848	1286.4168	1353.0696
Aplf	870.832	920.753	914.449	819.648	822.14	912.242	824.032	806.493	813.597	944.534
Nup107	1387.35	1346.63	1405.94	1357.43	1440.32	1395.6	1247.2	1199.02	1241.5	1320.64
Dnajc7	2445.59	2433.69	2555.87	2409.41	2552.6	2264.17	2321.54	2573.32	2448.21	2393.84
Nosip	1220.23	1166.32	1223.88	1240.16	1230.8	978.523	1048.37	1179.28	1119.39	1046.31
Pycrl	212.176	232.702	177.988	206.786	166.564	195.346	311.289	373.483	218.548	220.647
Golim4	1413.32	1517.09	1507.23	1348.98	1512.14	1248.62	1198.65	1016.98	1078.21	1218.1
Lrrfip1	2186.266	2630.759	2526.29	2566.251	2488.849	2316.378	2476.614	2760.858	2500.637	2338.647
Lrrfip2	806.858	771.313	771.131	741.798	754.272	817.981	778.491	804.343	790.755	806.819
Tmpo	2392.19	2599.14	2231.99	2140.555	2167.501	2133.21	2364.63	2173.8	1981.976	2097.244
Pdia4	3906.42	4516.17	3860.99	3980.59	3779.5	3578.01	3897.67	4012.98	3706.87	3538.8
P4hb	4308.73	5253.45	4150.38	4027.51	3939.4	4186.67	5200.68	4901.85	3890.22	4056.69
Txndc5	2691.6	2633.53	2678.23	2882	2743.1	2659.76	2915.19	3248.57	3071.02	2797.13
Pdia6	1186	1177.7	1160.17	1177.88	1164.79	1170.85	1144.74	1272.38	1118.71	1142.9
Pdia3	4625.99	5017.11	4413.8	4381.68	4559.38	3749.85	4174.3	4476.32	3945.32	4096.21
Tmx3	1113.3	1038.89	1052.77	1031.81	1099.68	1099.9	1090.11	990.15	1090.43	1047.47
Sun1	423.638	359.413	368.245	389.979	372.111	354.966	403.6	362.966	328.209	372.721
Sun2	644.699	624.326	595.662	561.718	602.858	729.124	783.354	665.44	669.427	744.152
Arhgef17	665.364	748.587	688.444	691.787	660.212	760.385	749.192	745.767	727.822	756.186
Dhfr	1404.13	1365.03	1469.85	1453.45	1529.86	1083.72	1047.27	937.901	1051.77	1096.95
Kif7	67.2486	75.2123	74.6829	65.0015	64.85	60.8004	65.8325	70.1382	69.0298	74.0492
Lsr	898.187	999.914	889.032	980.526	869.889	876.144	940.854	984.157	1006.42	951.15
Dync1h1	5047.78	4896.4	4898.59	4951.86	4918.77	6051.37	5617.19	5488.8	5883.34	5788.59
Gns	1055.6	1067.24	1057.58	1083.75	986.319	1342.93	1304.49	1280.43	1216.17	1250.49
Ncam1	1795.555	1772.744	1881.859	1837.188	1858.855	1961.212	2243.486	2400.01	2049.313	2091.406
Mroh1	1450.02	1496.38	1464.31	1606.45	1488.33	2388.88	2183.8	2128.29	2328.79	2303.77
Lap3	4013	4080.98	4164.21	4106.93	4149.01	4162.02	4023.22	3843.93	3942.49	4107.4
Pfkfb2	1218.95	1292.92	1277.04	1283.54	1226.23	1317.44	1192.78	1101.17	1194.54	1232.49
Pfkfb1	93.1573	96.8977	103.682	92.5243	104.864	88.4397	85.4642	75.69	86.3186	97.9472
Hnrnpc	2558.32	2486.97	2375.22	2482.88	2439.32	2233.9	2667.35	3632	2500.76	2535.99
Lmo7	2657.462	3514.196	2641.816	2585.881	2533.605	2798.157	3518.855	3672.368	2872.48	2904.332
Pdap1	2536.8	3043.8	2103.65	2313.03	2196.56	2202.16	2640.39	2925.6	2107.25	2144.52
Pold1	1784.43	1694	1856.32	1835.03	1832.23	1783.4	1708.86	1804.2	1938.95	1765.62
Usp9x	2181.073	2442.197	2227.966	2309.803	2257.801	2272.074	2225.693	2093.702	2263.643	2290.984
Coro1b	1836.3	2151.99	1789.99	1789.94	1798.41	2159.06	1994.35	2055.32	2126.99	2115.76
Coro1c	3678.82	3623.54	3560.63	3561.63	3574.17	3379.28	3528.52	3699.87	3690.77	3507.36
Ncor2	1278.044	1480.663	1320.267	1296.976	1321.778	1224.715	1280.998	1344.422	1236.023	1267.575
Usp9y	1395.71	1307.33	1301.78	1357.26	1299.1	1434.7	1343.82	1252.62	1357.99	1354.69
Hmox2	1055.21	1005.99	1044.42	979.726	1039.77	1024.78	1034.39	968.301	936.129	1029.54
Rpe	445.635	461.373	456.829	470.928	428.298	485.017	527.503	403.996	434.916	477.316
Ncor1	1403.09	1460.58	1382.82	1360.54	1363.07	1183.99	1133.94	1182.16	1126.54	1158.02
Creb1	141.084	168.559	142.701	145.34	124.426	132.349	147.798	152.265	130.224	153.353
Atf1	601.202	622.167	596.134	579.08	580	489.977	513.535	493.092	500.687	505.76
Uba1	2383.47	2250.73	2341.47	2466.13	2324.55	2505.81	2534.36	2562.25	2416.11	2568.96
Uba6	3062.26	3144.56	3130.45	3073.78	3203.09	2915.58	2732.9	2635.45	2859.26	2963.08
Uba1y	3488.01	3402.76	3465.51	3441.84	3346.35	3795.35	3495.86	3377.77	3629.51	3612.32
Arhgef2	1463.53	1476.73	1487.29	1477.06	1452.35	1615.89	1589.02	1556.14	1650.48	1573.81
Noc2l	1298.71	1323.93	1329.15	1262.33	1380.04	1158.39	1130.09	1044.81	1121.9	1215.63
Hsd17b4	2015.46	2012.07	1922.17	1999.64	2035.7	2529.58	2447.85	2412.06	2514.72	2512.63
Zc3h11a	1612.69	1565.68	1495.83	1508.71	1479.37	1298.56	1344.59	1532.79	1361.93	1479.54
Edc3	746.215	711.454	740.904	851.267	717.824	704.039	815.587	1026.37	875.816	832.441
Adh5	1235.21	1248.64	1282.89	1307.97	1335.46	1368.11	1283.89	1281.03	1390.15	1398.45
Mrps30	638.486	628.394	619.702	676.326	680.68	588.364	600.503	597.364	575.627	613.57
Etfa	2314.23	2331.33	2376.06	2496.26	2414.82	2623.8	2726.84	2810.4	2751.44	2754.71
Ube2g1	1026.61	1070.98	1024.93	1088.2	985.944	1085.6	1046.73	1020.63	1011.45	1087.45
Hspd1	4280.82	4261.81	4158.68	4208.48	4122.43	3938.44	4176.67	4170.98	3728.29	3797.88
Tbcc	602.662	625.5	607.571	577.593	613.565	564.81	551.147	591.391	541.416	624.898
Prpf6	1848.33	1876.21	1897.08	1862.51	1916.9	1756.5	1731.4	1713.96	1711.42	1793.99
Mthfd1l	2883.17	2723.23	2730.07	2802.71	2785.61	2809.31	2896.58	2856.79	2957.32	2781.78
Mthfd1	3180.1	3677.56	3170.38	3246.7	3077.55	3386.92	3332.74	3491.18	3240.39	3313.54
Kpnb1	3450.58	3484.38	3431.85	3585.16	3550.93	3426.6	3445.49	3584.02	3764.97	3488.26
Sympk	2033.52	2206.17	2284.09	2333.81	2317.83	1995.91	1830.9	1608.13	1891.56	1916.68
Bckdhb	684.622	680.16	660.588	695.97	661.601	738.449	717.871	593.447	701.123	737.079
Psmd1	3160.54	3139.59	3299.88	3175.34	3289.99	3396.49	3186.44	2922.29	3202.16	3291.45
Ewsr1	466.683	475.373	462.77	453.27	441.516	483.87	543.235	581.61	553.561	520.188
Umps	1667.4	1675.79	1794.4	1887.58	1823.63	1436.08	1485.28	1571.31	1600.44	1470.65
Alyref	888.407	933.958	787.903	761.972	751.596	783.943	902.791	999.733	781.962	833.637
Ddx10	1412.78	1318.03	1428.42	1357.55	1415.21	1268.85	1198.19	1180.09	1202.35	1285.25
Wdr7	963.919	914.715	978.768	1068.34	1010.99	1020.94	1003.95	1071.25	1099.94	1017.09
Itga7	906.981	962.725	1013	909.566	938.399	926.327	921.877	836.538	938.974	923.295
Gtpbp4	2609.9	2261	2544.59	2279.92	2503.38	2097.65	2207.45	1791.34	2027.45	2074.51
Apip	1648.42	1694.98	1702.02	1696.3	1650.06	1649.22	1485.43	1526.33	1511.91	1649.93
Btrc	471.693	457.725	508.461	451.686	475.431	417.995	419.607	311.906	402.85	440.301
Atp1a1	5208.95	5389.44	5255.44	5157.25	5283.62	4345.42	4262.71	3643.72	4002.86	4192.36
Smarcal1	984.975	961.922	991.77	980.23	1029.24	725.932	713.447	641.38	697.811	741.335
Eno1	5049.16	4826.35	4699.07	4964.13	4881.26	4786.11	5851.14	7174.01	5385.61	5153.51
Eno3	962.89	1026.25	943.003	975.005	937.064	1124.91	1012.05	1012.84	1058.95	1060.13
Cnn2	1950.69	2041.45	2033.22	1902.7	1960.76	2206.13	2297.6	2445.35	2253.89	2239.42
Cnn3	753.625	713.858	728.114	731.563	728.502	816.041	876.024	960.242	883.936	858.331
Nars2	505.325	478.327	566.337	527.757	554.649	643.41	578.172	464.503	606.756	528.297
Pgk1	4828.85	4797.27	4753.45	4704.94	4494.92	5056.43	6150.28	6533.98	5493.83	5244.84
Ncl	3686.73	5159.84	3302.39	3180.44	3089.36	2550.15	4809.15	5549.21	3049.89	3063.87
Psen1	192.457	180.738	199.648	173.81	174.152	183.61	183.677	131.01	154.196	185.466
Arhgef40	642.137	645.64	661.642	621.62	635.87	694.077	651.818	642.608	645.176	676.574
Mut	433.059	460.553	396.805	412.761	388.018	460.512	506.009	558.179	484.98	490.702
Fam207a	600.715	612.482	582.842	563.451	529.609	543.259	588.45	572.023	497.779	560.125
Rai14	1963.43	1995.74	1928.15	2026.81	1926.49	2088.98	2092.5	2222.23	1964.48	2000.44
Lad1	1994.54	3052.58	2000.15	1795.27	1829.45	2142.98	2506.24	2331.95	1894.08	2151.29
Upp1	183.143	161.266	182.054	191.073	182.301	195.776	193.73	184.715	207.113	190.781
2310022A10Rik	316.505	310.475	285.867	287.522	303.115	254.357	267.956	261.176	246.957	298.889
Add1	2013.89	2031.63	2008.88	2000.21	1941.04	2617.01	2509.24	2584.29	2535.43	2565.73
Add2	1541.6	1523.58	1632.14	1605.66	1565.53	2493.92	2334.73	2395.34	2482.27	2436.25
Lig3	3131.39	3190.55	3331.44	3178.29	3347.65	2717.7	2648.74	2829.87	2693.22	2901.67
Lcmt2	262.462	242.569	268.851	269.705	291.166	272.865	243.835	247.604	277.734	279.716
Atrx	1991.54	1986.74	1992.18	1896.79	2045.28	1990.4	1762.61	1768.83	1752.75	1925.17
Nav1	456.038	511.994	468.699	456.077	484.926	337.225	356.588	350.165	329.905	338.728
Rdh13	555.489	569.799	561.904	549.21	594.467	620.913	601.36	550.386	600.971	603.564
Aldh5a1	438.866	460.627	463.803	427.661	467.854	462.869	433.976	410.187	418.371	444.189
Slc25a5	2314.82	2314.7	2337.32	2134.4	2368.64	2373.23	2233.09	1643.3	2078.51	2203.67
Slc25a4	2539.15	2714.82	2384.8	2424.62	2575.42	2602.25	2661.83	2323.63	2599.62	2457.64
Ndufv1	1160.61	1099.65	1206.92	1204.02	1207.22	1105.23	1171.07	1258.16	1266.93	1202.9
Rabggta	1327.65	1360.03	1429.57	1387.65	1434.62	1359.67	1286.86	1160.38	1321.56	1333.43
Chd3	3146.84	3168.52	3085.42	3173.59	3075.67	2823.14	2627.67	2683.08	2764.98	2833.09
Chd4	4150.45	3942.93	3873.1	3900.29	3912.66	3357.63	3250.52	3129.82	3229.18	3408.28
Cotl1	748.493	745.564	787.622	713.663	731.917	797.84	820.751	699.452	743.934	809.288
Ccar2	1668.61	1716.53	1639.02	1814.62	1653.82	1953.46	1963.99	2241.7	2060.93	2067.06
Grcc10	170.425	154.097	133.058	157.445	129.801	200.481	246.443	178.092	160.33	167.014
Pcnt	1944.28	1953.57	1990.81	1951.91	1983.58	1453.08	1515.68	1589.58	1462.67	1564.19
Fto	1643.17	1615.27	1721.75	1682.16	1702.44	1517.29	1506.94	1432.91	1493.01	1551.54
Colgalt1	1121.04	1139.96	1212.74	1175.29	1259.39	1098.24	1089.5	1061.91	1190.79	1120.93
Usp4	1892.67	1909.86	1996.99	2063.79	1957.14	1931.82	1873.34	1777.81	2030.68	1912.72
Usp15	1715.74	1654.83	1810.7	1677.03	1811.34	1446.71	1373.85	1385.76	1448.43	1509.58
Pabpc1	2189.89	2037.01	2115.26	2119.61	2169.32	1849.18	2096.49	2344.6	1979.42	2053.33
Pabpc4	1728.34	1754.34	1699.71	1652.87	1668.27	1589.42	1584.37	1628.55	1570.75	1622.56
Lrp1	482.687	440.581	420.525	490.082	428.905	349.774	320.138	318.85	301.536	348.118
Lrp6	551.374	534.847	558.715	536.757	548.923	391.569	329.93	323.975	341.291	402.694
Lrp5	351.306	330.703	357.485	337.905	353.966	300.456	289.099	263.676	261.236	309.759
Lamc1	1866.39	2036.77	1856.68	1881.78	1856.35	1052.97	1140.77	1229.03	1064.22	1188.93
Gnb1	548.162	541.858	551.135	547.048	550.098	622.216	553.436	449.606	542.661	593.764
Gnb2	464.734	466.179	474.661	471.97	477.522	487.986	479.024	476.627	498.262	497.692
Tpk1	134.602	138.701	119.712	137.878	123.78	173.111	159.217	157.547	149.982	149.483
Ubr4	2557.44	2559.02	2711.37	2684.47	2688.38	3002.36	2846.39	2814.2	2967.35	2918.34
Vps35	3888.88	3843.84	3985.14	4125.07	3982.07	3758.04	3469.58	2962.66	3438.39	3438.04
Arhgef12	1932.83	1926.2	1961.16	1952.24	1878.06	2123.65	2107.77	2015.02	2042.91	2137.27
Ktn1	3948.68	3805.682	3859.117	3765.409	3765.328	4436.879	5305.683	5580.889	4668.073	4598.915
Hip1	331.699	336.016	347.018	339.568	356.965	326.097	326.247	319.877	313.598	352.423
Tsc22d4	363.81	342.775	338.948	334.392	328.571	307.991	287.753	270.149	307.232	310.912
Ninl	265.753	272.523	279.158	247.975	267.665	320.631	280.28	234.158	255.764	301.924
Tsc22d1	461.696	274.019	253.034	282.412	177.748	318.15	313.367	268.424	234.27	215.469
Cryzl1	865.672	851.546	882.644	1042.14	949.666	888.181	906.243	1161.6	1204.39	958.915
Creld2	313.142	293.77	304.199	309.361	300.123	316.982	303.045	366.348	315.718	303.009
Fat1	2145.02	2241.24	1983.71	2029.95	1894.78	1724.44	1580.15	1627.06	1563.71	1565.74
Peg3	1679.34	1930.07	1758.93	1990.96	1837.9	1116.75	1254.66	1527.88	1303.43	1283.66
Itgb4	1339.69	1305.01	1354.39	1276.45	1298.32	1908.98	1971.83	1885.19	1951.36	1922.81
Nub1	1737.15	1748.29	1698.71	1723.51	1680.46	2244.06	2008.69	1767.1	1979.35	2075.66
Brat1	594.601	607.883	618.252	623.564	632.285	563.598	568.501	547.091	577.181	605.291
Esyt2	1228.28	1233.58	1211.15	1283.12	1258.8	1323.13	1279.12	1232.06	1314.86	1287.41
Smg1	1777.15	1858.24	1854.84	1794.8	1870.85	1832.01	1803.73	1691.97	1747.49	1832.28
Fam160b1	1901.81	1931.26	2020.67	2127.42	2013.91	1964.18	1809.59	1605.08	1957.81	1864.49
Kdm2a	2184.46	2323.65	2097.48	2137.44	2177.2	1743.44	1760.04	1997.34	1885.93	1834.07
Exoc8	1867.25	1805.53	1999.19	1949.28	2017.08	1940.75	1887.82	1769.31	1993.86	1942.24
Arfgap2	633.284	644.671	657.871	667.411	641.257	752.135	684.162	721.594	733.029	716.663
Gnl3l	1023.12	1018.56	1079.63	1066.18	1113.01	664.879	781.638	821.76	777.51	760.446
Gnl1	1400.43	1502.24	1522.27	1512.74	1431.79	1611.28	1516.02	1271.97	1451.07	1678.22
Lasp1	2402.42	2816.66	2256.73	2252.19	2296.35	2603.15	2789.68	3069.13	2724.36	2613.76
Agl	998.559	931.239	985.168	1055.13	965.824	960.577	900.731	877.714	957.756	926.617
Tnpo1	4228.64	4269.31	4356.96	4333.94	4266.54	4822.27	4309.87	3886.97	4291.59	4479.11
Tnpo2	1866.7	2077.01	2308.22	2471.44	2217.76	2629.5	2282.84	1867.07	2664.68	2344.13
Arhgap21	766.771	765.999	652.717	603.419	641.083	707.972	683.739	599.654	515.304	597.359
Arhgap23	201.468	240.725	241.629	253.328	224.584	259.807	251.078	242.39	283.47	247.166
Lrrc16a	1017.01	1054.61	1018.97	977.08	1003.59	1064.55	1043.77	980.45	993.781	1096.6
Smc1a	4045.95	4164.71	4159.41	4138.54	4297.51	3335.35	3327.6	3261.22	3309.21	3485.52
Jak2	102.593	97.0986	87.8971	116.451	82.8106	120.841	110.819	119.718	116.805	114.546
Cep192	1380.57	1444.81	1405.12	1383.91	1410.48	1254.47	1267.16	1265.44	1199.71	1244.86
Egfr	2552.26	2623.81	2496.19	2659.32	2543.87	2519.48	2615.3	2691.71	2545.87	2529.85
Erbb2	643.566	725.83	674.607	680.98	671.999	810.373	757.457	691.546	759.932	816.474
Zfyve1	409.866	432.041	444.059	413.983	416.673	472.629	443.631	403.89	415.638	440.812
Ephb4	304.879	314.209	312.727	316.409	304.467	299.451	302.688	309.346	291.643	300.176
Epha4	1299.05	1231.91	1305.59	1327.5	1278.57	1361.36	1413.73	1202.93	1221.55	1290.72
Epha2	2355.32	2417.4	2423.18	2404.76	2635.59	2381.61	2411.31	2226.5	2456.4	2466.55
Ephb3	267.657	241.05	257.184	255.621	253.675	277.024	274.713	247.371	247.515	266.302
Hgs	1474.21	1437.32	1476.99	1462.66	1421.99	1754.27	1651.15	1671.28	1714.09	1699.14
Lace1	492.851	492.723	512.989	502.4	486.451	632.678	618.719	615.547	618.809	631.403
Arrb1	1254.35	1238.5	1268.93	1257.57	1203.78	1364.79	1182.42	1071.8	1192.8	1282.18
Arrb2	470.19	499.988	510.905	445.854	494.506	595.886	558.517	471.666	474.516	617.547
Nhp2l1	567.427	538.07	411.982	435.677	419.476	424.506	790.339	1057.67	560.974	503.368
Rasa2	532.003	503.104	556.759	535.369	558.302	569.661	504.699	473.92	514.761	517.142
Rasa3	198.883	173.273	215.996	178.33	208.824	161.625	160.648	157.951	157.894	161.946
Gnpnat1	377.357	363.743	403.833	406.462	429.416	457.053	474.866	487.443	485.718	501.153
Pdcd11	4696.51	3882.42	4539.06	3911.48	4597.83	3496.28	3633.98	3096.72	3565.54	3233.25
Ctu2	468.847	496.708	456.285	483.863	468.3	476.207	462.61	464.575	442.018	452.037
Iqsec1	489.004	473.458	450.846	487.521	453.954	541.722	547.777	662.864	614.447	536.842
Ext2	732.233	745.76	744.637	745.714	756.772	703.621	666.474	582.931	622.293	688.621
Ston1	554.316	544.623	555.759	560.619	590.466	544.935	486.061	508.068	521.735	558.336
Fam208a	1881.53	1898	1906.77	1924.03	1905.63	1733.24	1804.07	1841.92	1769.34	1811.81
Supt4h1a	304.805	295.425	286	304.134	291.527	228.618	289.359	345.176	296.145	265.313
Pi4ka	920.259	880.248	1000.7	965.807	939.986	1002.26	945.542	838.517	987.968	973.466
Eed	2068.6	2111.65	2105.76	2013.09	2091.43	1924.5	1799.89	1575.4	1767.81	1891.81
Glul	1021.44	949.676	988.353	1048	990.076	1045.3	1029.69	1062.41	1107.31	1023.43
Pttg1ip	536.364	529.662	532.544	521.417	571.174	638.705	590.783	555.546	651.634	630.853
Nup85	1631.34	1643.97	1739.83	1736.26	1785.27	1746.87	1595.1	1502.88	1710.9	1657.95
Grwd1	909.941	841.614	834.952	950.15	863.368	822.001	887.945	1082.03	1010.1	830.941
Cobll1	3170.74	3425.78	3149.32	3133.05	3091.41	2688.1	2750.31	2997.32	2791.62	2820.93
Tdrd7	1054.4	1057.71	1118.88	1047.06	1096.17	1674.83	1566.59	1629.6	1565.15	1633.07
Dtl	831.198	820.726	832.918	811.104	851.627	544.652	540.95	514.227	546.437	564.384
Rbbp4	1427.8	1446.31	1442.2	1429.62	1463.57	1091.19	1093.46	1012.07	1083.66	1128.7
Rbbp7	1114.7	1099.47	1143.82	1218.21	1139.29	1077.28	1054.82	935.099	1059.98	1035.31
Nelfcd	763.878	771.462	798.934	808.243	772.496	707.866	631.159	567.586	644.186	658.534
Pi4kb	361.152	343.25	346.56	344.365	320.189	376.45	354.253	398.392	346.714	370.114
Atp1b3	706.902	626.263	725.157	755.768	717.053	610.106	601.629	636.364	683.051	606.169
Dnmt1	4364.09	4127.89	4057.89	3669.38	3991.06	2609.57	2846.07	2595.99	2659.8	2595.04
Heatr6	1378.87	1348.21	1441.41	1506.68	1461.26	1676.11	1544.56	1530.3	1790.2	1680.04
Gpatch11	871.102	951.959	934.258	886.016	892.697	900.336	867.569	835.178	904.703	884.211
Arfgef2	2592.25	2725.29	2831.84	2761.2	2844.76	2859.86	2679.67	2578.72	2838.94	2898.84
Arfgef1	1916.78	1837.42	1926.37	1899.21	1905.34	2333.09	2220.45	2118.66	2274.81	2299.03
Cyth2	378.616	372.548	378.072	362.963	366.625	367.235	342.465	289.04	334.081	368.905
Cyth1	387.809	400.272	403.8	418.49	432.911	419.553	382.408	386.377	376.348	403.168
Drap1	289.206	329.084	316.127	302.609	335.612	273.181	286.19	302.162	268.222	310.051
Flii	3000.37	2849.27	2923.42	2980.84	2958.41	2418.58	2241.79	2069.1	2298.34	2340.17
Nisch	1016.76	998.194	1004.69	971.614	978.175	1196.95	1128.28	1129.29	1197.56	1195.78
Gsdmdc1	1849.68	1962.11	1977.54	1962.69	1931.6	2385.2	2160.98	2065.83	2284.08	2369.71
Ercc5	353.163	341.543	356.568	331.042	352.41	360.974	417.358	407.35	392.154	399.256
Ssfa2	469.792	509.508	492.135	470.605	466.052	485.055	502.712	494.703	449.59	497.74
Pdlim5	1469.54	1477.25	1407.33	1582.17	1413.54	1449.97	1468.59	1638.84	1550.95	1456.83
Cct3	3175.93	3701.85	3248.55	3369.66	3106.61	3085.53	3040.9	3125.93	3179.64	2916.02
Wasl	843.958	846.526	847.361	892.569	860.139	895.055	920.812	930.658	896.366	888.215
Gtf3c5	758.432	782.131	795.138	749.468	812.831	764.977	725.083	706.922	715.747	791.277
Nf1	1884.55	1951.81	2099.67	1848.92	2061.25	1892.03	1783.16	1479.78	1723.94	1870.66
Ube2s	454.078	430.047	476.078	459.787	460.76	218.042	240.665	216.334	250.271	247.869
Gmps	1994.08	2054.08	2109.26	2092.49	2115.98	1865.07	1885.27	1715.56	1875.05	1944.45
Tpp2	3112.53	3237.83	3231.14	3168.58	3177.23	3305.88	3396.61	3509.69	3334.69	3300.51
Pfas	2946.31	2916.93	3013.73	3270.83	3096.59	2736.62	2807.72	3152.58	3207.37	2842.94
Isyna1	1229.48	1218.04	1211.48	1286.72	1218.99	857.049	839.566	913.346	937.675	868.905
Chid1	741.525	778.823	785.788	816.868	804.169	967.43	904.404	852.855	910.143	974.094
Pelp1	1404.38	1495.68	1442.99	1400.84	1469.16	1486.3	1374.51	1272.84	1373.33	1436.74
Tmem2	816.809	831.955	880.254	824.304	825.343	671.767	610.805	520.198	629.807	610.629
Zfp462	499.938	433.444	484.372	448.32	497.381	337.639	291.892	308.494	308.835	332.954
Ipo7	2777.15	2785.6	3075.41	3194.69	3249.98	2869.65	2935.52	2579.32	3257.98	2899.84
Ipo4	1936.27	2032.18	2001.61	2108.96	2082.21	2111.76	2108.81	2262	2383.36	2099.48
Als2	1132.58	1099.26	1125.86	1191.7	1131.78	1130.18	1068.16	1144.89	1154.86	1126.05
Rps3	2997.04	2840.12	3074.8	2890.8	3081.91	3091.58	2969.18	2609.46	2810.6	3102.07
Actr1b	510.184	505.092	557.04	638.838	581.279	517.383	508.314	612.56	624	532.133
Actr1a	2958.96	2977.43	2948.74	3030.3	2902.74	2874.02	2845.31	3165.22	3154.34	2874.91
Plxna2	1338.57	1373.73	1426.28	1366.55	1413.17	1210.34	1242.38	1050.95	1172.34	1304.93
Plxna1	809.166	802.298	756.573	782.298	786.931	827.814	839.82	780.708	818.177	818.283
Dut	699.235	727.376	711.79	687.725	672.48	598.121	605.93	570.875	599.298	578.34
Gtse1	2006.73	2098.05	2103.67	1898.46	2151.75	1220.86	1346.07	1221.22	1254.44	1268.2
Usp33	518.835	505.434	505.064	610.102	518.4	422.302	462.787	474.258	473.706	421.283
Erlin2	640.947	630.914	585.25	590.176	562.785	723.28	728.936	735.558	701.426	685.086
Erlin1	791.111	772.568	768.4	725.587	795.946	766.572	757.843	682.498	728.029	731.878
Mms19	1328.41	1208.97	1299.21	1561.01	1379.93	1291.87	1335.63	1588.1	1701.41	1288.41
Dync1i2	1831.1	1849.21	1803.65	2030.37	1760.92	2206.11	2471.35	2998.49	2551.27	2334.55
Tbc1d2	358.759	330.905	355.817	359.879	374.319	406.647	439.943	466.141	461.729	465.046
Ect2	779.667	770.653	801.26	759.524	833.557	481.548	440.713	375.563	423.755	446.607
Eri1	880.696	907.328	899.522	959.258	918.091	698.895	704.988	715.62	753.261	705.136
Atg3	280.956	241.189	277.105	253.026	257.93	273.652	260.228	259.32	255.926	271.146
Snta1	564.835	562.869	555.501	582.888	545.418	465.287	434.788	445.028	434.407	498.886
Sntb2	434.997	370.996	439.286	428.496	437.116	505.348	489.077	451.791	482.012	466.15
Zfand5	538.77	603.157	481.794	518.543	451.646	1069.96	1107.8	1282.1	1037.97	1027.36
Zfand6	461.007	488.479	462.079	516.831	431.061	561.72	595.577	695.075	641.22	590.229
Tor1aip2	1494.778	1586.875	1517.869	1494.746	1543.835	1506.215	1493.24	1193.008	1314.199	1431.61
Tor1aip1	680.161	651.727	616.83	647.382	604.307	749.643	692.735	685.753	687.374	689.797
Ece1	909.496	813.31	823.542	898.285	792.232	819.429	829.443	1053.49	971.571	849.823
Vamp3	325.939	319.447	332.257	375.313	378.649	290.306	295.778	261.168	314.45	291.043
Jmjd6	586.078	586.072	621.118	584.592	607.314	532.383	512.021	531.996	546.223	545.992
Ttc27	1232.42	1075.57	1263.94	1286.06	1311.28	1166.69	1206.14	1394.88	1413.55	1254.61
Phf21a	470.161	446.925	482.739	508.509	458.581	468.575	452.543	436.475	431.425	460.531
Noa1	1603.64	1370.09	1482.48	1411.5	1482.87	1594.63	1447.67	1417.81	1446.44	1455.64
Sec16a	1921.73	1961.84	1869.89	1973.3	1884.48	2120.73	2313.08	2383.51	2241.13	2205.24
Ahsa1	1480.79	1416.31	1450.96	1540.4	1508.03	1419.82	1368.93	1408.7	1364.59	1415.14
Tufm	4834.69	4637.11	4729.05	4727.77	4913.62	5135.29	4955.32	4908.94	5230.03	5094.83
Adsl	1431.02	1400.54	1416.84	1572.5	1464.07	1468.16	1445.7	1590.48	1647.26	1472.86
Ap1g2	484.312	517.767	467.946	476.272	480.895	493.924	474.507	457.564	467.804	486.882
Ahnak	4071.35	4011.71	4040.34	4182.05	3849.03	4211.51	6253.89	6475.22	4563.18	4363.89
Kif14	1370.66	1243.93	1380.37	1273.32	1389.2	1050.23	1071.01	1050.37	1048.25	1114.17
Thumpd3	1114.22	1215.48	1202.56	1260.1	1255.95	1166.61	1069.72	1009.69	1091.52	1193.75
Akap12	3072.6	3319.98	3486.09	3379.59	3596.52	3597.55	3582.41	4188.97	3581.64	3830.78
Recql	1247.23	1259.47	1283.52	1288.78	1314.12	1196.48	1167.05	1186.31	1225.21	1201.89
Isg20l2	1105.65	1009.34	1109.29	1011.65	1115.25	899.758	893.797	912.251	847.993	915.252
Mob4	371.076	382.014	396.401	410.739	400.703	382.925	353.412	363.754	360.273	412.933
Scp2	2673.66	2580.96	2559.15	2541.45	2552.18	3642.65	3217.35	3146.27	3225.67	3501.33
Wbp11	1442.98	1404.92	1324.38	1364.64	1342.2	1004.48	1017.15	1186.59	1016.85	985.838
C1galt1	801.192	800.024	792.626	778.287	815.102	934.633	860.13	759.796	818.884	864.466
Nbr1	160.507	167.16	169.832	164.45	160.87	177.253	149.389	154.573	141.178	150.129
Col18a1	1507.84	1530.54	1587.97	1552.68	1622.52	1133.87	1172.59	1190.52	1158.87	1193.57
Sart1	1879.91	1899.38	1876.6	1834.64	1895.65	1771.2	1788.58	1908.3	1710.72	1846.54
Aprt	1121.6	1167.51	1175.73	1175.34	1163.77	1227.86	1106.54	1074.39	1188.27	1216.67
Evi5	1580.58	1556.503	1562.573	1531.901	1556.062	1615.434	1537.805	1481.643	1542.198	1552.124
Ttll12	1850.23	1831.11	1843.67	2023.77	1825.99	2184.11	2194.35	2467.6	2455.55	2182.42
Cltc	2737.58	2682.02	2759.46	2758.37	2798.93	3148.56	2998.55	2796.2	3143.83	2881.04
Tceb2	593.506	569.975	527.843	594.679	465.44	619.698	576.951	518.082	531.032	575.74
Dars	2917.45	2895.57	2872.65	2901.19	2849.8	3230.95	2989.93	2861.46	3106.71	3044.73
Lamb2	1293.51	1521.18	1240.57	1228.81	1242.9	1108.54	1110.61	1095.15	1024.33	1113.1
Ccz1	675.784	681.767	681.931	714.036	673.142	707.368	643.803	634.623	709.327	713.356
Pitpnb	1499.14	1493.4	1509.34	1561.57	1534.06	1568.65	1466.08	1429.24	1494.03	1570.25
Pitpna	2641.7	2743.17	2746.47	2934.26	2749.25	2947.12	2891.27	3052.96	3270.04	2923.34
Ppp1r12a	2339.27	2456.25	2351.8	2417.9	2376.52	2567.02	2636.66	2951.47	2564.76	2617.31
Smg6	653.601	637.327	677.295	705.605	680.383	727.936	687.692	690.628	709.424	768.387
Prdx1	3221.61	3068.02	3175.19	3287.73	3256.71	3489.04	3425.08	3645.54	3697.49	3548.3
Prdx4	1607.03	1544.97	1545.51	1759.04	1570.57	1375.46	1413.62	1551.39	1616.76	1456.8
Mylk	782.15	723.478	747.576	758.85	696.473	872.547	850.269	803.041	851.226	864.005
Mapk11	73.9616	75.6914	71.3106	77.3017	91.839	90.7894	82.6137	98.473	93.0867	82.3551
Mapk9	1261.61	1159.6	1303.62	1263.49	1273.19	1543.08	1434.34	1509.49	1588.07	1537.5
Prdx2	1993.52	1991.32	1996.19	2069.56	1858.53	2643.63	2608.11	2565.64	2643.79	2541.13
Mapk8	671.5	669.957	680.579	669.76	696.796	689.397	634.456	642.508	633.734	680.518
Utp6	1571.58	1473.17	1557.86	1519.42	1630.09	1519.62	1404.52	1164.85	1374.23	1433.21
Mapk14	1135.71	1138.08	1176.54	1175.81	1202.06	1042.04	967.104	1038.94	1111.93	1020.24
Cux1	1687.166	1653.249	1653.32	1847.676	1754.008	1434.806	1583.791	2016.302	1686.123	1599.946
Shprh	412.98	421.839	452.003	396.59	474.214	388.118	362.03	357.604	388.639	407.222
Acly	3477.0757	3421.6983	3331.5097	3603.4132	3354.9738	3499.8748	3343.6532	3383.8809	3449.2806	3504.3169
Pc	1619.26	1690.14	1612.62	1739.24	1645.75	1543.4	1541.29	1422.1	1527.61	1554.53
Sardh	191.255	179.867	204.065	171.874	201.363	237.67	208.95	170.53	154.569	208.809
Nif3l1	406.968	375.735	385.679	450.193	401.053	430.761	405.212	460.175	511.475	429.992
Nsl1	603.832	620.751	623.978	580.036	654.539	377.297	436.803	410.284	403.027	441.972
Fam76b	128.99	130.501	116.031	143.079	134.03	139.716	142.127	141.744	137.727	130.279
Fam76a	520.075	575.708	581.465	548.933	632.436	528.225	525.242	561.86	530.338	568.135
Ociad1	420.403	448.809	445.59	478.124	503.962	417.835	418.731	457.845	487.661	462.654
Athl1	191.064	160.952	179.547	189.182	179.398	191.118	194.793	157.078	182.182	195.928
Relb	215.13	222.742	224.275	225.258	215.309	262.027	259.688	249.234	264.974	267.205
Icam1	462.015	463.506	430.813	423.754	393.884	800.615	762.251	713.377	666.109	774.574
Tjp1	3516.316	3472.477	3670.739	3511.251	3529.15	3731.887	3689.67	3992.746	4017.097	3771.196
Tjp2	2228.73	2413.38	2198.25	2152.34	2233.53	2027.95	2154.29	2337.69	2096.21	2170.7
Ccar1	2655.75	2753.51	2635.82	2731.83	2687.82	2427.55	2411.25	2641.11	2498.7	2555.57
Cog7	1638.14	1562.97	1593.6	1661.05	1644.81	1741.39	1639.98	1653.07	1704.3	1661.68
Tubgcp2	1541.99	1445.97	1616.11	1652.06	1573.99	1521.18	1412.42	1481.07	1594.72	1409.91
Rps21	599.567	1539.68	763.386	569.358	567.856	720.803	1035.95	763.626	589.885	770.683
Ankle2	2411.08	2442.39	2482.11	2506.59	2519.16	1968.59	2155.15	2142.7	2005.94	2086.07
Raver1	1255.91	1275.21	1251.95	1351.79	1289.33	1239.25	1333.54	1475.85	1366.6	1313.21
Naa35	2167.96	2089.1	2216.02	2181.93	2285.03	2204.32	2144.8	2104.87	2214.22	2259.07
Dld	2655.24	2583.92	2585.05	2761.27	2579.69	3272.18	3221.29	3106.38	3202.36	3138.56
Hnrnpr	3563.08	3339.73	3393.93	3436.83	3306.93	3411.82	3407.92	3462.21	3394.2	3328.9
Syncrip	2746.7737	2606.1513	2694.7025	2618.6448	2625.8039	2669.4744	3128.6062	3292.8318	2920.6822	2793.1485
Rps8	1792.34	1476.77	1636.82	1572.71	1626.76	1624.44	1770.55	1862.06	1767.52	1627.48
Rpsa	4305.72	4295.81	4115.24	4588.68	4362.57	4137.96	4337.98	4242.62	4850.81	4164.49
N4bp2l2	199.239	194.515	174.461	197.746	196.094	188.218	178.357	157.193	186.329	201.1
Brox	1066.24	1042.31	1088.68	1053.72	1148.1	1233.39	1154.88	1109.34	1187.53	1184.62
Otud4	1375.88	1450.71	1394.11	1263.66	1403.51	1207.79	1194.09	1083.9	1083.35	1161.19
Snx7	424.141	443.309	462.148	459.908	437.108	446.709	445.703	406.079	425.87	456.861
Rps18	1858.8	1727.73	1887.78	1905.56	1896.14	1821.23	1755.32	1616.87	1935.76	1798.55
Tm9sf2	575.619	555.561	593.482	627.17	584.006	595.967	564.758	508.865	578.951	547.917
Eif2s1	1755.85	1806.95	1841.65	1777	1885.39	1829.76	1700.73	1643.31	1730.45	1892.63
Abce1	2136.51	2014.47	2090.34	2114.24	2173.2	2275.43	2300.82	2389.47	2499.51	2341.46
Pnpla6	1006.21	959.106	979.552	1043.09	1000.22	1174.63	1170.42	1081.58	1186.28	1181.73
Amacr	486.351	469.176	454.454	466.716	474.085	438.598	442.371	447.045	424.531	454.402
Hars2	1353.01	1369	1409.5	1427.06	1373.54	1470.75	1338.05	1194.8	1303.93	1386.33
Hars	2168.41	2132.32	2190.98	2283.17	2188.94	2204.92	2111.65	2111.35	2241.79	2181.06
Acsl5	3300.26	3237.33	3295.77	3357.86	3318.19	2813.82	2913.88	2646.54	2962.32	2661.32
Acsl1	960.198	933.327	968.944	967.014	950.313	946.508	910.408	833.539	922.651	912.417
Mrps23	304.44	313.456	299.058	293.273	303.766	326.655	304.549	284.306	284.287	305.435
Gstm1	1663.92	1543.53	1639.88	1591.45	1577.63	1986.42	1824.37	1884.03	1870.21	2010.04
Gstm5	397.173	423.378	397.083	396.446	382.986	479.85	401.112	317.921	391.663	402.357
Rab28	200.364	199.069	216.833	201.361	207.586	166.994	166.082	148.824	154.203	176.483
Aak1	943.203	1025.57	960.353	895.636	957.985	1139.61	1147.02	1191.35	1162.36	1105.31
Bmp2k	792.708	809.108	814.718	781.784	843.105	813.9	800.392	831.349	827.929	851.737
Ube2l3	2023.96	1927.64	1875.07	1930.53	1783.64	2070.57	2053.13	2623.16	2010.53	2017.87
Bysl	899.427	885.025	877.924	866.229	903.322	949.874	899.4	897.257	897.886	956.877
Trip12	2277.69	2213.75	2279.07	2245.6	2232.97	2423.93	2457.64	2492.79	2474.88	2474.76
Rras2	1013	914.89	919.052	877.238	1015.78	1041.46	1856.21	1284.9	1098.87	1121.95
Rras	729.982	750.921	761.372	883.158	770.467	964.611	918.32	793.459	856.609	978.415
Champ1	1061.41	1081.78	1009.06	1000.52	1041.32	1033.93	1055.49	1063.36	1012.55	1066.15
Oxr1	2592.322	2650.553	2656.217	2782.517	2706.989	2758.816	3002.8	3308.114	2934.121	2850.715
Cycs	1197	1173.51	1136.96	1098.55	1098.3	1197.53	1268.97	1218.24	1182.3	1241.18
Gm15800	1150.83	1176.39	1170.98	1161.45	1179.68	1221.05	1136	1079.61	1147.81	1224.56
Chtf18	392.494	401.97	417.731	407.426	403.516	323.183	289.297	281.837	311.054	314.347
Gtf3c2	540.788	559.129	550.687	549.429	577.56	523.652	529.141	551.581	535.768	540.429
Ascc3	3294	3297.75	3512	3623.58	3569.34	3638.57	3486.34	3030.97	3565.45	3453.53
Ctc1	1080.69	1125.74	1141.67	1230.03	1161.65	1171.95	1181.7	1201.14	1278.35	1233.88
Zbtb33	543.112	551.235	591.197	518.958	568.309	531.153	493.639	435.851	433.944	510.438
Mlycd	343.214	321.653	351.976	352.026	326.098	454.112	439.103	388.501	422.794	427.004
Optn	2502.58	2654.11	2661.21	2717.32	2647.16	2751.58	3102.58	3388.64	3040.21	3007.13
Lsg1	955.324	929.142	957.603	982.891	947.792	897.54	899.73	864.494	910.931	927.518
Ptpn11	2516.64	2439.56	2467.45	2491.08	2390.73	2671.34	2566.15	2578.33	2519.26	2580.83
Efhd2	1528	1577.59	1597.91	1574.15	1508.65	1716.65	1665.95	1543.16	1641.98	1633.04
Rhot2	744.455	794.275	785.393	790.276	774.337	743.9	910.145	880.082	682.12	782.528
Rhot1	1235.24	1265.94	1313.92	1273.93	1345	1414.62	1290.34	1268.1	1414.81	1331.6
Fam203a	462.961	553.858	477.631	439.029	454.31	353.273	346.625	349.264	320.721	344.259
Trappc13	1202.73	1215.03	1229.81	1251.54	1206.53	1180.39	1143.5	1139.86	1196.33	1200.37
Ralgapb	516.701	514.781	537.727	524.185	546.029	565.5	596.853	584.418	575.031	580.564
Cdc42ep4	337.863	347.777	322.94	322.786	322.467	330.112	345.476	357.689	322.772	335.754
Xpo4	1315.09	1315.22	1383.1	1468.92	1478.56	1437.27	1323.53	1168.38	1416.57	1371.54
Eif2b1	506.761	530.489	551.766	520.89	579.259	513.265	527.146	472.113	511.568	488.637
Tefm	677.786	642.022	629.335	609.814	637.867	688.618	713.301	756.439	715.485	658.893
Iars2	2133.7	2108.94	2171.91	2074.83	2210.42	2240.33	2088.85	1791.98	2067.24	2166.25
Nit2	1657.79	1522.63	1486.26	1546.81	1643.91	1683.95	1812.52	1933.07	1702.12	1729.69
Uggt1	2472.53	2562.93	2520.84	2777.39	2722.64	2568.16	2640.16	2929.96	2953.85	2712.14
Uggt2	1232.63	1184.68	1260.94	1213.34	1254.33	1187.25	1186.61	1197.51	1249.98	1211.65
Ehd2	2049.84	2004.25	2132.37	2184.7	2148.12	1666.77	1625.09	1577.58	1806.82	1755.44
Ehd1	3141.81	3175.02	3297.38	3448.39	3384.45	3352.08	3306.96	3787.55	3737.33	3409.18
Ehd4	2710.27	2606.09	2591.03	2649.49	2727.39	871.729	863.628	791.339	881.701	899.584
Hadha	3596.22	3475.48	3557.82	3489.28	3567.2	3985.89	4059.91	4169.56	4196.31	4202
Echdc2	266.74	242.401	265.134	274.171	249.908	317.406	313.404	281.75	285.166	314.595
Stat6	928.243	828.438	902.36	983.535	868.774	1064.6	1034.48	952.69	1041.4	979.171
Stat5a	889.554	826.588	905.755	868.055	870.347	872.51	773.453	697.189	766.375	785.062
Stat5b	199.265	203.367	208.913	179.336	196.883	189.851	173.892	167.384	180.927	184.966
Abcb7	1292.42	1258.83	1299.79	1305.79	1241.99	1326	1336.52	944.79	1154.24	1226.31
Tanc1	620.027	642.411	661.03	620.917	651.526	702.533	657.096	669.748	624.843	684.167
Pgm1	784.866	763.971	783.191	802.687	742.627	1025.61	912.177	1021.4	1002.54	947.954
Tgs1	593.081	567.408	609.032	607.747	640.884	590.54	585.331	601.885	629.938	622.064
Itga2	1867.93	1804.34	1950.9	1985.03	2001.72	2506.83	2451.8	2207.7	2507.18	2414.08
Fermt1	1842.39	1790.08	1870.72	1813.06	1858	2234.64	2011.86	1623.29	1971.36	1945.98
Pet112	489.756	444.125	459.476	457.262	439.092	544.254	500.796	492.139	456.961	519.267
Uba2	2939.56	2824.17	2883.19	2856.74	2887.39	2693.05	2636.63	2583.16	2639.48	2586.67
Nap1l4	1992.89	1959.29	2011.94	2136.35	2064.11	1949.02	1972.43	2164.37	2049.47	2020.49
Nap1l1	1819.72	1813.54	1838.57	1751.34	1787.43	1614.93	1545.42	1682.72	1526.28	1600.18
Lama5	1403.58	1467.19	1353.27	1367.58	1368.85	1191.03	1146.56	1129.41	1174.52	1271.34
Vps4b	3365.36	3274.24	3401.26	3526.7	3473.78	2616.8	2727.36	2952.48	2730.39	2748.2
Fignl1	379.434	364.614	380.888	388.241	388.795	231.311	251.747	238.532	240.742	239.741
Vps4a	593.991	581.021	542.058	569.286	562.788	563.342	533.816	537.051	547.592	555.874
Spast	705.763	607.338	679.627	694.365	697.014	676.592	751.024	864.413	789.5	708.702
Napa	1436.51	1450.24	1528.36	1569.71	1583.7	1544.19	1572.1	1681.52	1677.6	1626.89
Fam65a	645.391	645.53	620.946	646.674	649.315	709.528	667.144	634.894	702.133	763.799
Morf4l2	601.766	578.289	577.205	540.734	539.926	340.47	364.685	338.75	329.692	339.487
Samhd1	861.11	849.483	869.447	959.496	855.766	752.21	749.264	838.282	789.654	737.278
Polr2h	1106.16	1117.91	1152.23	1279.7	1169.08	1092.5	1086.92	985.908	1232.8	1132.22
Thoc2	3528.41	3261.75	3326.02	3137.74	3294.7	2835.21	2748.35	2603.74	2530.9	2778.07
Mdn1	1558.88	1571.11	1653.17	1537.84	1648.81	1606.51	1562.67	1503.42	1478.28	1542.29
Cdh6	967.113	1069.46	877.74	897.3	858.412	811.685	808.885	812.385	747.678	738.547
Bsdc1	510.44	562.561	528.462	509.942	485.752	618.811	621.579	656.851	586.812	639.298
Rps14	2231.5	2066.37	2291.32	2246.15	2355.15	2194.1	2292.88	2462.2	2582.66	2174.55
Baz2a	247.131	216.345	217.681	240.595	214.016	206.179	197.018	204.027	191.676	215.313
Scaf1	171.717	182.988	200.47	190.876	184.695	207.978	212.346	202.604	171.15	199.524
Scaf11	1002.53	989.57	1051.03	998.604	965.37	914.719	1017.67	1069.87	888.068	907.101
Cbx1	1593.89	1533.07	1525.23	1468.39	1501.1	1440.08	1325.08	1365.63	1335.94	1444.55
Cbx5	2373.38	2213.16	1916.92	2247.34	1971.88	1689.59	2413.21	3155.56	2269.53	1866.24
Cbx3	1133.61	1161.94	1144.81	1187.84	1149.07	1094	1066.27	1119.31	1071.87	1081.13
Akap13	2722.29	2856.11	2677.28	2729.2	2695.84	2444.18	2465.36	2540.85	2428.12	2515.96
Agap1	491.075	444.171	485.155	492.542	462.976	486.962	493.208	480.098	504.758	516.286
Agap3	464.68	409.678	466.908	460.671	438.623	486.329	447.223	409.292	459.655	483.16
Wdr76	441.469	466.668	454.23	436.439	452.973	310.234	316.818	279.524	297.109	334.486
Git2	384.073	423.103	412.758	433.545	413.444	396.795	401.722	424.018	396.997	431.464
Git1	449.599	416.692	433.067	461.332	439.223	484.053	491.585	546.109	530.458	522.078
Pacsin3	205.301	265.596	224.501	237.391	219.86	238.847	259.452	268.039	244.085	262.384
Tbc1d9b	560.91	586.812	602.034	628.148	557.37	729.014	653.222	683.563	678.958	683.067
Dek	1863.48	1854.6	1895.1	1943.55	1927.44	1682.17	1582.05	1734.56	1781.56	1634.28
Dhx34	303.954	294.967	300.983	331.013	301.265	266.037	271.316	278.604	284.989	291.693
Anapc5	1206.71	1251.36	1348.03	1324.25	1291.74	1504.83	1391.36	1213.9	1458.23	1434.68
Gmip	1059.23	1045.56	1022.64	1063.89	1069.63	1315.43	1280.29	1323.22	1262.86	1346.06
Krit1	306.989	310.271	291.297	298.539	307.909	331.278	278.004	260.516	275.494	293.249
Nucb1	1244.8	1469.29	1640.96	1721.66	1118.76	1676.66	1798.97	1837.58	1689.53	1887.18
Skt	2607.45	2569.07	2577.05	2604.41	2516.4	2443.87	2450.52	2623.24	2464.42	2459.29
Pax2	383.146	373.062	338.327	394.9	338.546	284.193	313.18	361.64	327.798	307.403
Trip11	2455.4955	2435.2206	2483.1843	2404.4806	2498.0315	2752.0554	2706.9449	2695.6644	2588.9135	2745.1554
Sirt7	215.715	184.079	196.153	185.008	195.303	237.625	215.896	179.986	170.631	230.689
Hook3	1756.39	1722.12	1714.41	1690.78	1712.72	1927.27	1828.96	1871.05	1762.7	1890.65
Rrp36	577.987	518.831	525.256	511.03	503.144	534.681	506.362	467.919	476.534	509.628
Stxbp2	1293.2	1253.47	1271.64	1305.63	1309.96	759.34	716.897	691.764	749.989	806.274
Stxbp3	827.532	723.145	776.384	796.266	791.336	717.602	672.487	628.784	643.704	728.907
Stxbp1	455.763	435.211	439.874	499.14	480.65	549.281	505.307	487.345	532.25	530.409
Erh	1484.14	1124.89	1061.92	1141.84	775.795	1583.63	1579.03	1496.87	1411.41	1255.37
Ehmt1	1175.96	1235.68	1205.45	1298.46	1257.24	1181.45	1250.81	1351.16	1288.7	1248.05
Ehmt2	985.643	961.655	1018.45	1081.44	1046.53	911.283	952.714	1053.08	947.048	923.449
Magt1	368.997	351.064	362.837	332.542	341.519	396.915	380.688	329.379	331.167	390.439
Shroom2	1676.53	1687.3	1697.18	1593.45	1691.27	1747.76	1783.64	1904.54	1755.58	1886.19
Shroom4	311.155	369.502	311.486	306.534	312.499	488.596	497.357	611.629	462.36	505.805
Chpf2	206.932	210.893	219.034	189.954	202.092	242.393	238.614	195.901	202.147	243.165
Pars2	158.332	161.884	160.419	153.778	163.373	150.641	159.28	131.457	146.824	161.656
Syne2	2839.95	2689.11	2710.11	2707.3	2790.57	2637.47	2602.48	2507.32	2426.88	2631.22
Syne1	840.364	737.899	707.424	761.629	657.1	1060.02	906.356	904.608	791.73	982.245
Ttc21b	246.381	239.275	238.171	225.615	232.297	225.964	218.547	194.43	209.034	238.813
Farsb	3266.1	3137	3055.43	3370.35	3165.55	3317.35	3305.78	3293.94	3499.03	3292.83
Gphn	1335.25	1322.61	1309.14	1295.07	1301.68	1246.17	1213.93	1193.29	1176.94	1238.88
Ssrp1	4577.19	4523.05	4737.09	4915.32	4719.46	4285.59	4205.4	4256.49	4439.26	4258.51
Hmgb1	3570.56	3335.91	3101.86	3338.68	3184.5	2414.87	3858.24	4754.41	3124.55	2799.52
Hmgb2	991.431	980.133	741.543	888.2	631.814	585.904	1606.64	2260.37	819.614	800.758
Hmgb3	982.449	876.562	909.958	931.266	918.68	930.12	1026.23	1119.87	960.389	961.41
Ncstn	682.887	654.763	686.366	682.734	707.438	774.301	727.573	599.077	659.497	708.591
Bzw2	1219.02	1246.66	1313.21	1205.67	1363.96	1270.23	1181.78	929.032	1150.77	1265.42
Bzw1	2624.35	2653.5	2747.84	2785.09	2806.63	2631.92	2540.78	2328.25	2655.72	2574.53
Gimd1	285.208	278.821	290.173	357.194	315.987	257.862	252.113	338.487	330.655	290.938
Cav2	277.42	301.719	334.24	357.738	338.039	286.917	299.482	257.829	311.506	259.27
Nr2c2	293.497	263.512	275.141	274.625	280.662	299.804	273.117	275.56	256.312	299.306
Camsap2	897.851	987.618	931.282	835.373	910.442	880.525	841.757	821.336	797.167	904.146
Aqr	1232.42	1094.06	1134.53	1236.98	1190.39	1131.76	1166.21	1437.54	1430.18	1230.96
Hspa14	1745.71	1687.98	1688.76	1806.41	1629.61	1776.2	1678.7	1844.03	1876.59	1715.58
Esrp2	156.018	129.539	124.519	140.878	150.201	155.656	153.619	216.781	200.157	151.555
Fem1b	247.725	255.639	257.655	248.987	253.588	227.587	228.142	210.987	238.528	232.376
Sptan1	3525.43	3549.1	3428.18	3450.98	3446.74	3160.97	3406.02	4443.01	3285.83	3417.69
Hsdl2	609.013	534.609	582.463	611.789	565.235	658.844	602.727	724.674	757.435	669.56
Asns	2238.7	2068.24	2128.95	2251.95	2295.05	1827.82	1929.05	2289.15	2388.38	2006.47
Acox3	995.129	905.956	934.908	1034.72	963.118	1514.97	1437.38	1523.43	1514.39	1472.12
Abhd17b	697.879	690.154	650.842	638.454	660.839	672.002	653.464	571.461	592.604	679.423
Cox4i1	632.066	549.893	599.437	782.662	628.225	671.315	763.251	768.951	803.014	663.096
Atp6v1a	3016.59	2961.41	2948.93	3052.06	2986.59	3001.49	2732.98	2789.91	2991.32	2860.57
Luc7l2	2230.04	2451.24	2206.33	2224.18	2200.12	2279.7	2180.22	2201.5	2141.56	2173.45
Luc7l	1021.58	1066.7	1019.7	1075.72	1027.37	980.318	995.08	1010.33	950.866	999.253
Sergef	103.673	107.405	105.642	104.492	105.517	104.941	117.639	110.913	93.475	103.755
Top3b	1063.12	1014.8	1070.8	1175.42	1039.13	1100.65	1063.1	1199.35	1198.56	1101.93
Top3a	331.429	341.573	382.29	363.729	369.996	299.612	263.101	207.32	258.224	285.283
Mapkap1	594.585	563.219	669.752	662.006	675.443	679.397	667.217	664.945	704.192	705.334
Pyroxd1	311.949	285.856	314.125	340.274	307.467	283.876	270.628	322.909	316.578	301.66
Psmc3ip	667.254	749.771	733.942	630.329	686.777	359.628	385.113	355.513	371.162	396.147
Pdlim2	309.007	305.138	317.698	326.583	317.406	466.689	485.123	525.624	499.171	450.833
Dusp6	112.041	120.93	122.957	127.916	111.61	97.268	100.528	89.5124	95.4215	109.685
Racgap1	702.001	635.932	761.796	642.128	736.677	315.804	374.047	327.226	359.991	377.956
Tomm22	314.073	256.782	239.127	212.326	218.614	245.826	357.424	635.161	318.768	296.098
Camsap3	661.557	693.397	672.094	664.491	637.495	569.382	608.426	574.547	551.035	587.033
Gorab	587.572	601.951	589.685	531.782	546.758	485.279	525.238	503.585	470.872	538.098
Commd10	516.173	512.315	501.969	514.765	519.548	503.808	563.414	607.934	538.008	566.101
Rai1	921.168	995.683	846.617	856.595	828.194	752.533	746.071	827.955	699.144	829.942
Me1	2495.48	2495.45	2420.93	2646.53	2476.52	2355.55	2219.64	2415	2434.54	2378
Arhgef18	1508.03	1520.13	1575.11	1529.49	1586.26	1606.5	1558.04	1672.9	1632.32	1725.58
Me2	2053.68	2158.61	2028.54	2032.49	2104.38	2243.47	2182.42	2132.93	2263.35	2274.43
Magi1	646.574	675.57	662.128	698.755	650.367	671.174	727.311	814.475	719.086	675.724
Tcf20	903.18	975.742	866.93	826.635	870.115	762.563	935.182	1086.8	786.002	867.746
Armcx4	540.514	625.036	559.984	514.143	594.423	384.819	444.915	474.48	396.691	439.846
Pdxk	615.072	611.038	606.648	673.844	576.554	778.965	766.772	928.212	865.825	779.373
Tbc1d15	1892.47	1806.41	1980.92	1874.88	1973.95	1724.47	1638.79	1599.38	1758.74	1714.95
Tbc1d17	1124	1252.9	1208.02	1327.08	1263.41	1258.08	1246.39	1191.05	1257.82	1281.14
Armc1	332.129	314.719	324.158	311.356	326.884	327.931	310.593	287.634	291.71	326.196
Itga6	1872.47	1873.61	2033.5	1861.74	2078.66	2283.94	2467.92	2425.21	2367.71	2349.32
Spats2	1510.65	1541.98	1446.71	1557.68	1420.01	1365.42	1372.77	1365.77	1346.88	1431.22
Mcat	431.132	460.228	438.837	460.344	476.222	520.853	512.699	547.442	559.616	511.499
Xpo1	3141.35	3201.16	3311.55	3383.82	3221.81	3244.49	2937.1	2387.75	2969.34	3044.11
Nudcd3	1237.53	1299.48	1286.53	1348.34	1312.1	976.303	1045.3	1027.37	1088.28	1030.84
Slx4	394.036	383.966	393.288	368.138	383.78	302.646	280.582	274.074	252.672	310.309
Wdr46	1336.82	1058.74	1147.47	1017.92	1120.33	970.917	999.067	921.468	883.139	968.651
Got2	2052.22	1900.67	1817.79	1945.25	1871.4	2114.65	2073.59	2248.78	2303.76	2081.81
Cdc37	2420.92	2849.53	2421.65	2386.64	2366.7	2179.36	2428.69	2534.88	2263.55	2318.01
Zmym2	656.759	673.45	693.335	687.76	729.883	646.309	595.932	642.271	623.708	658.325
Chmp2a	872.471	828.125	832.866	852.451	804.801	873.8	1053.12	1186.93	1018.4	948.009
Taf6	396.966	411.14	403.449	382.698	421.426	362.08	361.582	369.071	333.282	396.151
Enthd2	201.463	187.096	178.023	177.298	180.74	236.298	222.112	216.763	229.375	251.124
Rabep2	618.185	664.242	713.941	702.568	642.719	732.311	814.619	736.022	673.097	781.982
Ftsj3	2922.37	2791.65	2822.02	2826.94	2952.2	2377.88	2531.74	2611.17	2471.64	2474.78
Hnrnpul1	2066.22	2410.26	2323.3	2261.45	2246.72	2425.2	2259.95	2451.43	2458.29	2562.21
Xrn1	1735.92	1614.24	1663.24	1670.11	1684.98	1744.57	1686.52	1644.26	1680.79	1701.45
Gtf2f2	1558.65	1530.59	1607.89	1595.29	1558.93	1661.33	1486.13	1835.51	1671.65	1632.07
Gabpa	1475.59	1456.64	1548.74	1484.74	1570.41	1245.69	1187.34	1158.33	1226.77	1232.37
Sepsecs	723.081	729.257	705.565	753.914	707.446	823.888	772.056	684.837	691.245	755.593
Cs	2497.5	2475.07	2499.19	2530.45	2606.87	2742.35	2716.79	2773.81	2836.09	2669.31
Rbm4	878.703	929.201	903.1	885.424	890.992	868.139	837.017	787.063	805.337	891.753
Rbm14	3327.32	3890.99	3314.17	3369.7	3219.78	3364.39	3493.22	3747.88	3477.6	3431.72
Cluh	2967.244	2831.742	3105.7	3007.402	3161.801	2878.741	2859.373	2622.546	2888.252	2896.904
Notch2	230.168	244.504	207.395	229.767	204.714	226.344	238.198	219.874	203.604	213.819
Inf2	1356.71	1343.67	1415.87	1382.01	1446.92	1442.37	1400.13	1401.97	1413	1469.4
Marcks	1384.52	1389.7	1452.48	1527.53	1646.69	1199.11	1167.64	1324.26	1169.89	1325.1
Tbca	1068.53	1195.53	932.401	945.535	800.814	1376.13	1662.02	1999.88	1323.51	1169.27
Anxa2	2425.42	2442.01	2498.46	2510.83	2512.68	2392.46	2404.72	2390.93	2438.26	2324.37
Luzp1	1458.83	1467.73	1422.77	1452.24	1450.83	1391.03	1383.02	1584.14	1450.64	1412.19
Pcna	1737.73	1650.12	1722.81	1865.55	1738.25	1217.72	1211.12	1231.71	1274.58	1174.44
Galnt4	227.937	229.324	351.701	307.643	297.305	650.163	391.258	148.877	212.929	306.142
Galnt2	1086.59	1058.51	1047.28	1043.99	1039.58	1051.18	982.456	914.369	955.739	1035.78
Galnt12	312.046	311.779	314.25	296.292	311.391	294.196	295.549	287.456	281.288	319.556
Arid2	982.372	999.475	926.316	981.165	930.174	1020.81	1055.22	1066.48	955.002	1051.87
Klhdc4	1100.69	1085.11	1171.42	1114.02	1150.89	1096.22	1055.01	991.646	1119.75	1081.4
Klhl7	396.14	387.751	393.297	391.268	422.91	319.061	307.818	279.325	326.673	333.12
Nptn	491.104	536.642	557.684	463.72	552.917	578.816	536.487	374.316	478.959	539.934
Nt5dc1	488.222	422.451	477.316	526.409	477.679	397.663	425.797	488.866	499.27	462.029
Nup50	706.777	703.308	742.438	731.306	750.843	502.894	521.933	512.69	509.637	526.703
Copb1	2760.19	2766.59	2976.03	2909.66	2963.04	2998.25	2797.84	2715.31	2931.88	2936.55
Hsph1	3972.29	3839.57	3852.81	3901.18	3963.02	2994.93	3062	3472.76	3150.16	2967.27
Hspa4	4090.09	4091.42	4241.68	4329.3	4097.31	4557.43	4615.18	5091.23	4773.56	4587.27
Camk2d	1810.1	1849.87	1785.83	1755.57	1775.39	2063.19	2059.76	2110.85	2126.15	2050.89
Camk2g	652.725	651.674	695.629	663.906	703.909	703.418	657.506	683.423	717.575	742.741
Hspa4l	3007.28	2947.82	2867.77	3056.17	2805.17	2933.79	3146.54	3367.94	2918.69	2953.02
Rock2	2590.24	2591.12	2578.89	2515.72	2464.06	3134.3	2862.26	2794.47	2731.44	2893.7
Rock1	2388.17	2393.52	2367.24	2395.74	2356.56	2452.11	2387.74	2395.34	2308.41	2426.79
Rheb	1429.06	1469.1	1572.72	1465.3	1541.27	1602.96	1491.57	1227.56	1466.43	1394.78
Abcc3	2112.09	2196.56	2187.92	2245.16	2230.88	3060.31	3101.79	2740.65	3008.59	2965.69
Ppp1r10	1301.73	1312.52	1322.98	1228.59	1277.91	1264.16	1167.85	1226.7	1076.1	1255.83
Med24	1486.21	1447.48	1531.7	1504.56	1527.25	1334.72	1329.28	1304.36	1357	1404.88
Atpif1	574.782	1473.09	505.396	480.511	436.558	558.248	849.528	982.023	521.404	652.052
Tmem132a	92.0593	95.3404	89.6918	101.72	94.4746	67.0475	65.7722	57.2698	57.5187	61.7311
Atf7ip	587.717	507.447	561.384	588.457	563.938	466.343	470.078	484.214	493.515	473.792
Atp6v1e1	1798.57	1880.44	1771.44	1766.46	1789.76	1567.93	1482.82	1604.01	1561.82	1611.41
Cdc37l1	432.061	432.007	417.347	447.541	430.896	454.535	468.565	436.124	427.325	455.483
Smc3	3523.56	3338.69	3249.03	3349.16	3338.72	2788.99	2936.32	3028.91	2712.17	2843.21
Bin1	1919.64	2003.17	1974.14	2037.84	2003.11	2484.37	2609.53	2780.88	2629.29	2591.72
Lrrc45	223.787	252.234	226.418	222.992	215.715	223.091	220.124	206.389	203.358	223.343
BC018507	442.88	446.094	481.545	472.894	474.009	446.898	432.435	446.53	441.311	477.925
Ide	3922.11	3890.36	3993.3	4037.1	4041.82	4194.84	4027.7	4014.92	4270.64	4182.82
Xpnpep1	2442.24	2480.47	2531.82	2444.01	2621.13	2848.04	2703.86	2527.03	2878.63	2845.83
Dhdh	464.443	451.58	431.189	466.344	438.581	501.481	501.391	462.332	462.332	515.162
Urb1	1320.08	1246.38	1357.41	1290.59	1355.54	1369.94	1295.85	1099.18	1287.44	1311.57
Htatsf1	2575.08	2535.34	2511.75	2420.57	2483.59	2236.72	2375.38	2398.51	2008.7	2200.3
Nudcd1	1319.27	1263.2	1329.27	1383.14	1375.69	1258.82	1196.82	1224.65	1322.02	1302.39
Trrap	3028.09	3157.28	3283.67	3138.63	3225.1	3224.01	2986.51	2623.62	2977.04	3157.12
Aars	4709.51	4751.66	4895.55	4981.46	4928.81	5018.29	5017.51	4955.03	5085.07	5019.44
Vipas39	779.291	825.251	815.174	843.479	809.353	937.802	867.983	875.037	916.621	923.973
Itsn1	1485.83	1505.72	1526.04	1445.53	1525.37	1661.61	1602.8	1591.34	1563.27	1712.53
Itsn2	1297.36	1302.91	1337.36	1271.41	1337.42	1377.62	1427.54	1552.12	1432.4	1504.96
Scaf4	420.396	525.402	545.25	492.992	584.206	449.65	435.692	352.749	406.324	540.953
Scaf8	691.53	711.699	705.709	693.849	736.859	695.572	640.74	650.256	658.082	720.68
Acaa1b	710.764	724.63	710.416	796.521	749.863	961.46	993.506	1190.54	1076.08	1066.97
Acaa1a	1065.94	1366.97	1122.37	1078	1114.41	1302.97	1381.65	1327.53	1161.88	1360.2
Rcn2	1265.89	1326.01	1288.59	1215.3	1225.9	1392.98	1202.73	1191.92	1270.42	1299.21
Hif1an	434.421	449.225	455.266	442.766	485.499	377.263	351.581	357.32	341.86	377.941
Ift81	901.037	826.895	867.568	853.178	836.447	1072.28	1036.9	1004.48	954.548	1120.4
Rmdn3	498.637	515.155	506.437	506.662	508.371	555.88	573.021	499.359	553.588	556.407
Sarg	2259.75	2365.15	2248.99	2189.38	2343.54	2111.62	2332.47	2606.78	2300.78	2304.05
Cog4	1397.3	1366.94	1386.38	1440.37	1376.15	1573.32	1521.93	1471.67	1540.59	1531.72
Wrn	682.354	704.252	687.496	682.196	686.078	574.113	543.495	486.501	516.388	591.885
Ogfod1	613.954	582.946	618.989	642.265	636.067	532.588	486.461	447.001	496.099	486.437
Nkap	324.534	321.599	348.147	342.376	307.062	474.603	436.794	497.834	456.82	449.822
C1qbp	1278.89	1261.59	1331.98	1329.17	1278.04	1141.22	1174.99	1126.04	1128.08	1193.47
Eif3a	3991.63	5259.93	4184.64	3948.74	4069.02	3779.56	3946.47	3927.22	3628.59	3812.16
Tax1bp1	1847.59	1917.45	2035.16	2048.24	2024.45	1969.39	2092.84	2304.22	2234.58	2123.44
Ppp4r2	1272.28	1355.31	1276.82	1232.45	1263.24	1227.68	1345.54	1325.97	1149.84	1299.27
Bop1	1546.53	1561.9	1580.63	1565.81	1560.5	1534.76	1454.36	1368.54	1486.22	1494.43
Smc4	3568.13	3544.27	3604.26	3508.39	3616.31	2372.11	2712.97	3011.53	2366.2	2471.41
Fundc2	295.581	297.432	314.035	304.827	294.945	376.229	394.296	303.788	338.252	371.204
Irf2bpl	394.583	416.432	389.984	395.548	399.156	462.992	451.068	440.52	430.508	425.412
Irf2bp2	1052.63	1136.07	1022.16	1049.42	1064.67	899.721	936.352	995.434	959.991	963.261
Arhgdia	1343.78	1432.84	1280.55	1344.95	1283.39	1548.99	1514.42	1470.42	1455.89	1485.18
Thrap3	2441.98	2683.03	2289.58	2162.91	2203.74	2262.01	2482.33	2835.44	2282.18	2334.43
Exosc8	802.668	819.792	843.332	801.875	890.992	714.152	654.178	595.311	705.767	700.642
C1galt1c1	509.574	509.993	534.304	540.107	551.461	532.796	501.03	450.794	545.924	516.653
Rnpep	2218.86	2218.31	2285.52	2283.96	2243.6	2716.03	2440.56	2308.06	2614.13	2618.06
Snx4	1043.14	986.521	1009.77	1037.66	1053.77	1057.13	1029	1057.62	1080.26	1117.71
Cpsf1	1781.93	1701.47	1851.18	1889.83	1821.09	1729.9	1765.88	1769.19	1855.26	1698.14
Tpm4	1963.93	2519.29	1572.3	1368.03	1294.32	2311.98	2444.01	2273.79	1742.67	1970.11
Tpm3	2272.018	2594.484	2047.038	1892.137	1960.368	2413.845	2775.92	2363.044	1966.502	2307.967
Tpm1	3632.215	4515.602	3232.746	3013.664	2990.647	4253.887	5012.487	4180.019	3420.445	4121.919
Hook2	1506.69	1470.66	1506.94	1476.11	1452.98	1501.2	1628.23	1688.84	1382.56	1463.14
Bcl2l13	389.536	368.804	373.991	444.101	418.627	412.276	448.624	479.863	442.088	471.493
Cep135	258.565	238.369	247.531	251.48	240.092	196.137	187.172	168.732	190.947	178.298
Gss	1025.32	1038.49	1087.91	1049.8	1092.73	1239.25	1176.94	1195.59	1243.26	1343.42
Atxn10	2819.53	2915.05	2913.59	2857.49	2854.15	3558.36	3372.84	3178.42	3416.12	3539.44
Nbeal2	2068.84	1958.61	2049.22	2079.76	2088.17	2464.78	2353.34	2461.54	2558.01	2367.23
Nbeal1	1422.15	1428.63	1453.9	1449.23	1452.15	1745.18	1621.17	1397.41	1682.06	1621.93
Ddx46	1943.49	1936.42	1907.82	1833.99	1969.64	1899.68	1852.21	1838.51	1768.47	2016.71
Ptpra	735.587	728.241	763.766	731.551	702.739	769.356	702.734	576.909	652.298	717.962
Parp4	1140.96	1184.34	1179.99	1145	1135.99	1237.43	1197.98	1125.03	1177.71	1262.38
Ube2m	1490.05	1582.31	1589.96	1581.67	1547.53	1671.2	1739.46	1881.53	1654.52	1696.26
Elp6	352.696	338.279	342.99	343.685	350.078	348.01	347.297	255.928	295.264	345.319
Ddx55	664.812	631.82	663.318	668.785	663.38	590.951	541.939	545.733	576.53	601.083
Zfp318	303.415	311.14	310.427	283.871	317.686	273.57	293.898	265.629	248.757	301.502
Kdm3b	2481.87	2573.65	2612.28	2530.94	2652.01	2511.31	2367.48	2429.31	2452.74	2594.99
Kdm3a	816.89	777.731	797.862	760.6	800.654	744.982	700.154	743.712	714.812	753.973
Zc3h4	972.822	1013.16	945.037	956.973	933.991	861.071	1001.4	919.815	866.172	853.567
Zc2hc1a	571.713	614.947	535.493	540.537	546.607	482.858	600.088	674.954	580.597	504.226
Card10	574.209	610.527	559.049	564.149	600.97	741.024	695.688	701.845	688.321	739.946
Rbp1	964.411	940.342	893.465	866.643	877.548	1267.82	1084.42	993.892	1006.2	1136.35
Ppp2r2d	142.296	138.678	130.642	138.989	127.711	116.315	111.695	102.828	107.37	111.942
Ppp2r2a	1089.95	1103.36	1106.48	1134.82	1142.48	1056.03	1008.92	1065.67	1067.27	1070.79
Ppp2r2b	135.293	134.544	148.568	133.394	130.037	149.36	125.359	96.429	119.387	142.947
Gm17296	476.88	455.015	500.757	517.024	520.014	463.381	440.947	392.237	448.295	465.578
Fbln2	283.615	331.493	359.961	322.752	338.74	365.888	404.196	497.845	436.68	404.098
Kiaa1468	1419.25	1389.8	1383.26	1459.04	1437.88	1538.47	1609.02	1745.68	1648.66	1603.17
E2f4	379.286	391.756	395.075	404.905	378.546	390.04	360.404	368.731	340.67	374.016
Kifc3	1171.03	1167.09	1130.32	1153.72	1147.49	1152.04	1035.19	1024.3	1015.06	1094.28
Wdr6	654.483	662.01	665.958	668.916	663.068	836.38	772.661	660.051	811.447	813.899
Thnsl1	455.483	445.281	445.697	465.453	416.993	509.078	454.335	404.893	396.633	437.907
Srrt	2203.69	2249.22	2245.79	2204.5	2090.95	2208.45	2112.82	2231.7	2141.4	2286.22
Rwdd1	596.203	490.816	419.579	451.711	381.384	484.003	579.43	597.108	665.651	467.797
Vps25	449.419	482.522	487.434	489.807	487.437	596.067	532.38	540.277	551.305	545.033
Rabep1	1071.28	1086.57	1123.52	1092.49	1094.97	1075.83	1107.93	1099.76	1023.89	1066.75
Gkap1	370.816	366.052	384.23	396.434	392.333	325.88	354.614	437.392	414.007	391.495
Trappc10	660.636	616.914	681.665	633.863	657.065	790.148	708.811	687.239	742.859	764.236
Eif1ad	851.052	927.638	888.433	853.319	848.163	576.38	625.682	657.849	613.865	571.008
Atic	2315.05	2190.06	2257.97	2291.4	2284.53	2273.21	2138.68	2265.26	2258.18	2321.49
Thoc5	1117.63	1119.34	1118.71	1081.3	1075.95	1033	1005.02	1021.75	959.676	1035.48
Ghitm	367.534	372.42	371.282	349.391	377.808	328.663	319.021	258.01	302.783	324.595
Adck1	135.693	147.225	126.487	138.575	151.826	156.287	160.575	136.604	146.683	153.821
Ccdc86	827.751	986.984	892.653	948.69	888.706	797.443	943.859	1165.63	855.925	957.486
Tbp	702.383	705.813	731.018	675.358	702.948	786.88	647.385	581.017	662.646	727.755
Ganab	3843.68	3711.25	3706.48	3868.17	3707.17	3526.78	3961.02	4081.74	3684.82	3435.29
Cc2d1a	909.018	870.915	961.404	924.791	1019.89	1030.38	939.353	1039.4	1042.41	1056.86
Scarf2	292.91	313.576	262.004	290.617	257.745	302.515	301.376	340.358	295.512	297.095
Kif20b	2064.92	2066.2	2135.74	2056.86	2215.37	1084.45	1086.5	957.946	1041.5	1102.55
Rnf31	301.518	269.166	288.113	331.597	272.553	306.33	337.592	347.891	355.923	313.106
Psmd2	3770.17	3678.66	3653.46	3650.62	3569.82	4006.46	3908.64	4351.5	3982.71	3902.85
Asph	872.272	776.021	766.503	831.917	793.999	789.457	800.281	784.823	795.421	756.258
Sfpq	1905.33	1998.16	1822.03	1844.89	1808.29	1925.67	2030.33	2096.6	1906.02	1918.95
Pspc1	1107.55	1148.69	1152.55	1119.9	1123	1100.95	1079.23	1047.49	1112.11	1091
Nono	1036.12	959.214	789.463	862.518	764.194	870.213	921.416	1084.97	1158.76	829
Hirip3	1008.53	980.295	984.916	955.813	989.449	606.536	585.262	536.696	569.602	608.373
Ccdc9	750.357	861.004	848.157	841.939	834.833	699.374	729.091	822.509	705.906	754.163
Xpo6	708.067	720.098	823.086	803.768	766.674	848.439	821.128	662.932	789.996	804.852
Gcc2	3434.48	3410.44	3478.87	3519.41	3523.79	3742.61	3770.67	3910.42	3641.44	3825.71
Tpd52l1	276.138	282.888	285.042	314.496	281.062	363.177	397.145	368.651	390.8	355.815
Ccdc93	1370.31	1322.78	1370.93	1336.5	1324.66	1376.71	1380.34	1352.76	1313.58	1399.15
Dhx32	992.556	969.232	1022.88	1031.58	1042.52	925.374	849.227	776.599	908.439	885.866
Prpf40b	461.647	508.339	515.643	476.677	524.363	499.99	442.961	411.029	442.285	527.161
Prpf40a	2472.26	2451.3	2473.66	2505.01	2489.03	2371.8	2555.36	2730.66	2510.98	2385.87
Rad50	2883.57	2900.06	2991.15	2971.31	2986.06	2184.46	2305.44	2350.74	2326.78	2246.44
Pak4	695.676	760.873	732.825	869.479	755.874	666.962	753.198	894.98	863.397	788.279
Asl	1503.03	1431.63	1399.21	1418.38	1332.58	1861.28	1783.21	1625.04	1693.72	1710.37
Tmem55a	82.8625	84.2076	69.557	83.0745	76.4072	81.9847	93.8727	100.42	104.715	90.0085
Plod1	1437.5	1403.86	1465.84	1576.01	1526.38	1473.66	1500.81	1402.16	1554.13	1494.01
Plod3	1099.74	1101.53	1065	1121.73	1140.66	1006.54	994.825	1025.8	1035.97	1067.39
Tapt1	684.878	676.105	672.94	659.701	701.486	535.103	587.829	542.839	518.672	577.532
Tle3	1206.66	1243.51	1155.56	1191.1	1137.25	1035.46	950.734	927.544	974.614	1062.11
Tle1	471.312	439.285	506.284	470.533	521.792	469.537	486.783	529.166	510.648	458.545
Ovca2	156.684	150.344	141.587	157.604	146.838	163.857	153.575	154.223	156.95	146.34
Pwwp2b	433.1961	493.7374	466.1055	452.2432	457.2876	515.3188	503.2856	545.811	524.8447	534.783
Palm	563.669	606.214	608.058	603.059	536.946	785.508	767.629	798.142	693.741	772.846
Gm2a	668.254	720.438	705.405	666.604	575.488	718.189	792.53	711.005	685.429	738.359
Asun	974.182	924.893	974.438	1015.51	984.785	914.933	852.94	923.131	973.655	896.606
Aldh6a1	581.502	555.282	560.596	565.958	554.493	625.582	648.067	596.182	584.258	644.332
Cdh1	1421.49	1399.69	1346.35	1359.49	1343.97	1059	1038.84	1056.53	1032.31	959.912
Dhrs7b	1235.92	1191	1269.96	1282.44	1379.29	1227.58	1230.98	978.138	1229.5	1205.06
Scpep1	1617.78	1577.45	1569.85	1645.41	1559.7	1619.47	1569.06	1563.08	1582.54	1647.95
Slc38a10	479.211	496.516	467.671	448.148	468.824	512.056	546.194	552.041	543.765	559.495
Cwf19l2	452.596	465.104	459.51	409.287	472.134	426.877	457.992	447.408	437.995	478.868
Junb	591.885	672.024	612.738	521.37	618.019	550.085	606.22	660.744	593.832	620.708
Bcap31	1831.03	1647.23	1534.2	1638.51	1645.56	1411.79	1627.24	2116.22	1847.35	1531.85
Arpc4	957.656	912.894	1030.2	987.179	1020.38	1146.89	1002	800.582	981.945	1032.57
Igf1r	625.658	634.455	611.554	591.281	671.993	635.538	619.328	578.597	588.603	612.403
Insr	1131.57	1114.36	1139.12	1114.74	1141.96	983.779	910.081	794.159	837.482	958.251
Ehbp1	732.302	792.349	786.319	755.742	781.957	746.381	771.059	772.928	729.288	744.817
Tm9sf4	686.155	658.178	731.389	661.292	729.738	691.727	638.539	403.778	588.214	614.941
Pofut2	614.285	610.863	620.963	626.198	638.198	477.149	435.248	423.651	428.31	513.616
Mark3	1213.47	1132.85	1158.18	1123.01	1189.48	1270.38	1238.53	1068.69	1179.07	1216.9
Mark2	962.55	917.957	963.514	1047.53	1005.58	888.778	988.827	1012.78	1015.43	937.914
Sik3	2089.83	2100.95	2107.55	2121.29	2194.85	2192.3	2056.7	1946.36	2151.44	2214.89
Sik2	801.099	843.809	846.58	831.82	877.877	851.586	818.743	876.613	842.281	912.949
Lpcat4	198.726	188.052	182.106	196.36	195.667	245.895	252.202	278.474	278.916	258.276
Mpdz	383.341	342.879	371.038	347.661	364.846	236.015	299.871	222.549	225.127	246.223
Inadl	1019.66	1050.25	1006.15	1044.12	996.802	1267.67	1258.11	1244.01	1201.32	1250.14
Zcchc8	1369.77	1490.01	1455.25	1369.43	1407.06	1222.68	1235.3	1244.39	1130.11	1258.86
Cep290	925.068	919.156	949.893	876.528	947.967	710.257	707.807	649.178	633.115	702.302
Tacc2	2707.67	2869.7	2808.36	2821.46	2815.27	2968.92	3081.84	3447.44	3003.48	3087.16
Aldh4a1	995.456	978.611	972.639	962.557	972.457	1201.19	1128.88	1176.65	1098.39	1189.89
Vps13b	239.999	229.259	256.484	184.8	227.177	258.199	212.105	124.978	158.636	216.173
Saysd1	189.685	181.448	197.388	172.519	198.814	170.84	203.804	186.135	185.239	200.837
Dlst	743.523	848.597	737.831	806.326	774.532	847.081	1087.36	1378.38	1134	948.745
Polrmt	784.511	813.483	834.277	809.403	876.62	560.958	579.097	500.94	594.188	608.001
Mybbp1a	3079.87	2709.62	3032.25	2991.33	3002.4	2736.5	3113.73	3327.51	2965.63	2613.56
Actr3	2370.25	2278.1	2295.2	2284.08	2334.25	2463.62	2338.62	2349.52	2467.5	2415.07
Ggnbp2	257.628	259.251	262.221	253.132	243.943	233.05	238.421	223.816	217.825	233.551
Parp1	5089.53	4757.26	4725.65	4498.09	4796.08	4213.44	4133.45	4125.24	4039.24	4464.66
Nubp2	447.061	451.853	507.207	499.267	462.694	443.416	392.641	457.373	465.32	477.571
Nubp1	407.115	422.622	412.531	415.792	443.986	384.157	395.82	373.801	365.819	384.845
Fhod1	1030.84	1043.29	1006.9	1041.14	982.795	1257.61	1181.64	1144.02	1222.71	1247.68
Chordc1	1143	1086.57	1146.03	1066.18	1070.56	1186.87	1150.93	1105.08	1161.53	1184.91
Gnb2l1	2060.75	1977.69	2056.11	2324.86	2122.12	2001.68	1921.4	1935.26	2144.95	1932.23
Epm2aip1	785.439	892.75	888.247	889.677	895.64	791.527	744.751	603.345	780.878	802.542
Hexb	1243.13	1241.03	1263.55	1295.96	1266.62	1352.06	1251.3	1015.98	1242.44	1287.2
Nol11	1645.09	1596.93	1753.67	1621.29	1807.13	1665.79	1525.76	1333.98	1561.36	1574.01
Phc1	319.436	331.201	324.464	298.488	296.654	279.406	260.466	270.125	270.386	282.814
Tlk2	473.687	474.405	479.199	455.162	447.076	543.875	483.391	479.25	471.208	560.225
Pi4k2b	913.362	913.68	964.433	948.809	1031.75	766.11	852.964	794.792	857.34	843.362
Nop9	555.968	509.358	560.339	578.47	548.071	450.268	476.207	487.366	474.127	467.35
Mettl3	282.92	297.179	310.789	307.23	308.371	293.58	319.148	253.815	290.8	317.013
Rrs1	734.931	698.786	737.43	700.713	735.213	525.471	560.092	586.423	534.547	596.061
Tnks1bp1	2132.63	2252.39	2111.2	2072.52	2065.1	2194.17	2334.72	2594.01	2281.99	2272.7
Ankrd44	334.58746	362.1926	322.1032	325.269	306.4133	372.7255	338.6319	276.6064	311.852	354.0219
Pip4k2b	478.664	494.373	464.077	512.163	484.625	460.043	444.244	410.743	447.614	491.537
Pip4k2a	665.507	691.099	744.15	676.728	734.914	652.634	639.619	648.054	671.14	678.557
Igf2bp1	1776.21	1788.16	1821.1	1807.47	1798.52	1565.27	1747.19	1858.68	1691.74	1636.78
Igf2bp3	1489.44	1409.81	1482.04	1483.65	1531.82	1750.06	1726.79	1697.53	1725.07	1768.71
Igf2bp2	1497.41	1286.04	1321.96	1334.6	1313.56	1321.57	1559.63	2260.65	1596.66	1518.87
Pard3	1091.23	1183.38	1074.13	1106.61	1075.93	1104.23	1045	1029.3	995.26	1112.15
Ranbp3	1307.76	1397.15	1284.68	1420.38	1307.35	1175.64	1309.18	1564.28	1471.67	1285.87
Ogdh	2914.38	2868.03	2850.65	2950.99	2860.52	2922.8	2878.99	2807.47	3023.02	2868.16
Ogdhl	739.039	728.034	748.541	770.276	749.127	781.92	749.33	736.738	744.338	775.864
Piezo1	472.608	519.226	519.524	482.596	500.169	575.319	621.924	593.328	570.4	595.879
Adar	651.503	633.203	643.903	619.156	659.507	676.693	647.25	611.423	635.247	634.302
Sin3a	1530.74	1398.24	1490.23	1452.95	1441.59	1261.05	1187.81	1138	1155.56	1251.7
Ccdc174	360.133	352.249	347.086	272.699	317.98	312.337	264.272	243.376	273.132	307.891
Cnot10	990.864	970.764	1046.79	987.914	1011.46	932.462	888.123	770.556	936.637	942.189
Smek1	2063.27	2044.24	2031.91	1994.23	2078.15	2050.93	1815.95	1724.63	1834.6	1913.2
Smek2	1265.56	1299.78	1367.95	1380.09	1296.26	1291.11	1199.63	1106.3	1248.9	1220.2
Lrba	1561.18	1563.47	1561.68	1565.07	1578.35	1434.2	1356.44	1180.05	1381.73	1414.4
Sec23b	1731.73	1717.58	1772.63	1897.87	1770.06	1954.96	1808.15	1866.29	2073.86	1911.25
Sec23a	1172.16	1088.91	1121.58	1126.85	1070.31	1287.6	1304.2	1305.31	1334.91	1317.99
Cep170	1412.07	1447.71	1448.88	1430.05	1501.49	1378.1	1452.51	1533.73	1432.78	1520.85
Cep170b	630.927	741.464	668.864	681.13	673.458	741.353	848.442	908.424	796.513	781.67
Kiaa1598	1745.47	1712.2	1702.61	1733.89	1662.61	1854.2	1855.6	2045.78	1915.91	1877.35
Apeh	1509.44	1500.47	1469.9	1476.43	1432.37	1513.18	1505.66	1415.05	1454.51	1494.65
Pus10	860.646	860.363	889.819	859.821	866.667	1244.44	1128.69	1135.63	1170	1241.28
Ndc80	1154.9	1151.02	1243.68	1225.43	1228.11	792.9	803.812	861.165	819.57	833.802
Bcl9l	454.829	478.418	450.315	480.291	454.753	480.366	475.447	451.394	452.894	462.774
Mtap	1324.53	1222.44	1347.58	1344.03	1353.29	1349.85	1348.64	1288.69	1353.55	1341.38
Cit	1747.11	1687.33	1844.15	1747.58	1874.61	1158.06	1125.41	1180.54	1105.08	1189.86
Pls3	2730.24	2858.01	2850.07	3003.22	2872.17	2874.17	2778.94	2829.13	2900.89	2802.83
Pls1	1272.09	1244.46	1281.42	1342.35	1315.59	1310.62	1254.33	1276	1385.37	1289.14
Dis3	1800.21	1736.45	1976.76	1912.57	1880.82	1833.4	1707.27	1395.54	1681.22	1701.81
Wdr44	1475.8	1493.27	1566.33	1628.21	1572.9	1766.09	1744.32	1847.15	1853.49	1810.97
Itgb5	228.072	208.379	218.081	222.802	223.131	259.034	243.306	227.1	214.984	252.26
Fcho2	1115.38	1103.96	1171.28	1126.56	1137.57	1461.92	1413.25	1515.46	1449.75	1480.29
Gps1	609.531	580.336	586.991	605.768	597.71	653.544	607.818	623.129	657.346	608.367
Mvd	1257.29	1304.47	1269.9	1363.89	1338.69	1078.22	1057.4	1065.27	1131.76	1120.98
Cds2	469.241	429.404	479.89	493.898	497.463	474.872	453.668	353.877	453.242	444.176
Med1	1150.8	1192.84	1180.5	1196.95	1184.75	986.39	999.716	1050.02	1040.97	1044.26
Peak1	1050.41	1049.65	1087.39	1096.94	1087.34	808.322	836.89	844.369	817.583	835.255
Ppfia1	1998.9901	2005.1832	2092.9193	2198.5237	2024.7944	2214.0079	2134.5795	2297.6096	2207.0796	2186.517
Akr1a1	1937.01	1987.97	2003.69	1936.7	1921.3	2337.47	2209.62	2330.43	2293.8	2232.83
Akr1e2	992.709	868.414	906.381	943.862	890.007	1173.94	1045.84	1095.1	1135.72	1082.32
Xpnpep3	520.313	521.483	535.467	544.732	570.412	526.953	503.065	502.276	544.681	562.823
Mtg1	565.721	514.304	524.649	500.144	550.851	495.449	545.305	537.264	571.572	577.892
Nudc	3188.29	3197.7	3245.71	3280.53	3261.83	2993.61	3395.49	3949.1	3082.29	3185.7
Fam114a2	797.588	765.475	843.978	900.022	833.097	803.316	832.997	919.541	893.164	838.176
Uba3	1245.34	1155.82	1174.71	1268.4	1223.19	1250.46	1388.41	1638.2	1376.2	1357.27
Wrap53	289.72	290.651	282.192	277.059	301.941	287.11	258.772	259.796	274.215	271.03
Anxa13	1612.7	1450.67	1492.88	1501.43	1556.94	1623.94	1713.53	1862.86	1783.9	1577.55
Get4	435.897	409.362	456.353	448.685	469.896	465.888	415.913	362.518	467.105	441.536
Tdrd3	416.126	421.861	436.724	408.666	429.757	430.798	378.522	392.699	377.44	434.974
Nop58	2843.83	2747.24	2879.15	2932.05	2832.3	2977.08	3132.11	3194.29	3227.69	2899.9
Trip10	719.259	728.75	726.808	719.432	691.937	768.425	730.378	754.106	801.854	785.704
Rbm28	2538.48	1934.06	2174.99	1974.39	2192.57	1888.41	2337.91	2096.01	1999.28	1880.14
Slc12a9	362.07	396.575	359.592	367.748	331.591	431.335	462.385	410.34	406.263	455.832
Eif4a1	1835.79	1769.44	1891.89	1928.61	1927.42	1791.63	1728.42	1647.23	1818.2	1755.96
Eif4a3	2100.95	2168.32	2201.07	2188.25	2258.19	2043.91	1908.51	1727.61	1920.08	2066.26
Eif4a2	1975.98	2179.62	1987.03	1886.06	1935.27	1912.84	1846.4	1591.25	1721.39	1824.09
Nup98	2942.7	3012.42	3119.28	3116.63	3162.93	3356.29	3187.55	3065.04	3396.8	3225.51
Map2k1	1963.81	1919.62	1857.64	1830.51	1891.28	2148.11	2358.67	3074.72	2504.35	2227.71
Dlgap1	1366.05	1258.34	1355.16	1334.01	1317.29	1549.89	1404.89	1450.91	1404.41	1177.1
Map2k2	1024.88	1040.29	1072.01	1103.59	1015.6	1235.56	1136.57	1135.06	1170.13	1150.09
Map2k3	1127.77	1105.06	1184.68	1175.72	1260.54	909.169	932.472	1086.02	987.6	974.742
Ubr3	896.547	864.984	953.398	902.74	904.654	1347.84	1242.22	1233.41	1291.41	1342.61
Nup210	575.361	534.152	555.749	539.486	544.286	692.307	653.895	553.092	571.836	625.649
Ptpn6	2200.74	2233.83	2279.26	2241.19	2250.32	2780.73	2630.93	2662.18	2831.81	2800.31
Ptpn9	733.423	694.677	762.721	751.724	703.677	818.424	735.81	639.34	788.43	807.095
Nfkb1	1432.57	1459.56	1500.71	1525.79	1402.46	2027.93	1887.55	2054.96	1970.17	1984.48
Golga4	1425.5	1478.19	1481.85	1454.74	1433.36	1440.3	1418.56	1375.03	1296.31	1392.74
Las1l	1414.23	1494.94	1507.35	1488.58	1475.6	1620.03	1422.96	1289.52	1425.13	1389.06
Plek2	443.94	463.997	490.229	454.401	500.048	535.919	561.385	560.092	588.853	597.634
Nup188	1873.07	1852.17	1993.86	1948.94	2049.28	1912.86	1801.32	1698.92	1920.1	1894.39
Camk1d	344.921	393.356	363.197	383.556	348.053	391.804	352.232	352.3	384.181	356.527
Camk1	916.02	920.566	954.255	934.329	931.165	1035.76	978.398	984.893	1083.83	1058.94
Psmd6	1707.51	1742.29	1817.14	1701.52	1819.67	1893.63	1849.47	1722.48	1762.97	1856.99
Ripk1	2027.39	2019.08	2094.1	2087.38	2083.22	2235.11	2223.4	2130.92	2269.64	2198.81
Znf800	1146.38	978.731	1023.45	943.715	1052.11	885.858	819.468	885.644	824.629	916.162
Ado	410.394	459.252	402.899	421.837	403.412	398.591	405.578	408.121	393.328	413.93
Ndufs7	373.628	399.874	378.438	377.006	345.974	375.669	354.881	328.78	363.175	368.806
Echs1	1802.56	1726.3	1734.23	1880.2	1787.58	1811.9	1885.42	2105.37	1962.58	1860.93
Cct5	6069.46	5957.84	5963.32	6025.74	6065.81	5674.35	5523.56	5643.11	5662.92	5603.7
Cct4	2752.66	2761.71	2799.07	2966.5	2742.69	2934.32	2880.83	2952.5	3007.42	2841.56
Tcp1	3365.76	3338.2	3361.85	3496.24	3439.69	3120.24	2996.89	3122.45	3181.08	3157.33
Heatr1	2935.51	2789.63	3113.52	2949.91	3182.65	2841.99	2633.58	2200.52	2622.18	2629.98
Slc9a1	250.904	227.954	229.198	224.292	210.039	254.579	295.529	269.74	278.98	279.822
Steap2	481.135	482.499	509.574	534.456	498.985	577.082	520.098	480.763	570.467	483.759
Gemin5	2649.29	2592.16	2652.34	2543	2726.61	2384.15	2241.67	2140.53	2325.67	2325.57
Zfp871	314.371	302.438	293.275	286.871	308.099	274.019	229.209	241.016	243.035	309.071
Tardbp	1322.7974	1198.1395	1111.747	1229.359	1169.8767	1192.2954	1214.0832	1401.8827	1296.9164	1243.4029
Smcr8	733.665	777.224	767.712	786.982	748.136	723.663	781.524	820.524	766.239	751.203
Gart	2485.88	2540.35	2528.64	2696.6	2595.01	2502.28	2439.94	2550.58	2677.04	2598.04
Ppa2	1072.85	1096.89	1095.65	1147.75	1115.61	1278.03	1238.76	1313.13	1257.79	1265.25
Pcbp1	546.432	732.357	592.141	554.596	552.323	585.031	678.5	639.336	509.287	573.292
Pcbp2	1392.62	1467.49	1485.65	1589.17	1479.46	1419.28	1496.14	1751.64	1636.86	1529.68
Pcbp3	1772.46	1761.9	1741.72	1759.14	1675.34	1945.24	1795.86	1808.86	1851.54	1802.37
Ahdc1	225.808	235.81	199.013	205.078	218.797	235.657	194.5	216.159	186.018	213.06
Hibch	1447.8	1445.22	1433.58	1455.03	1444.09	1711.71	1685.5	1643.69	1670.11	1727.9
Yars	3415.51	3378.13	3398.81	3376.59	3243.72	3280.2	3393.2	3695.03	3226.99	3251.9
Espl1	575.738	557.015	642.541	559.456	618.784	424.886	437.273	415.578	445.286	420.866
Slc39a6	443.89	481.504	446.404	425.101	461.367	376.493	369.986	359.369	338.25	405.409
Rdh14	458.397	467.395	466.086	504.326	462.067	608.761	533.365	484.767	573	551.75
Acap2	667.84	658.149	651.254	647.06	664.265	654.217	619.698	605.964	626.023	646.633
B4galnt1	704.725	688.538	740.092	690.861	717.43	797.856	761.894	616.131	720.577	766.519
Nrd1	2181.43	2178.9	2293.81	2194.04	2139.34	2492.88	2303.37	2261.05	2392.14	2317.7
Spag9	2170.99	2096.19	2215.09	2085.2	2163.02	2748.29	2684.47	2782.88	2745.55	2765.06
Sema4b	376.726	360.019	343.718	365.283	361.353	284.933	249.123	245.814	252.354	276.653
Mccc1	923.897	933.912	965.933	1043.74	985.004	1099.8	1060.29	1106.64	1164.88	1110.48
Nup93	3286.44	3315.94	3474.97	3372.61	3365.54	3389.41	3236.46	2892.54	3101.04	3220.87
Pgm2	1874.33	1781.81	1924.58	1873.28	1978.05	2551.74	2504.23	2536.03	2559.24	2525.45
Pgm2l1	727.324	678.891	719.37	688.026	681.529	757.146	626.748	563.129	625.344	724.312
Msh3	229.441	225.147	237.933	228.228	229.482	195.268	186.744	162.395	170.212	176.428
Gdpd1	1390.13	1462.35	1492.41	1407.9	1505.42	1490.68	1396.19	1157.15	1295.57	1438.27
Clcc1	511.307	488.661	491.884	503.021	491.897	398.406	479.279	508.408	471.996	432.578
Cep162	567.513	587.736	551.233	561.03	539.251	483.083	481.596	467.592	474.71	520.159
Apaf1	971.444	1055.16	1037.53	1081.98	1057.22	1289.96	1205.66	1223.76	1309.98	1256.15
Ly75	2518.71	2543.58	2628.47	2357.25	2616.45	2484.35	2386.3	2243.5	2331.01	2441.37
Fndc3a	1278.14	1221.69	1248.92	1236.63	1283.02	1416.2	1464.92	1434.39	1440.31	1438.47
Dnajc8	2263.27	2161.37	2176.69	2201.94	2192.01	1958.31	2050.39	2196.74	2024.69	1993.47
Orc1	754.41	626.789	675.126	670.622	660.823	556.127	568.292	449.452	504.016	746.125
Rrp9	550.143	524.978	525.831	557.907	530.172	511.041	542.609	572.745	572.65	574.625
Abcc1	333.748	345.356	333.408	312.762	312.608	368.908	364.008	282.486	345.187	360.661
Orc4	322.498	310.446	336.18	344.368	338.048	314.147	314.599	304.361	332.328	307.77
Zwint	823.532	801.487	853.42	789.607	886.211	750.402	860.901	856.333	791.886	784.953
Cactin	830.579	879.295	845.561	798.576	816.525	901.222	864.192	875.886	831.277	898.311
Padi2	1988.18	1970.28	2079.44	2038.06	2055.87	2452.19	2347.6	2277	2421.44	2430.97
Narg2	755.894	815.638	789.619	771.764	809.436	735.625	780.945	782.013	724.085	777.159
Nploc4	1807.24	1781.96	1814.1	1898.55	1837.02	2161.72	2163.33	2331.73	2240.42	2159.44
Vwa5a	1178.42	1167.2	1173.11	1249.81	1162.87	1715.94	1584.03	1701.97	1722.83	1783.19
Otub1	1328.26	1304.32	1456.28	1369.77	1334.46	1838.06	1643.84	1552.51	1670.43	1724.86
Fgd3	872.59	870.748	846.098	866.868	838.111	936.781	842.301	917.675	856.918	912.409
Fgd4	1180.84	1163.41	1228.92	1188.73	1176.61	1067.55	967.057	1014.76	1038.67	1046.85
Cul4b	1766.08	1743.81	1824.55	1834.79	1829.3	1902.81	1765.49	1726.86	1851.68	1894.17
Cul4a	1442.26	1431.22	1555.97	1511.71	1600.63	1627.32	1548.45	1489.8	1663.88	1633.43
Cacna2d1	819.319	875.492	842	776.77	794.826	1003.81	996.167	946.744	853.2	1024.64
Adck4	485.889	500.84	515.928	509.906	470.107	686.948	663.997	607.353	692.095	674.65
Dock5	704.748	661.018	675.443	648.829	685.079	695.952	675.403	586.406	628.613	659.127
Dock1	2009.64	1977.5	1983.96	2036.52	1956.6	2330.98	2138.7	2023.52	2070.89	2223.01
Birc6	2801.64	2877.57	2827.22	2937.25	2891.28	3049.09	3032.2	2881.17	3114.49	3115.13
Med7	138.494	179.387	146.659	150.349	158.209	155.311	156.116	162.286	142.869	146.947
Dock4	773.452	771.394	851.59	841.734	820.24	835.715	746.529	687.542	796.823	801.253
Mfge8	726.084	688.135	654.392	698.049	612.924	799.983	674.692	622.338	695.481	680.538
Dab2	732.872	799.607	697.211	700.384	673.786	667.825	690.526	704.353	609.71	676.741
Srsf3	1494.82	1592.54	1492.87	1410.92	1377.72	1604.17	1577.2	1570.47	1441.44	1495.77
Srsf7	798.923	881.268	790.674	675.406	768.096	741.512	757.555	855.311	659.098	768.221
Nsdhl	1685.85	1636.06	1542.57	1808.27	1713.25	1473.92	1460.04	1309.52	1450.67	1419.98
Fads2	1401.69	1330.71	1302.32	1328.37	1240.9	1046.6	1013.25	1036.41	1117.66	931.471
Fads3	616.62	564.166	639.763	632.899	607.712	143.264	147.242	111.97	128.83	134.97
Fads1	631.686	575.376	649.005	677.48	663.648	453.933	448.987	413.396	492.192	410.775
Fblim1	1362.15	1364.29	1313.87	1384.62	1328.41	1380.11	1498.82	1635.77	1538.53	1408.1
Bod1l	2199.19	2188.18	2209.45	2136.48	2267.29	1851.9	1890.16	2110.76	1801.06	1951.24
Necap2	212.99	243.341	211.057	226.461	215.967	281.978	283.308	280.292	281.977	258.998
Qars	2910.21	2656.56	2699.23	2894	2813.03	2886.42	3075.91	3778.81	3551.43	3111.91
Fam129b	2642.35	2560.4	2645.43	2631.93	2624.89	3239.81	3098.35	2939.32	3192.1	3056.24
Ermp1	1193.1	1129.59	1146.15	1197.12	1163.05	1245.91	1193.04	869.35	1038.7	1098.7
Eftud2	2540.44	2400.39	2446.22	2655.47	2460.96	2254.71	2189.93	2311.23	2361.9	2228.02
Eef2	7148.26	6858.49	6976.31	6935.85	7064.65	1826.81	1859.34	1621.43	1745.23	1803.09
Ola1	3010.1	3012.76	3036.12	3140.05	2985.07	3247.41	3091.82	3317.83	3370.8	3242.75
Stx6	200.263	208.882	211.258	222.7	216.971	254.119	243.079	223.349	234.081	242.404
Tbl2	278.393	266.507	281.999	268.124	280.563	213.339	224.393	165.995	161.669	215.157
Anapc1	2606.22	2626.32	2751.01	2714.13	2749.19	2818.24	2763.92	2477.9	2831.43	2924.21
FAM120A	2667.66	2699.54	2640.2	2696.81	2587.69	3088.94	3117.3	3443.79	3298.22	3093.59
Fam120c	406.252	408.549	381.419	375.135	384.97	461.57	444.715	425.175	432.272	461.648
Clec16a	314.003	307.559	333.844	361.594	336.504	353.936	327.153	382.558	375.91	356.521
Rplp0	3590.79	3570.91	3640.77	3686.46	3727.79	3416.22	3331.14	3329.86	3517.67	3424.19
Dock9	1709.82	1679.8	1780.58	1574.3	1835.92	1550.36	1452.47	1430.98	1524.78	1562.65
Dock11	876.306	870.91	880.482	861.038	886.76	734.276	698.229	678.488	680.917	687.991
Thumpd1	1809.1	1857.52	1840.96	1840.26	1882.75	1819.21	1754.54	1661.94	1765.32	1797.88
Gbp9	368.021	369.928	375.639	401.008	404.021	496.895	470.688	508.55	489.113	537.92
Lin7c	366.544	366.436	355.775	340.897	352.899	334.773	344.245	342.423	344.781	344.755
Man2a1	1243.33	1157.41	1243.74	1288.12	1286.12	983.788	957.032	787.851	970.391	930.731
Rragc	901.107	905.177	986.415	963.006	979.146	1165.73	1076.74	817.829	1033.1	1160.11
Rpl34	1035.41	819.621	876.451	942.106	904.457	978.755	1134.43	848.03	912.264	912.915
Wdr11	1985.59	1873.89	1914.72	2016.38	1967.45	2205.8	2035.36	1854.17	2128.71	2106.03
Armc9	475.798	504.027	506.258	471.808	521.574	677.404	562.767	592.105	595.08	680.38
Dyrk1a	468.815	464.836	431.497	475.539	419.048	508.965	442.615	450.648	451.736	477.186
Znf638	1949.52	1952.24	1836.2	1793.22	1854.14	1635.05	1582.1	1716.5	1534.19	1769.04
Myo1b	3154.76	3064.21	3278.46	3266.36	3240.63	3385.26	3187.55	2827.55	3136.69	3203.45
Myo1c	1957.18	1967.9	2016.24	1916.44	2004.2	1847.85	1823.24	1881.92	1984.87	1888.77
Myo1d	2219.89	2221.83	2349.24	2294.31	2371.05	2440	2311.91	1934.34	2384.24	2352.7
Myo1a	1429.52	1405.41	1449.39	1436.01	1522.53	1340.28	1265.55	1215.95	1288.21	1387.32
Plbd2	896.622	864.261	907.896	913.778	871.585	955.346	846.694	772.756	818.971	928.809
Hsd17b11	523.215	544.418	553.825	554.292	520.38	816.535	765.454	680.055	778.11	744.507
Scel	761.319	767.619	788.168	775.587	762.478	725.417	674.643	728.682	696.205	731.175
Tmco6	296.362	292.358	306.988	281.728	301.827	349.208	342.647	309.915	310.259	340.147
Gstp1	940.198	922.25	867.195	972.545	911.756	1126.76	1385.97	1803.22	1351.31	1261.46
Trappc12	1864.04	1838.66	1879.94	1870.64	1894.55	2108.5	1913.06	1952.38	1989.47	2010.19
Galk1	831.284	838.523	840.989	886.981	855.302	869.056	838.852	806.952	960.455	878.078
Spg20	1565.27	1517.88	1583.91	1680.77	1646.29	1499.35	1529.49	1786.79	1652.25	1502.69
Rpl3	4471.48	4228.07	4244.46	4242.55	4259.6	4183.72	4056.87	3789.19	4123.74	3992.69
Smc6	1750.75	1774.63	1795.03	1746.17	1788.64	1682.51	1573.13	1497.83	1444.3	1553.03
Mcm3ap	1625.21	1619.86	1580.06	1574.58	1657.53	1746.39	1718.76	1823.26	1783.97	1782.28
Gys1	869.12	850.328	857.937	827.027	877.948	920	894.479	871.016	904.385	937.885
Tfb1m	265.519	211.533	218.161	268.241	238.105	214.765	209.464	235.067	245.537	215.877
Cul3	3200.44	3116.48	3286.38	3164.83	3228.87	3367.15	3011.56	2690.34	3055.18	3010.88
Lancl1	367.679	373.196	366.618	393.939	386.1	406.991	383.483	352.755	378.668	401.064
Baiap2	1561.6764	1485.5847	1582.8774	1597.363	1630.4329	1534.1307	1539.1493	1730.6631	1666.0546	1615.7282
Arhgap18	1140.04	1113.91	1146.88	1181.19	1105.41	1138.17	1137.57	1135.63	1060.12	1123.94
Baz1b	4067.45	2711.75	3087.4	2850.76	3023.49	2109.07	2485.5	2442.47	2319.6	2100.92
Mical3	777.336	796.293	747.964	688.806	777.133	794.196	821.455	760.566	752.37	870.42
Mical2	421.717	413.58	414.46	438.4	442.346	369.123	353.934	314.69	349.172	356.77
Ssh3	724.612	687.066	774.891	765.922	743.206	939.47	900.683	990.474	1033.17	940.232
Prdx3	2218.01	2083.47	2035.12	2199.79	2004.39	2220.51	2382.78	2751.79	2427.77	2262.73
Lamp2	1021.29	1112.94	1044.28	1082.2	1002.51	1352.88	1291.7	1238.73	1249.57	1243.69
Mtpap	1177.34	1105.32	1114.78	1258.6	1208.84	1158.3	1218.42	1158.29	1228.57	1184.9
Ncapd2	2779.44	2809.67	2948.51	3008.68	2898	2123.41	2018.73	1810.4	2123.4	2011.96
Hsd17b12	1493.13	1406.52	1642.73	1582.24	1525.92	1708.03	1596.8	1128.84	1538.81	1514.11
Hsdl1	587.345	586.059	574.128	614.985	598.411	665.389	680.72	525.183	618.132	670.809
Xrcc5	1488.72	1468.58	1508.94	1444.9	1495.08	1510.26	1361.74	1262.96	1354.68	1440.47
Pfkl	768.626	747.592	771.789	837.081	789.614	789.024	819.375	805.486	865.023	786.381
Pfkp	720.231	665.383	640.921	688.278	670.224	749.521	751.68	767.582	773.796	751.255
Pfkm	1951.75	1812.24	1906.63	2067.16	1973.24	1728.64	1596.85	1571.76	1692.13	1696.74
Wdhd1	2164.79	2212.18	2269.82	2233.12	2368.72	1343.45	1330.26	1362.78	1424.86	1349.42
Rangap1	1658.84	1684.57	1624.51	1713.07	1675.34	1496.02	1464.55	1583.04	1617.32	1451.34
Armc6	1422.39	1418.18	1470.2	1441.13	1479.87	1355.58	1326.38	1315.28	1370.48	1370.02
Ubxn1	524.646	727.097	534.04	507.301	513.74	594.41	626.997	568.145	535.174	557.363
Mga	542.035	503.873	495.74	501.845	493.945	400.283	398.877	347.028	379.381	428.675
Vamp7	699.658	682.377	678.482	694.543	681.59	688.235	625.504	452.048	562.833	621.689
Zscan21	326.357	337.424	301.367	311.635	310.587	344.646	356.967	361.424	343.967	362.884
Sec61a1	559.351	559.685	555.261	551.64	569.169	576.48	549.271	338.079	476.662	484.703
Tceb3	259.406	238.957	252.828	204.016	239.477	274.346	310.897	335.451	274.611	283.668
G3bp2	1509.3875	1407.1233	1442.4095	1623.7377	1475.5436	1259.5277	1354.151	1652.7658	1451.9516	1350.3752
G3bp1	2370.68	2326.75	2344.71	2461.87	2251.32	2243.01	2440.42	2688.86	2391.83	2326.38
Naa20	399.668	398.906	435.697	448.199	425.787	471.071	390.488	318.927	389.516	412.552
Pbk	1570.17	1521.09	1673.26	1638.57	1704.23	833.595	866.58	906.515	982.841	888.465
Bub1	1263.64	1316.29	1333.6	1262.28	1375.48	695.146	668.213	578.824	670.884	699.27
Nifk	1772.78	1799.23	1732.47	1681.2	1795.35	1770.35	1800.84	1962.96	1728.12	1759.32
Filip1l	740.587	765.683	733.822	743.735	727.841	824.491	888.562	1040.45	855.112	905.174
Pfdn1	977.496	1118.65	863.094	905.242	885.159	863.265	1186.56	775.134	780.568	852.109
Nsfl1c	918.477	994.228	905.108	991.484	902.501	1112.02	1326.1	1576.78	1164.51	1156.38
Acadm	892.633	877.955	860.241	922.671	917.595	1022.39	976.372	1092.24	1011.34	1006.5
Tgfbrap1	556.809	552.864	597.653	610.094	608.938	701.946	647.432	628.234	701.132	667.713
Fah	1145.96	1144.76	1156.81	1194.64	1142.41	1426.37	1306.9	1367.8	1393.24	1384.37
Acadl	2876.67	3084.79	3018.73	3330.66	2938.1	2933.43	2989.45	3022.91	3380.99	2849.26
Prep	4944.13	5016.88	5117.94	5075.72	5214.47	5437.05	5090.16	4619.25	5313.53	5063.09
Yy1	529.764	508.162	537.78	516.351	533.092	455.129	406.073	443.278	443.837	458.087
Tuba4a	4708.09	5137.5	5058.79	5289.36	5213.39	4946.95	4713.31	5125.45	5269.61	5181.77
Tuba1a	578.811	576.801	592.089	568.096	632.403	624.893	579.328	568.636	582.912	651.485
Tuba1c	308.487	282.3	303.316	285.249	310.444	318.772	339.394	341.588	343.941	326.582
Upf2	2529.3	2374.53	2525.24	2574.79	2575.89	2567.84	2461.95	2554.2	2667.41	2542.22
Arap1	502.536	480.861	491.817	466.214	508.3	587.276	541.82	569.227	604.038	596.876
Atad3	1688.78	1709.02	1705.79	1735.9	1814.37	1593.68	1563.12	1427.08	1547.19	1585.05
Rrp1	309.688	318.426	330.093	333.659	339.404	338.151	297.032	290.85	293.081	318.322
Oat	1861.63	1797.56	1771.35	1832.46	2003.44	1385.05	1519.97	1392.24	1415.5	1520.21
Igfbp7	970.797	1046.74	973.334	983.644	1031.34	937.007	1042.94	1213.05	1020.23	1081.97
Pcnp	503.929	621.031	453.158	544.615	496.554	405.743	492.794	554.441	514.666	456.263
Bcam	253.497	268.899	258.558	282.164	243.177	280.264	277.315	328.702	326.967	292.914
Alad	636.14	565.459	615.867	608.072	571.203	669.072	623.223	654.041	719.579	654.565
Osgin1	347.193	339.64	358.815	337.276	341.195	265.914	268.078	337.993	291.93	321.808
Htatip2	1296.85	1272.1	1322.42	1312.19	1342.09	1871.32	1815.72	1912.84	1850.32	1826.55
Tradd	435.056	447.822	451.277	471.316	447.834	482.028	445.454	475.586	486.627	469.967
Srp54	2599.37	2463.27	2659.96	2603.16	2634.64	2778.48	2614.43	2677.41	2709.44	2731.74
Ankzf1	695.856	673.401	681.314	656.412	666.436	710.176	673.828	709.534	662.409	728.807
Cenpv	838.548	791.181	778.387	803.714	774.334	857.591	826.342	1013.48	902.066	889.083
Mri1	611.362	616.24	583.677	659.31	582.757	670.014	646.657	774.674	705.112	707.359
Mdh2	3419.97	3250.46	3227.57	3390.3	3292.06	3360.29	3405.47	3551.64	3551.24	3309.63
Rpl29	1043.81	1529.78	762.778	727.688	658.575	880.941	1469.12	1465.98	975.261	870.395
Mocs1	198.883	191.796	214.999	201.763	190.899	262.428	243.025	237.866	249.225	266.705
Map7d1	628.599	704.441	658.087	648.293	664.725	768.491	864.146	996.941	843.47	806.991
Snx9	1426.39	1481.31	1557.37	1527.35	1563.4	1620.67	1513.23	1585.51	1649.36	1585.67
Ctu1	458.901	415.866	482.214	518.768	486.949	459.25	473.702	543.787	525.528	460.511
Glb1	521.337	510.782	559.619	551.088	540.905	723.643	656.7	607.104	635.131	667.255
Dhrs1	1377.39	1454.62	1430.64	1471.68	1427.27	1432.6	1466	1553.27	1552.88	1441.89
Abcb1b	1032.1	1027.18	1064.76	1023.74	1123.26	1117.6	1099.84	916.852	1072.09	1029.79
Abcb1a	460.637	467.696	510.815	486.775	478.239	494.256	484.465	378.699	457.355	478.897
Copg1	2336.79	2331.96	2585.95	2662.96	2617.09	2827.99	2692.38	2359.13	2967.57	2786.57
Copg2	2876.29	2779.63	2951.72	2981.72	3070.44	3322.3	3109.33	3005.04	3376.92	3244.07
Diaph1	4270.84	4273.03	4348.75	4376.15	4372.77	4090.79	4254.06	4306.38	4183.02	4173.11
Txnl1	1752	1735.54	1658.85	1722.38	1694.29	1825.93	1833.91	1771.08	1741.46	1764.81
Uhrf1bp1l	1014.73	987.36	1040.81	1061.98	1073.3	1038.69	1045.43	1206.53	1081.41	1041.74
Mfn1	818.296	808.807	875.132	839.549	908.174	1018.64	938.489	878.732	956.933	1000.43
Glg1	2845.37	2674.82	2790.04	2790.05	2897.07	2799.51	2663.85	2378.94	2631.24	2544.62
Mfn2	820.209	806.563	846.566	841.878	910.812	951.245	932.344	795.818	908.177	956.001
Pias2	283.57	285.094	282.987	264.826	302.114	261.925	233.398	222.69	233.581	278.73
Hadh	1071.76	1001.46	985.363	1027.02	963.899	1310.15	1305	1500.03	1381.28	1315.47
Cth	684.506	655.002	691.832	719.817	707.85	780.201	738.436	721.116	756.044	736.282
Znf512	1067.42	759.655	887.762	836.316	897.558	993.742	1140.12	1184.18	1033.76	981.217
Oplah	385.584	425.658	401.635	409.252	417.005	517.888	488.381	492.117	516.766	525.233
Scrib	1193.82	1266.16	1203.04	1248.27	1246.82	1128.71	1138.64	1030.11	1041.19	1136
Lrrc1	1371.05	1258.94	1340.47	1351.38	1293.28	1307.81	1251.59	1143.53	1300.73	1236.18
Serpinb6	2326.64	2583.59	2482.96	2381.73	2424.54	2399.57	2257.91	2188.53	2232.96	2373.72
Serpinb9b	511.655	534.221	593.941	581.32	565.504	1452.89	1344.37	1358.29	1363.72	1418.18
Serpinb9	923.673	899.874	853.24	876.868	841.916	1590.87	1362.54	1391.5	1304.06	1529.88
Serpinb6b	432.499	467.302	425.169	462.375	417.385	738.146	577.582	545.062	592.806	675.866
Chm	759.766	707.606	765.706	711.602	778.082	641.566	622.168	660.229	674.819	662.352
Sqstm1	724.424	721.7	656.646	749.73	665.691	986.325	1050.09	1325.45	1101.8	985.186
Commd1	881.178	932.426	894.153	970.238	908.577	884.376	861.483	899.248	904.859	905.548
Etfb	1624.9	1743.48	1597.09	1600.77	1597.11	1744.94	1822.2	1765.67	1619.37	1737.18
Usp24	1705.95	1713.92	1828.01	1869.41	1827.68	2144.15	1961.99	1512.71	1969.19	2003.71
Pikfyve	1084.55	1023.77	1087.31	1075.69	1073.24	1146.93	1085.34	1043.62	1010.32	1145.25
Top2a	5655.6	4622.53	5342.86	4700.9	5443.56	2538.94	2718.09	2490.82	2719.07	2575.06
Top2b	3671.78	2918.31	3258.06	2810.65	3075.39	3487.83	3427	3181.26	3102.41	3316.54
Gtf2b	1157.33	1100.42	1192.65	1132.86	1197.27	1128.36	1026.83	1007.63	1009.37	1121.12
Lysmd2	330.135	307.186	305.811	303.541	307.33	205.348	213.893	224.668	205.153	216.14
Pcca	1581.61	1604.4	1647.04	1537.02	1573.56	1870.76	1780.48	1661.87	1752.44	1855.43
Pola1	2547.96	2413.96	2514.5	2488.65	2551.8	1895.94	1811.53	1640.83	1800.88	1861.24
Jag1	836.025	1031.38	849.393	807.447	837.392	704.712	862.486	858.7	653.527	735.166
Wbp4	952.795	1082.15	984.353	923.127	1000.39	894.028	969.999	1062.8	919.357	997.417
Krr1	1102	988.361	990.902	976.345	1021.96	903.287	940.576	977.909	830.814	926.698
Flad1	256.078	276.026	284.091	255.382	277.121	301.907	302.253	281.237	274.569	310.956
Isy1	764.259	754.798	711.006	707.899	683.832	715.362	762.937	813.895	691.71	714.251
Nbas	612.435	565.348	634.983	662.396	646.81	661.151	667.744	612.635	666.91	650.494
Gfm1	2251.16	2287.81	2293.11	2282.52	2270.9	2177.39	2150.26	2057.56	2188.03	2179.42
Kif21a	736.45	714.965	760.883	730.467	783.195	714.112	676.582	671.562	708.75	744.034
Nme7	1198.261	1210.926	1308.565	1253.781	1271.167	1217.878	1143.574	1074.262	1168.486	1278.423
Stam	847.382	867.213	853.996	926.228	906.292	964.852	998.669	1038.94	991.293	1010.92
Stam2	1722.36	1783.8	1765.87	1881.46	1814.79	2211.39	2292.77	2518.14	2222.66	2320.4
Homer3	1088.56	1049.34	1108.11	1087.79	1080.78	1320.55	1316.69	1420.54	1351.33	1282.93
Homer1	206.447	197.683	203.065	216.196	193.361	148.073	165.964	172.014	174.365	168.714
Pdcl	698.888	711.48	703.336	748.705	678.112	760.35	670.745	653.273	715.502	713.775
Abt1	224.538	203.396	219.074	214.773	206.656	178.746	167.994	166.913	172.033	172.086
Ndufaf7	1762.54	1839.65	1800.1	1773.7	1830.79	1868.5	1807.81	1788.85	1828.54	1831.63
Ccnb2	954.646	864.552	997.237	863.642	1062.56	427.788	427.286	383.059	420.121	424.826
Ccnb1	521.494	547.218	569.981	517.557	564.601	184.999	202.015	151.396	190.389	190.209
Actb	5596.68	5607.96	5713.39	5426.66	5536.53	6242.03	6032.2	6039.99	5750.3	6239.6
Acta2	883.617	845.73	855.613	934.045	826.512	945.989	916.548	1006.06	984.073	933.16
Acy1	1253.93	1279.08	1255.21	1252.92	1262.8	1202.55	1134.08	1195.3	1260.62	1239.56
Nhlrc2	2640.63	2598.6	2689.75	2750.15	2584.23	3109.51	2866	2939.49	2967.09	2830.56
Dnajc11	761.205	719.972	750.72	782.685	777.092	850.724	883.145	854.803	922.432	838.806
Sbno2	1083.74	1057.92	1198.31	1047.93	1156.21	1069.22	991.501	911.236	1004.83	1073.07
Sbno1	1069.14	1033.81	1092.84	1028.35	1046.7	997.588	944.36	900.093	912.21	972.532
Syne3	93.5562	86.9109	100.317	93.4171	86.7959	104.762	89.2172	87.5699	81.8175	91.522
Pcyox1	997.121	1013.04	1003.34	1083.25	1078.43	1065.37	959.144	950.154	1073.95	1014.3
Wbscr22	176.976	160.683	189.202	162.54	182.177	163.275	155.837	138.639	162.164	149.014
Nat10	3368.26	3033.66	3237.15	3043.7	3291.23	2212.42	2237.34	1909.47	2188.85	2206.62
Birc2	289.044	291.145	273.304	284.252	279.843	317.833	289.184	306.052	295.471	317.47
Irf2bp1	682.182	725.091	659.952	692.419	682.16	520.556	497.229	534.933	544.272	537.735
Eif4ebp1	776.544	765.955	738.835	793.585	664.827	651.154	779.912	808.76	764.207	761.131
Xpo5	2132.74	2123.97	2346.03	2302.93	2275.85	2559.61	2371.25	2140.07	2493.21	2417.86
Psme4	1688.14	1772.9	1792.5	1881.74	1705.46	2255.76	2113.7	1819.92	2077.36	2060.88
Pptc7	357.074	345.334	388.576	355.574	393.947	418.816	422.844	397.722	440.262	441.775
Rrp7a	948.593	913.436	948.575	1129.29	986.921	891.357	1043.55	1228.51	1097.45	955.046
Trappc4	596.121	596.56	613.863	590.902	622.917	609.715	540.422	456.215	567.187	571.591
Psmb1	1522.44	1530.19	1513.63	1656.87	1583.15	1691.8	1705.88	1939.24	1902.83	1736.8
Dnajb12	1075.34	1044.4	1042.95	1157.57	1054.1	972.467	1055.49	846.305	849.712	940.293
Tango2	404.173	368.423	405.81	404.538	405.94	468.052	445.89	480.744	476.955	454.906
Shcbp1	2114.28	2076.04	2174.3	2201.28	2306.67	1300.76	1377.56	1409.79	1497.81	1363.02
Hcfc1	2260.94	2420.38	2224.88	2267.42	2312.21	2030.05	2114.61	2196.21	2120.39	2160.13
Ccdc91	1101.08	1464.53	1155.67	1168.85	1063.89	1086.68	1152.67	1138.98	949.553	976.796
Nsun5	548.713	503.527	550.481	481.434	555.202	451.949	450.446	431.459	410.69	456.101
Yars2	1042.41	1013.89	999.524	1042.69	960.513	1038.32	1019.62	884.505	995.087	969.403
Dap	534.725	598.39	582.988	544.789	527.809	620.983	696.929	701.163	614.703	653.062
Pam	662.187	682.458	738.117	698.534	760.744	727.523	751.276	779.858	763.574	702.388
Cox6c	630.782	629.406	594.88	606.854	593.467	685.621	697.792	661.883	612.809	638.042
Irgq	425.153	506.916	441.296	425.366	437.412	544.356	562.004	564.614	471.275	554.901
Mcm4	2643.32	2335.34	2369.52	2606.86	2443.54	2027.25	2110.69	2728.15	2450.34	2128.98
Mcm7	2691.34	2634.93	2701.8	2796.74	2821.23	2043.25	1984.63	1865.99	2038.62	2077.04
Riok3	373.81	384.723	411.96	379.028	408.188	570.182	553.714	615.986	543.909	575.049
Acat1	1960.5	1971.89	1899.24	1911.65	1923.14	2050.96	2396.41	2469.73	2084.66	2068.42
Ahcy	3527.32	4350.43	3739.92	3871.76	3587.98	1899.48	1887.59	1856.32	1929.66	1931.89
Ahcyl2	1358.13	1294.89	1403.78	1364.61	1358.67	1657.62	1557.47	1487.56	1622.52	1677.49
Ahcyl1	771.437	730.431	780.989	747.444	764.778	916.009	870.253	827.719	908.8	909.862
Cul1	1850.59	1762.78	1879.76	1797.91	1822.14	1981.34	1847.74	1726.01	1804.54	1798.52
Cdk5rap3	325.844	340.538	354.638	349.32	350.371	368.594	340.196	307.161	336.768	349.591
Gtf2i	1736.34	1740.72	1702.39	1717.29	1716.15	1771.36	1606.6	1667.69	1671.87	1737.75
Atp9b	475.762	450.558	461.426	475.8	476.579	565.062	571.592	526.457	587.989	554.768
Mcm2	1741.59	1622.41	1781.56	1769.48	1716.52	1296.24	1308.17	1159.74	1413.62	1322.52
Mast4	241.635	246.104	229.061	233.133	238.753	231.718	283.893	272.418	244.621	272.926
Mast2	98.0894	92.4026	85.6266	81.8045	73.4404	94.5326	85.1143	71.8279	84.5134	80.2886
Fbxw9	205.655	203.387	221.271	226.949	209.473	302.531	278.368	254.56	304.162	288.844
Foxa2	141.882	144.011	149.968	187.143	154.189	112.973	170.796	215.514	177.307	128.563
Rsrc1	257.78	267.869	259.672	267.639	256.719	300.912	346.565	356.481	302.042	270.917
Bet1	291.643	291.368	314.332	333.27	300.494	367.49	381.491	402.816	451.047	355.192
Timeless	1084.15	1133.05	1172.16	1132.76	1171.45	689.705	670.677	638.405	678.118	678.48
Aldh1l1	2192.21	2101.47	2108.76	2209.95	2078.2	3623.53	3276.07	3264.81	3265.16	3459.76
Aldh1l2	458.807	408.576	424.351	418.421	409.629	651.472	593.138	525.047	553.755	624.914
Ipo11	888.662	864.114	906.155	1019.82	981.538	894.288	871.28	901.847	1026.19	928.167
Cpt2	1873.9	1750.29	1762.7	1742.66	1805.38	2220.97	2247.38	2272.31	2362.34	2322.95
Fdxr	837.353	842.896	850.544	860.27	848.557	940.01	959.611	1039.98	1016.38	970.457
Dnpep	1016.94	927.493	936.07	999.356	912.311	1089.52	1017.86	1094.06	1105.2	1085.41
Exosc6	578.875	639.108	590.551	571.598	597.193	520.156	509.569	516.151	508.904	510.511
Sgk3	213.584	198.472	197.48	208.191	198.762	237.09	234.407	226.847	235.74	233.967
Hectd3	1204.87	1227.15	1215.55	1248.04	1203.1	1426.23	1384.6	1332.82	1429.1	1433.94
Mtch1	500.905	504.952	538.172	567.057	518.755	576.335	631.295	474.032	591.503	589.681
Cp	1244.14	1286.84	1206.66	1206.38	1252.06	820.838	812.953	784.194	778.424	907.469
H2afz	1438.16	1208.76	1257.6	1388.5	1229.7	1370.36	1277.12	1563.88	1435.81	1340.02
H2afx	5018.98	4780.48	4451.53	4260.86	4220.06	3993.16	4770.31	4838.6	3837.25	3946.35
Agfg1	520.981	527.546	512.263	590.575	518.844	545.029	736.124	829.486	693.347	598.842
Htra2	374.92	466.515	444.78	433.062	419.805	410.229	418.014	408.864	412.333	446.474
Herc1	691.828	709.325	682.727	711.343	732.736	698.858	650.369	607.639	691.255	673.609
Pigt	334.755	388.565	346.685	315.039	315.162	381.931	412.12	265.721	320.581	334.049
Ddx54	884.056	747.956	867.062	824.102	863.757	877.121	906.281	868.704	782.231	801.276
Prpsap2	504.519	545.608	549.567	531.83	495.53	587.25	545.196	468.421	547.252	544.851
Prpsap1	841.779	819.156	860.498	905.138	842.984	803.255	788.061	857.247	834.459	809.281
Tcirg1	944.005	924.815	888.591	953.13	903.927	994.914	907.651	774.526	903.389	939.648
Mrpl45	494.585	502.704	524.306	500.579	532.77	479.923	468.815	422.828	458.807	465.585
Zmynd8	1158.87	1189.99	1177.46	1142.2	1175.71	763.139	780.869	852.598	784.098	870.784
Polk	454.384	534.988	498.712	480.716	507.535	464.118	463.731	460.438	422.639	465.552
Rnmtl1	351.798	344.619	344.249	355.448	340.066	350.831	313.002	302.126	324.145	328.63
Dgkd	444.858	522.906	459.861	478.554	496.077	461.213	492.268	561.021	529.808	513.912
Pdpk1	1314.77	1391.67	1390.24	1407.93	1371.98	1769.46	1576.85	1373.66	1563.96	1614.25
Rpl7	2346.01	2273.93	2253	2059.17	2250.93	2464.4	2506.97	2382.27	2495.52	2403.29
Sf3b3	4095.64	4216.19	4163.66	4096.7	4168.63	4242.97	3970.99	3401.42	4003.44	3993.53
Stk3	2218.53	2176.98	2210.32	2240.05	2225.89	2130.16	2021.26	2061.36	2106.43	2129.96
Stk4	758.857	757.858	758.929	772.177	800.197	724.526	726.385	830.552	756.318	761.291
Rpl22	1308.19	1216.65	1220.28	1123.31	1200.51	1195.34	1447.92	1421.43	1218.68	1287.13
Ptpn1	1685.61	1732.53	1829.02	1644.08	1701.16	1936.85	1922.44	1546.4	1665.97	1742.92
Med14	733.199	705.206	751.239	770.276	787.562	685.806	654.286	567.34	654.763	674.452
Carm1	1625.52	1576.2	1692.45	1658.79	1680.87	1854.46	1793.05	1582.79	1853.86	1851.38
Nfxl1	1363.57	1223.47	1336.91	1216.68	1322.3	1224.04	1391.79	1322.25	1183.24	1301.73
Pop1	1270.78	1260.02	1309.44	1277.85	1274.66	1181.75	1331.55	1400.2	1329.44	1172.37
Cnot1	2414.51	2367.16	2479.54	2575.14	2461.08	2255.45	2147.28	2022.2	2237.99	2194.05
Mapre1	1551.55	1587.38	1456.41	1380.86	1384.85	1406.8	1614.48	1918.11	1393.9	1445.27
Mapre2	655.095	684.496	710.161	697.998	679.633	711.676	696.676	699.41	698.564	680.545
Mapre3	386.809	396.775	386.287	411.178	409.687	398.438	371.4	329.067	384.716	380.141
Ppp1r18	1268.14	1316.06	1356.45	1276.76	1283.02	1419.17	1419.64	1368.01	1379.91	1464.53
Zbtb20	302.818	261.389	307.023	293.322	289.079	264.458	232.149	308.066	266.493	301.321
Eif4h	1004.74	1106.81	984.685	949.795	915.262	1033.26	1069.26	1013.23	948.15	1035.96
Synrg	1784.07	1843.31	1773.69	1832.27	1728.11	2080.01	2097.29	2138.08	1991.67	2071.93
Pcf11	722.766	718.889	743.644	688.426	712.135	710.807	689.992	684.842	640.782	763.719
Trafd1	281.438	289.682	243.799	257.355	232.049	359.518	341.948	331.722	301.207	311.465
Mrpl11	1277.89	1334.49	1314.67	1344.31	1364.38	1208.2	1263.44	1253.02	1210.38	1248.33
Osbpl5	162.939	149.879	161.399	160.053	158.909	194.625	207.634	190.573	197.525	181.977
Itfg3	535.548	525.689	570.503	548.801	569.714	753.362	728.169	652.238	716.774	707.386
Kdelc1	1055.98	1052.75	1046.63	1065.41	1071.7	649.753	618.345	542.336	615.081	642.967
Iba57	328.072	348.22	347.821	353.496	355.49	366.661	353.339	313.522	349.823	398.425
Rad23a	1114.23	1170.04	1180.9	1160.56	1137.92	1136.3	1094.57	1072.36	1106.12	1111.51
Rad23b	626.997	671.413	624.887	635.427	660.815	507.576	554.512	538.477	490.164	525.484
Pwp2	1230.17	1179.28	1245.12	1278.35	1304.09	1200.9	1111.48	981.245	1193.57	1116.91
Gltscr2	948.423	995.392	973.735	880.873	992.139	719.445	759.491	803.843	767.911	788.621
Pik3r2	481.737	528.706	529.281	493.238	471.876	644.398	584.622	552.239	563.641	591.401
Pik3r1	592.234	633.544	675.879	720.3	702.296	669.397	671.625	785.833	808.586	718.101
Mia3	2388.001	2432.771	2387.652	2344.9735	2466.711	2647.973	2896.939	2765.511	2443.388	2616.881
Fanci	1028.07	1007.41	1153.88	1133.83	1147.04	782.544	765.892	656.788	828.999	751.246
Tnpo3	2522.63	2489.93	2601.13	2697.75	2674.07	2878.45	2618.6	2488.96	2851.31	2774.03
Entpd2	448.378	474.393	464.351	496.158	451.853	653.937	601.367	535.298	622.241	646.921
Nfrkb	1237.34	1305.17	1317.89	1333.97	1356.67	1219.95	1295.62	1361.66	1263.91	1281.38
Slc25a13	1068.71	1089	1114.25	1063.21	1132.83	1177.53	1186.49	882.789	1058.38	1132.33
Slc25a12	2004.31	2043.87	2026.95	2103.78	2157.8	2031.81	1983.76	1650.52	1895.32	1989.62
Ahnak2	3264.943	3396.783	3352.044	3283.597	3383.442	3609.081	3690.131	4060.999	3729.297	3594.169
Aco2	3213.19	3142.28	3253.96	3352.55	3271.65	3456.55	3608.87	3655.78	3566.77	3543.78
Clic1	3455.17	3230.79	3425.98	3552.84	3412.86	3959.69	3970.12	3952.93	4013.31	3821.41
Clic4	1344.16	1386.9	1377.5	1345.29	1398.62	1071.62	1047.53	971.434	1026.09	1070.05
Ngrn	234.587	291.576	234.043	274.749	234.558	223.631	239.05	277.095	234.708	241.234
Kdm4a	449.435	427.232	462.458	414.328	412.02	405.554	380.211	362.987	385.632	408.444
Kdm4c	73.012	65.0148	75.0221	71.1114	71.7731	67.5823	54.3157	62.3739	49.8075	64.2493
Tbc1d10b	834.333	806.997	858.227	845.685	844.111	857.084	837.231	875.338	871.811	938.402
Arpc5	903.876	926.132	896.785	938.796	915.614	951.754	941.872	877.427	886.657	924.838
Stt3b	1401.68	1368.39	1489.9	1413.03	1422.24	1287.21	1224.48	952.587	1170.78	1228.51
Stt3a	1284.47	1232.32	1238.58	1263.97	1304.18	1243.66	1206.28	865.738	1110.92	1086.86
Zfpm1	74.5073	77.237	81.8925	82.6612	76.8716	65.6696	57.6622	64.1872	75.2725	66.3559
Tcf25	676.626	673.874	706.329	731.032	716.146	644.959	669.997	684.406	734.143	718.684
Bag6	1509.96	1647.59	1628.15	1619.65	1662.14	1447.95	1527.26	1459.82	1530.33	1538.6
Nup153	1877.58	2085.86	1890.21	1892.75	1881.26	1893.45	2221.84	2817.71	1866.11	2097.78
Oxsr1	1053.95	1086.56	1205.8	1067.73	1117.77	1350.65	1175.92	877.617	1183.99	1236.86
Snrpb	1099.5	1123.88	1107.67	1085.44	1089.06	1255.74	1151.58	1011.4	1090.13	1124.54
Ostf1	1704.98	1741.96	1760.18	1921.6	1756.92	2067.37	2378.81	2673.7	2287.7	2165.64
Nop2	1650.2516	1528.7493	1515.4853	1466.0521	1577.6636	1210.3748	1469.0889	1517.604	1259.0792	1223.4711
Rpp25l	559.845	600.654	574.29	578.645	588.367	573.791	525.789	587.046	558.81	558.452
Wdr62	629.668	604.712	662.162	636.678	697.472	412.751	466.76	383.761	389.415	462.615
Cers2	560.953	554.714	599.711	633.507	593.023	625.252	669.366	615.021	687.425	592.066
Capn1	2861.26	2775.41	2881.55	3029.84	2871.79	3938.36	3592.77	3308.33	3765.77	3678.7
Srfbp1	1666.1	1692.74	1615.3	1554.78	1604.67	1431.49	1437.97	1451.32	1324.69	1431.34
Plekha2	104.84	90.8679	87.1378	91.1266	84.4272	123.897	114.768	113.152	111.525	110.126
Ttc9c	475.478	442.915	435.683	438.798	414.65	445.217	420.964	415.242	417.124	412.34
Wwp2	170.313	173.674	183.607	177.483	183.294	161.615	163.202	163.543	157.687	167.769
Asah1	1339.04	1327.29	1378.99	1384.63	1392.55	1348.35	1171.25	1232.8	1286	1263.66
Pin1	280.043	288.605	288.379	292.109	251.712	330.594	343.695	438.728	356.406	328.218
Itch	1122.4	1091.86	1160.16	1097.58	1120.23	1256.9	1147.97	1059.94	1140.22	1267.92
Sfxn3	1133.7	1072.83	1070.99	1066.98	1173.83	1397.24	1437.59	1458.4	1465.63	1449.45
Sfxn1	440.992	690.188	452.692	412.932	411.302	568.774	606.153	601.839	497.709	556.506
Nagk	780.56	762.73	769.779	807.852	762.052	999.835	922.678	960.061	994.212	987.59
Khsrp	2709.43	3794.83	2585.54	2446.22	2437.47	2484.21	2635.64	2558.59	2198.76	2414.15
Fubp3	1549.85	1647.29	1597.1	1657.22	1550.87	1688.24	1747.38	1987.61	1769.77	1797.32
Fubp1	2245.5221	2822.5154	2158.6237	2122.249	2143.2863	2116.2293	2118.8846	2075.5098	2035.862	2100.1359
Comtd1	490.599	500.587	494.831	512.045	507.058	450.084	470.943	425.126	443.492	479.884
Dmap1	444.041	407.185	418.965	365.3	429.914	383.203	347.346	391.897	336.696	405.452
Lipt2	150.589	151.683	155.335	154.105	135.863	178.552	174.741	178.752	168.408	183.45
Atp6v0d1	799.523	812.527	850.142	769.791	828.02	849.323	734.945	642.605	794.088	799.692
Pdcd6	528.113	459.0365	454.6258	483.735	518.504	538.324	570.3331	547.1695	566.915	555.074
Psmd14	1827.8	1908	1880.82	2006.38	1933.03	1905.37	2136.76	2180.94	2143.31	2033.37
Eif2b4	848.441	825.779	876.69	887.407	875.897	792.524	756.379	752.178	832.927	783.793
Stard10	1961.88	1781.04	1914.43	1981.64	1847.4	2303.3	2085.89	2271.52	2401.68	2185.46
Metap1	904.363	909.071	893.414	912.436	867.169	878.041	860.422	931.212	883.236	868.361
Setd6	323.403	323.547	339.083	304.258	343.507	390.41	361.763	309.499	336.588	388.71
Trim56	1079.01	1079.215	1084.413	1174.134	1117.794	1029.135	1099.621	1266.215	1182.029	1139.249
Actl6a	1585.68	1568.49	1639.86	1776.86	1685.09	1531.66	1520.19	1784.48	1820.28	1656.18
Mthfd2	1124.7	1295.47	1186.21	1144.34	1158.36	838.575	1044.45	1132.62	908.212	913.154
Mthfd2l	642.277	636.993	624.987	639.162	589.643	629.911	610.03	538.124	570.195	560.091
Parp2	286.302	290.84	298.438	296.372	296.302	241.322	242.41	244.162	239.309	247.187
Katnal1	302.37	313.846	305.96	311.026	308.509	295.693	276.223	257.976	258.302	294.462
Katna1	261.458	270.798	256.543	239.321	281.927	236.182	210.154	213.261	236.4	239.74
Aip	2579.57	2475.98	2281.99	2471.52	2409.09	2341.51	2477.78	2677.11	2801	2510.58
Wdr77	729.885	779.859	792.912	783.346	782.534	735.966	719.543	698.128	796.343	748.961
Nol9	484.706	444.483	469.003	460.799	456.212	463.614	418.642	420.912	442.965	474.203
Grb7	416.178	405.202	418.884	451.454	372.247	370.419	373.347	334.814	356.19	376.79
Ptrf	2329.44	2238.2	2236.96	2477.35	2288.89	2463.45	2894.82	3172.2	2763.74	2477.16
Znhit2	431.718	519.354	454.352	458.405	453.488	536.686	517.385	539.568	513.388	521.986
Fbxo18	166.779	165.476	167.448	167.994	172.583	173.934	171.802	180.891	184.557	178.121
Ecd	411.669	427.707	457.664	436.719	442.976	424.501	384.648	384.841	388.435	420.832
Cstf1	761.338	731.776	765.497	807.65	769.213	716.374	715.581	682.64	723.519	733.915
Wdr1	1964.92	1787.57	1973.37	2077.12	1958.96	2098.21	2117.72	2279.62	2355.3	2078.56
Ift80	1073.37	1010.91	1124.9	1020.86	1070.57	1075.62	958.28	823.603	908.678	1015.62
Ccdc88c	249.806	249.856	232.733	219.021	230.15	229.508	225.245	219.605	216.372	246.371
Ppp3cb	221.932	244.349	246.206	231.921	226.575	277.375	238.574	216.053	236.734	266.625
Ppp3ca	150.22	158.598	158.71	172.961	153.302	204.747	215.137	225.934	211.432	224.534
Cct8	3364.38	3451.28	3461.92	3354.32	3423.96	3385.77	3199.08	3178.58	3295.79	3434.86
Skiv2l	1836.15	1876.34	1884.3	1882.25	1867.44	2369.6	2388.92	2293.96	2315.76	2397.64
Fbxo28	312.188	282.548	307.515	309.915	316.145	277.211	252.392	248.789	268.682	275.348
Mpp5	603.078	607.889	590.517	570.544	589.141	557.732	534.449	568.279	541.435	573.832
Stub1	1186.05	1278.1	1109.79	1126.21	1148.88	979.157	1132.25	1046.21	991.989	979.415
Ap1m1	1489.42	1507.15	1649.57	1612.23	1586.54	1750.52	1569.61	1395.37	1664.29	1607.32
Zpr1	1489.41	1477.25	1496.28	1498.98	1489.79	1408.11	1399.96	1385.29	1396.47	1378.68
Ift140	1005.21	1003.88	1017.23	1012.73	1046.14	1175.05	1074.63	991.663	1061.75	1198.45
Dock7	2005.05	2203.81	2076.95	2001.66	2109.17	2350.36	2222.7	2024.35	2280.39	2283.35
Atp5b	1975.76	2083.95	2014.98	2036.2	2047.52	2154.24	2100.21	2007.11	2075.76	2227.51
Vill	2013.3	1964.58	2108.45	2115.97	2112.6	2703.11	2585.24	2609.97	2760.73	2696.05
Col4a1	565.623	623.085	647.2	539.459	655.703	390.484	433.501	417.477	378.454	426.389
Adss	1872.83	2204.28	1964.99	1898.72	1904.36	1842.9	1840.81	1723.19	1699.49	1798.1
Adssl1	824.799	874.924	903.185	873.74	880.982	1161.38	1135.58	1166.58	1166	1236.79
Vps39	653.318	641.624	655.192	652.877	707.876	844.381	781.167	771.294	813.493	796.241
Trio	1687.16	1647.34	1729.1	1648.25	1723.47	1763.68	1695.98	1628.93	1626.38	1726.92
Fnbp1l	1370.91	1425.36	1435.2	1426.05	1417.71	1517.31	1523.24	1534.7	1538.4	1560.18
Rps23	3051.5	2780.06	3005.39	2809.1	2865.65	2918.51	4471.2	3646.36	3020.59	3025.02
Fam83h	1238.14	1310.09	1340.74	1294.97	1392.19	1430.45	1451.56	1462.21	1476.86	1478.09
Plxnb2	2154.56	2256.19	2204.55	2038.26	2192.26	2053.27	1964.43	1797.28	1828.69	2159.55
Col4a2	374.745	407.025	390.006	385.949	388.624	394.594	414.618	459.835	427.277	430.03
Tp53bp2	1048.56	1042.64	1024.73	999.699	989.961	969.727	943.138	975.173	947.746	975.651
Clpb	1377.83	1259.14	1315.95	1328.08	1380.01	927.195	927.343	880.154	952.2	939.351
Gpx1	479.465	437.54	504.866	463.476	480.72	601.755	620.761	657.207	620.464	651.016
Ndufa2	370.481	1047.67	435.022	326.278	356.224	461.134	566.541	533.557	365.731	486.415
Snrpg	364.876	385.141	350.815	350.198	331.721	357.553	332.369	323.854	351.248	358.204
Seh1l	1677.31	1790.4	1923.72	2015.48	1974.25	1804.71	1758.13	1738.92	1996.54	1941.85
Cobl	474.135	474.525	533.488	510.267	563.049	514.259	560.963	538.137	546.904	510.095
Amdhd2	378.573	356.485	335.899	451.654	352.159	431.03	496.113	665.197	607.454	433.248
Faf2	1314.31	1245.6	1196.9	1316.76	1221.42	1335.5	1475.65	1770.11	1638.89	1374
Tbc1d25	205.844	213.575	203.501	208.662	214.481	192.714	177.397	189.418	179.976	169.787
Prdx5	6145.58	6018.23	6067.51	5899.24	5960.45	7183.15	8102.08	8818.8	6947.33	7333.97
Ppp6c	973.114	944.395	1003.97	933.464	941.614	952.467	862.53	808.266	896.631	855.746
Ppp2cb	1237.35	1182.45	1250.63	1248.97	1170.53	1212.42	1174.63	1137.79	1236.82	1154.07
Ppp4c	458.372	474.128	443	520.235	479.667	450.595	437.795	395.9	472.304	469.562
Mgst3	161.978	164.636	202.696	196.877	191.161	242.184	216.47	163.137	250.645	233.794
Snap23	627.919	826.702	659.387	621.028	630.62	824.855	866.353	750.253	725.751	791.132
Ppp1ca	3081.23	2853.94	3074.78	2978.02	3101.52	2925.48	2756.92	2540.71	2871.23	2964.19
Ppp1cb	993.671	910.771	940.483	853.684	963.139	957.226	981.623	1108.02	1028.85	1052.94
Dtymk	1171.06	1070.89	1180.3	1164.16	1176.89	1253.55	1155.61	1085.93	1193.94	1162.94
Rpl18a	3591.89	3229.93	3549.7	3359.22	3540.76	3683.12	3845.39	3560.9	3926.94	3465.67
Phactr4	577.736	675.819	616.293	663.918	587.109	630.34	641.032	675.123	620.559	676.226
Pde12	706.79	698.423	727.417	754.173	786.032	687.6	677.97	636.132	732.53	723.622
Csde1	2866.51	2704.7	2971.8	2824.72	2919.77	2702.49	2699.02	2746.16	2794.75	2802.47
Ehbp1l1	438.678	497.227	470.246	421.918	465.438	457.185	491.175	476.648	434.128	496.751
Nfkbib	205.85	198.67	203.107	197.001	192.65	192.915	176.62	211.689	201.755	175.584
Atp13a1	1581.7	1517.64	1624.44	1593.46	1703.19	1533.25	1565.32	1384.39	1502.27	1494.35
Smchd1	3504.95	3514.76	3547.01	3503.9	3705.7	2826.35	2700.52	2647.06	2699.62	2917.87
Utp14a	2207.31	2044.42	2024.67	2026.59	2072.55	1928.1	1880.49	1985.86	1855.06	1902.52
Fyco1	785.387	767.059	770.12	715.306	749.767	657.916	691.527	686.927	628.148	670.861
Trabd	245.679	243.626	256.87	228.895	253.017	310.073	296.249	227.756	273.141	272.624
Ecm29	3576.35	3523.7	3688.98	3720.84	3731.92	4084.13	3837.93	3597.82	4058.16	3868.91
Pafah1b1	1553.37	1523.46	1581.68	1532.31	1591.46	1628.58	1465.85	1403.22	1580.39	1607.81
Erp44	1342.33	1381.51	1365.63	1334.22	1380.43	1337.28	1275.71	1266.35	1265.48	1249.67
Eml3	1137.04	1130.48	1150.42	1118.89	1111.22	1449.87	1335.55	1276.87	1306.67	1415.65
Eml2	772.473	686.664	746.322	805.682	752.604	987.727	967.838	920.406	1038.06	1003.36
Fech	771.404	794.267	779.329	785.845	809.301	1078.22	1044.57	1055.12	1092	1097.16
Supt6h	1987.21	2004.53	2083.97	2146.82	2134.96	1794.62	1844.46	2008.85	1858.51	1905.43
Smyd2	1141.13	1120.16	1225.71	1271.42	1180.28	1282.32	1282.09	1364.09	1469.02	1365.49
Larp4b	703.552	687.164	670.066	677.825	647.8	642.84	650.253	623.885	578.161	596.111
Crnkl1	1966.72	1936.09	1964.9	1822.31	2017.71	1807.06	1717.3	1515.68	1628.73	1835.86
Ptpn12	989.535	1326.92	1067.43	965.685	985.342	1099.6	1177.18	1131.27	1068.98	1107.18
Aifm1	1653.88	1841.67	1673.77	1686.11	1701.63	1812.26	1804.05	1690.48	1778.44	1810.27
Stx7	1445.06	1360.55	1356.75	1387.7	1339.61	1349.56	1397.87	1217.75	1238.44	1358.48
Ago1	355.921	309.427	358.058	321.659	351.52	473.944	455.097	441.137	458.212	478.93
Ago2	2963.3	2913.25	3199.12	3049.05	3233.04	3355.07	3161.64	3080.42	3404.63	3306.72
Ranbp1	1174.28	1655.18	1143.44	1149.01	1047.8	1154.24	1165.65	1211.5	1080.44	1160.25
Mrps9	1321.26	1318.87	1342.59	1370.36	1349.74	1263.39	1180.26	1144.34	1261.98	1247.69
Atp11a	619.237	572.466	631.422	591.687	642.993	798.274	741.404	667.362	756.502	780.332
Atp11b	103.027	89.5324	104.2	91.6528	99.9058	80.4028	94.41	72.1411	86.475	102.293
Atp11c	880.766	866.746	914.021	844.011	923.675	756.697	725.256	635.482	728.224	780.753
Zbed6	677.876	663.697	697.456	686.556	726.864	482.168	483.611	415.885	491.697	519.001
Dhx8	1234.98	1238.45	1250.48	1217.67	1318.15	1076.57	1037.91	956.47	1045.61	1139.11
Dhx15	2186.04	2115.28	2330.29	2214.96	2356.79	2152.69	2055.84	1771.5	2151.02	2124.74
Dhx16	1697.52	1737.59	1776.74	1444.9	1761.2	1606.66	1476.95	1362.67	1378.41	1559.97
Chek1	1260.03	1238.51	1364.94	1389.44	1434.29	803.355	963.776	1033.65	988.73	918.413
Kif11	3849.79	3897.5	4092.67	3961.2	4335.97	1960.06	2009.98	1945.08	2083.39	2128.62
Pddc1	625.815	591.242	608.825	602.38	600.753	715.645	623.715	595.962	612.245	649.683
St13	2236.98	2262.19	2163.3	2156.82	2099.18	2299.65	2591.26	2587.59	2181.27	2204.84
Snx8	457.971	451.372	490.447	487.108	470.97	587.419	528.937	524.463	553.962	552.178
Adam10	1116.33	1054.97	1145.96	1192.84	1133.28	1100.05	1119.27	1341.05	1187.56	1139.16
Traf3ip1	552.483	564.036	553.05	633.513	588.348	546.995	542.439	637.567	611.215	587.215
Selo	328.283	328.743	319.748	340.994	348.905	448.121	433.478	422.936	466.818	492.885
Bub1b	789.143	726.762	794.564	710.3	797.8	434.59	483.837	438.336	444.197	466.125
4931406P16Rik	153.452	143.548	158.408	170.554	147.574	127.056	151.267	154.791	141.631	154.245
Dhcr7	543.17	532.03	534.896	556.287	593.12	510.958	466.55	309.09	426.876	457.253
Ttc14	186.166	188.326	198.633	179.016	174.323	215.254	202.414	203.756	203.397	203.02
Gnpda1	720.862	714.38	703.899	734.597	719.565	514.06	473.21	409.986	454.265	482.043
Gnpda2	938.16	867.102	948.725	902.882	915.085	1166.7	1114.37	1055.44	1086.94	1133.57
Stmn1	1473.58	1285.95	1121.78	1250.48	946.838	1062.24	1175.41	1070.49	901.309	902.814
Larp7	1691.68	1656.64	1735.94	1640.12	1784.07	1348.2	1381.8	1499.14	1385.8	1544.37
Trmt5	1420.77	1387.35	1403.35	1445.69	1397.03	1443.48	1355.21	1471.81	1488.68	1476.58
Mtmr6	570.901	547.998	566.464	586.945	575.203	628.739	585.224	557.525	610.22	596.95
Fgfr1op2	301.415	324.043	309.024	302.013	293.683	303.228	310.895	275.446	280.078	308.482
Mfsd6	82.3731	73.9532	77.4828	82.1957	74.6138	71.9613	82.7808	66.0697	65.3657	76.3257
Srp72	2813	2766.54	2844.72	2852.67	2830.8	2822.18	2719.39	2750.6	2915.18	2798.02
Xpo7	1693.78	1706.79	1797.56	1867.7	1807.79	2096.9	2014.48	1705.43	2109.07	2050.42
Wwc1	504.828	562.64	553.33	593.029	550.682	534.695	566.535	556.631	591.333	585.191
Otulin	181.133	176.953	171.008	158.306	173.387	163.235	152.649	141.42	153.857	154.602
Smad2	591.926	530.359	546.739	577.179	555.975	600.999	590.365	638.85	662.08	602.055
Smad3	517.453	410.966	497.748	561.408	478.083	663.825	592.963	728.753	791.185	570.733
Smad1	243.94	274.592	276.774	288.242	272.791	275.575	293.789	281.343	282.79	311.597
Stx4	272.402	262.728	232.568	243.28	237.948	197.021	222.772	263.678	249.293	217.526
Bag5	1674.29	1611.93	1695.01	1666.54	1648.4	1854.63	1690.12	1684.69	1731.77	1782.41
Alkbh8	404.611	403.191	427.025	425.264	422.522	433.905	430.236	451.915	471.738	511.416
Pms1	142.301	130.736	127.646	135.839	122.101	108.032	102.581	114.496	121.295	120.238
Nsmce2	843.931	892.557	899.449	916.776	930.38	602.268	650.828	688.521	687.667	666.646
Smad4	1233.31	1193.02	1259.29	1351.92	1280.83	1374.96	1321.41	1537.39	1587.93	1376.28
Copb2	1859.97	1887.73	1991.99	1877.87	1990.12	2179.32	1993.26	1740.54	2021.66	2142.12
Nit1	462.366	492.891	470.166	510.634	497.677	588.781	607.427	595.046	648.347	588.095
Rpl35a	1950.5	1968.57	1961.67	1770.79	1907.6	1831.26	1752.65	1527.87	1706.23	1688.51
Gabarapl2	450.063	430.534	458.363	463.385	469.354	377.142	362.587	379.027	401.571	388.538
Pgd	1714.86	1834.11	1819.5	1807.71	1775	2104.59	2015.22	1900.34	2034.2	2069.71
Dhx30	1106.08	1014.03	1068.86	1014.02	1057.63	1066.04	1049.95	1010.2	1065.57	1083.06
Gtf2a1	331.224	370.902	310.827	337.167	324.889	322.296	331.942	331.362	296.764	337.64
Atp5h	1239.58	1981.5	1137.77	1116.65	1019.15	1140.3	1724.83	1694.1	1134.43	1239.15
Cdc16	1208.89	1162.05	1329.03	1331.75	1272.44	1386.88	1314.13	1215.83	1400.46	1361.58
Kpna2	1512.11	1586.93	1529.17	1461.45	1577.1	1106.88	1085.5	1032.41	1085.58	1043.2
Skiv2l2	1758.48	1728.77	1744.95	1694.53	1751.09	1543.74	1536.25	1711.54	1639.28	1644.52
Dusp3	570.363	628.757	576.783	585.789	573.794	608.039	603.23	626.437	654.447	573.39
Mtx2	764.033	744.441	684.119	654.714	696.871	730.804	691.422	726.485	711.678	723.936
Tex10	1133.07	942.508	1003.27	980.504	990.24	1143.95	1092.4	994.698	1046.47	1017.61
Cd9	931.226	858.904	896.67	983.212	879.12	827.797	835.761	751.808	859.758	804.646
Psmb4	574.372	656.375	608.385	590.866	594.186	665.443	614.117	573.279	639.753	655.35
Tbl3	2197.74	2065.58	2258.07	2403.26	2268.21	2202.87	2144.6	2120.77	2339.4	2119.53
Memo1	784.049	748.026	810.152	910.505	841.736	823.531	858.36	1073.52	1077.74	885.43
Nfatc1	648.831	662.715	649.753	780.344	656.956	692.954	708.386	932.293	837.381	769.313
Cpd	1291.23	1223.89	1412.22	1341.34	1377.65	668.509	653.037	713.631	730.578	711.517
Hnf4a	271.056	258.575	274.162	270.299	292.366	225.666	215.77	201.995	221.373	231.229
Rps7	3463.29	3626.31	3612.41	3569.25	3677.16	3570.3	3528.81	3788.7	3746.76	3494.95
Rxrb	439.961	440.803	450.918	455.744	437.791	418.302	379.11	354.684	367.075	404.225
Cpq	415.665	402.26	422.962	379.609	419.496	427.213	414.039	423.473	403.757	457.463
Nt5dc3	820.294	835.627	896.718	848.389	946.364	955.147	954.824	853.071	1013.43	928.458
Dnajc10	1119.3	1067.21	1142.81	1120.66	1133.99	1135.97	1055.34	918.611	1003.35	1041.02
Arpc5l	939.353	887.044	847.266	870.84	826.879	848.687	825.76	943.129	852.88	855.996
Gak	2000.94	1996.8	2006.24	2049.08	2108.92	2325.14	2212.37	2109.53	2309.44	2334
Tbc1d10a	215.602	221.764	233.377	237.33	214.031	268.081	246.585	239.619	270.385	246.636
Nop56	2857.58	2392.1	2552.83	2582.7	2625.13	2406.01	2521.82	2597.32	2554.4	2366.74
Rnf213	3075.45	2977.36	3018.13	3039.48	3090.06	3145.51	2942.68	2866.26	3197.25	3158.05
Ptgr2	962.749	954.681	1066.6	1092.06	983.583	1377.96	1335.89	1465.11	1461.25	1398.58
Stxbp4	572.455	585.705	553.934	553.362	538.964	562.637	551.596	546.977	581.435	621.793
Nsmce1	456.533	446.401	462.357	472.638	507.163	366.289	355.946	375.016	416.738	374.526
[truncated: 3,758 more rows]
