# Supplementary material for: Translation elongation factor 2 depletion by siRNA in mouse liver leads to mTOR-independent translational upregulation of ribosomal protein genes
Source: Sci Rep. 2020 Sep 23;10:15473. doi: 10.1038/s41598-020-72399-4 (PMC7511953; doi:10.1038/s41598-020-72399-4)
Supplement: Supplementary file 3 — Supplementary file3 [file 41598_2020_72399_MOESM3_ESM.txt]

Description	ProteinID	knockdown_7days_1	knockdown_7days_2	control_1	control_2	control_3	knockdown_9days_1	knockdown_9days_2	knockdown_9days_3	knockdown_12days_1	knockdown_12days_2
Pdk2	Q9JK42	185050.7836	176150.5585	206255.8661	238652.3289	220003.2084	210498.7923	245985.8514	218088.4213	217900.7526	180732.1312
Adi1	Q99JT9	418938.612	394877.4614	480719.6629	464917.4007	517276.8055	398573.9251	361378.5937	412798.9037	311342.0815	292956.3722
Gbe1	Q9D6Y9	4310120.323	4151410.059	4132845.631	3725129.397	3873487.428	4189693.282	3796345.409	3541579.999	4022328.743	3850920.768
Akr1e2	Q9DCT1	2628568.081	2875593.119	2484563.666	2623053.903	2627281.246	2897628.271	2556888.981	2694800.416	2728382.574	2554837.92
Hspe1	Q64433	60561953.66	64699834.42	54677992.61	56791116.53	57947527.49	60181118.47	52548671.09	58404160.72	53561155.2	53120359.5
Eftud2	O08810	239752.3838	288593.0798	247201.2601	260148.2986	239524.738	267920.6808	237819.6562	259543.8619	264258.6858	296071.6489
Phpt1	Q9DAK9	134425.7273	122969.4233	132549.3768	97166.39496	132278.0317	122871.4895	117421.2332	92030.08364	129834.2464	112549.7658
Ywhab	Q9CQV8	1658140.151	1659214.426	1622830.343	1585512.472	1852611.608	1573448.39	1797183.636	1623677.303	1772606.918	1609526.226
Ywhae	P62259	16851452.37	17279004.31	15962102.12	16231219.99	16760731.32	17258070.23	17305074.2	16600789.7	19723708.98	18346712.5
Ywhah	P68510	1038037.246	1127555.006	967145.6471	958490.7526	1086155.981	965994.2512	1042182.403	996806.4464	1281436.208	1258072.154
Ywhag	P61982	3570933.253	3816208.996	3521604.927	3429150.22	3611815.801	3203547.487	3026859.462	3060169.996	3438332.215	3450677.913
Ywhaq	P68254	1600344.958	1838859.082	1782664.026	1847484.447	1799410.594	1536164.437	1480961.377	1418610.834	1494264.012	1642084.665
Ywhaz	P63101	8675890.565	9504161.919	7583497.006	7971601.371	8104537.677	8398899.788	8480440.469	8831110.949	9668310.327	10009124.68
Hpgd	Q8VCC1	334144.7731	322098.9417	418028.895	405755.2399	418323.7546	343453.3976	375963.0471	349934.9179	207459.7647	211039.5445
Hsd17b6	Q9R092	1550339.272	750475.5732	855960.9433	731930.3137	804354.4301	841918.5931	1052511.192	1039702.98	886663.6994	1388350.55
Tnks1bp1	P58871	193617.1501	205901.8836	179954.3368	164975.6944	174534.6342	183618.3873	154339.4742	168779.31	182458.8419	201677.7735
Agpat3	Q9D517	250261.6669	122303.6945	148500.6636	117858.0765	141994.163	127875.7009	148979.5705	165293.0454	176490.0267	242774.8125
Decr1	Q9CQ62	21256392.8	23367213.76	19767707.84	20122687.47	20154878.51	21757800.75	18635964.13	19996065.73	18802191	18143436.22
Psmc6	P62334	2318866.008	2586145.629	2415465.85	2489625.847	2433162.419	2465673.23	2346320.896	2318857.236	2412689.53	2322967.202
Psmc1	P62192	1848131.849	1835129.42	1737430.707	1827851.612	1822353.98	1702534.989	1908272.367	1857979.063	1952454.61	1968252.911
Psmc3	O88685	3815617.666	3946781.967	3855596.345	4026486.968	4117371.248	3649067.753	3811319.171	3869785.936	3760789.048	3795249.909
Psmc4	P54775	2660318.788	2633185.742	2705498.653	2679181.09	2856520.235	2644141.964	2786060.643	2812936.563	2830425.719	2763142.224
Psmc2	P46471	3267505.159	3276500.917	3145132.88	3355768.86	3568814.058	3208695.857	3388834.433	3336020.596	3588125	3409463.232
Psmc5	P62196	2764632.736	3050363.819	2744102.492	2803192.681	2795337.162	2911603.141	2638039.736	2687801.169	3052209.188	2987727.972
Psmd1	Q3TXS7	2693356.27	2880169.879	2707255.605	2691379.395	2696882.037	2691875.394	2648812.127	2693149.513	2860371.031	2867130.95
Psmd11	Q8BG32	2540249.548	2739324.163	2592431.058	2586046.135	2759024.378	2526587.52	2442867.697	2317719.417	2604337.818	2564317.286
Psmd12	Q9D8W5	1280724.659	1327973.702	1582495.222	1420437.346	1354584.73	1235081.257	1316147.802	1221369.294	1327277.412	1214462.941
Psmd13	Q9WVJ2	2608250.701	2455133.067	2411625.084	2306550.392	2685473.149	2260208.693	2373158.787	2253953.463	2532010.862	2419686.281
Psmd14	O35593	1490529.193	1554764.397	1362453.558	1496697.023	1575968.7	1389813.168	1468559.832	1472508.399	1485772.544	1462495.424
Psmd2	Q8VDM4	5549809.055	6297834.968	5626537.964	5680391.954	5542658.503	5617431.384	5520536.704	5391658.552	6128965.662	5954004.68
Psmd3	P14685	1513578.005	1286944.856	1395018.639	1286016.749	1499084.625	1328195.97	1490895.505	1432555.238	1528655.838	1430214.144
Psmd4	O35226	1650392.274	1968427.516	1725950.783	1702492.422	1516725.938	1704149.179	1362502.824	1500148.534	1581177.877	1691246.221
Psmd5	Q8BJY1	834383.3814	875876.6605	895204.5317	941854.2018	921871.4619	904750.6792	953658.8407	902204.5064	949174.3083	923844.7994
Psmd6	Q99JI4	539194.9764	467842.6019	544012.6378	515804.7605	591374.4398	517162.3572	586390.9961	543211.9474	606354.1541	509058.3067
Psmd7	P26516	910051.6977	1000615.326	930398.4074	917706.1852	859338.2341	921748.4951	870245.749	853419.5701	900567.8206	915336.7955
Psmd8	Q9CX56	782473.279	749133.8231	741785.6546	766738.5141	817938.7504	705852.6999	768911.7435	756274.0451	827121.7599	789642.1986
Psmd9	Q9CR00	99279.52122	108739.4772	103980.8471	100031.1447	94371.75938	112870.011	114502.3559	112717.6443	107746.0805	104510.8108
Pdap1	Q3UHX2	399915.6202	410457.9951	383083.6888	398034.1182	445502.4828	392026.4242	404584.105	399006.1875	390732.3379	402484.2376
Mrps15	Q9DC71	111040.6454	124998.2898	106652.6301	90289.91554	100809.6306	115453.525	83773.60029	84141.50301	101675.9905	100034.5202
Mrps22	Q9CXW2	62834.87785	57949.6211	62521.27994	69239.71112	76420.57324	71768.24483	76534.42458	75385.55555	74033.83533	69024.18941
Mrps26	Q80ZS3	150119.374	164646.0069	166659.2027	134360.3777	140873.3383	152620.8287	135826.8674	130965.3497	151621.6511	154506.6447
Mrps30	Q9D0G0	58313.22805	56052.77228	56759.45784	51672.12012	51055.44731	55321.78576	48261.10508	49062.51694	54540.06314	46511.27331
Mrps7	Q80X85	160667.3504	148929.0292	172707.9425	205740.8415	181766.3586	172125.9428	204023.9658	180518.8311	184094.8968	186525.5277
Mrps9	Q9D7N3	72144.63856	78055.72747	88267.67588	70587.02585	80182.85852	75759.17002	77515.16775	74482.76495	80991.85852	73239.57871
Gcat	O88986	5212005.872	4979934.192	5676162.836	5989691.791	5770979.035	5335149.515	6113840.269	6038339.424	5476751.194	4945410.804
Hacl1	Q9QXE0	24253135.69	24086190.37	21556779.14	20970559.6	23274247.78	22087879.65	21990758.54	22251223.29	23053876.27	21592584.08
Urad	Q283N4	431204.2171	463794.2335	484796.3086	479476.2667	452891.8803	525617.3297	441205.7923	469825.0247	532320.7141	509396.341
Ogdh	Q60597	3803010.666	3856224.006	3786939.942	3755652.857	3894147.939	4055295.477	3991480.19	3986720.489	3740051.816	3555656.194
Bckdha	P50136	8453535.968	8933070.678	9080169.486	9133459.585	9172591.61	9745272.121	9271713.712	9230626.136	7535720.273	6609720.241
Bckdhb	Q6P3A8	11619551.78	13215163.96	11760509.95	11543195.42	11401764.15	11745446.57	10199231.26	10478093.37	8489712.499	7789024.454
Bpnt1	Q9Z0S1	2006590.555	1967122.079	2117146.8	2147600.036	2211757.169	2045129.474	2268828.088	2196357.094	2038142.462	1891802.905
Mrpl11	Q9CQF0	117451.7607	123993.5681	112496.5753	123705.6702	120645.2735	125473.9592	128000.8555	129000.6753	126972.7581	122466.4846
Mrpl12	Q9DB15	459581.8638	527173.7536	456169.4654	462867.933	464537.4362	474929.5169	427740.8809	510527.53	455191.8833	503853.7682
Mrpl19	Q9D338	162783.3222	170769.0092	164131.8997	154042.9476	169479.8894	170873.6793	147112.3632	155224.5859	154107.5909	162464.0264
Mrpl39	Q9JKF7	220907.259	230809.9873	258236.7653	286233.194	241983.3883	253545.3977	265786.5288	280349.2264	254111.267	256344.2586
Hsd17b10	O08756	12316240.78	12297339.46	13393337.59	13724724.84	12963610.45	13961135.82	15786764.08	13943938.36	13673462.32	11464828.24
Haao	Q78JT3	35328884.89	38641886.41	39574961.52	37261022.07	38426522.09	37762541.19	36493022.17	36790472.86	35629445.78	32427572.14
Hibadh	Q99L13	8445870.763	8336225.023	8476540.602	8604826.557	8221589.393	9652778.583	9885315.803	9416695.768	8747937.104	7888147.801
Hibch	Q8QZS1	10610053.75	11050769.14	10148052.57	10412971.03	10900842.91	10378142.68	10119632.82	10257223.71	9310831.787	8911291.206
Acaa1a	Q921H8	2924556.986	2927184.786	2478165.351	2513314.411	2628449.451	2638545.012	2954117.794	2966816.836	2940926.495	2949088.127
Acaa1b	Q8VCH0	6885147.762	8046447.429	9453337.307	6428102.645	7996246.507	5999913.427	5273358.624	5917162.617	4332969.014	4604796.297
Acaa2	Q8BWT1	206853582.4	199834766.4	190967738	192638891.8	206471242	207314849.2	200499317.2	201903806.5	203458124.7	181738601.5
Mpst	Q99J99	7675906.534	7471033.096	7978432.962	8429026.405	8398776.017	8247989.763	8067099.618	8128377.665	7798486.204	6833006.345
Akr1d1	Q8VCX1	27829975.57	29495338.91	27639484.42	26993707.44	28814340.32	27750998.04	27440683.48	28277844.96	22986945.86	21682021.43
Oxsm	Q9D404	477429.6105	545965.5104	474379.0046	445379.9892	439589.9993	511233.1532	410756.8259	409257.012	463515.316	456291.8432
Rps10	P63325	11821620.36	10658565.3	8057175.54	7389701.095	7933561.644	9747455.304	11853412.18	11366802	14222157.73	15425180.98
Rps11	P62281	15401711.41	15752248.7	11428247.67	11180588.54	11762579.33	15771545.49	17166937.86	19227235.22	22030263.08	24516943.41
Rps12	P63323	6667955.871	6775176.859	5213309.296	5879486.209	5824105.929	6806350.562	7486431.542	8710334.156	9199733.61	9225469.897
Rps13	P62301	10116122.91	10215288.96	6999453.982	6840433.068	7571391.727	10427182.24	12554067.08	12747538.28	15985910.17	15948410.96
Rps14	P62264	7174509.75	6940566.54	4923539.297	4841859.271	5795498.183	6945118.036	8018047.926	7592577.226	9092199.032	9399537.838
Rps15	P62843	314237.0439	302277.3471	288893.7325	336460.885	300658.3986	298761.9581	393214.7253	450767.3722	407284.9089	447638.962
Rps15a	P62245	8857283.549	7964855.398	6147636.199	5963191.983	6602024.647	8611310.179	10719709.05	9598325.814	12142334.11	13018536.39
Rps16	P14131	7807660.609	6789021.695	6239135.631	5615342.693	6076590.577	7413432.575	8976404.931	8503415.332	10690601.67	11329196.75
Rps17	P63276	5621643.466	5751604.298	4612677.62	4859883.814	4666138.423	5893798.66	6261297.724	6747385.302	7033141.895	7736481.954
Rps18	P62270	12890323.33	14800052.07	10857693.13	11032773.4	10568605.83	15152529.53	14715002.62	14400155.06	18439138.66	18379854.21
Rps19	Q9CZX8	16174486.39	16387032.35	11609309.16	11680190.32	11767351.79	15732857.1	16111093.72	17563048.7	20202124.57	23024303.09
Rps2	P25444	31609935.07	32982711.47	21922422.79	20980747.12	23267977.4	32763600.41	32368315.18	34458098.48	40303260.27	44667733.04
Rps20	P60867	3761172.718	4205698.836	3125806.147	3119554.331	3137085.465	4562525.748	3792247.17	4214082.066	5152590.099	5494525.62
Rps21	Q9CQR2	7908347.894	8106150.213	6884274.511	6675665.179	6442929.597	8936228.143	8540098.086	7631811.953	10238765.01	10257860.64
Rps23	P62267	4364802.593	5299542.473	3511877.198	3277811.747	2954568.545	4619223.719	3694582.265	4348105.464	5271614.27	6829959.702
Rps24	P62849	4733712.968	4343238.945	3944046.85	3827740.456	3961422.334	4670029.231	5601995.799	5441288.189	6254692.533	6557110.004
Rps25	P62852	11973467.68	12301233.29	8635269.973	9018844.202	9373989.879	12735624.88	13237784	14207377.85	15916919.32	17203433.55
Rps26	P62855	1901838.847	2372778.322	1574932.902	1616661.072	1618178.924	2527998.349	2380605.646	2287547.903	2905730.549	2857112.401
Rps28	P62858	3209637.779	3161484.903	2722308.629	2924340.453	2879060.431	3585145.86	3941825.691	3881277.943	4728833.188	4530274.659
Rps3	P62908	27776313.31	27440948.08	20745013.63	21333651.55	22075359.48	29173896.95	29979494.99	29378217.31	36666773.15	38002014.15
Rps3a	P97351	26017045.79	27134155.5	17325965.87	17811570.15	19347009.85	26473057.67	24612390.8	26990285.45	33006179.97	35677391.14
Rps4x	P62702	20663677.32	24869793.05	16888160.03	16071566.2	17335232.18	23056691.05	22982422.9	23967734.73	30018255.22	31963199.46
Rps5	P97461	5446092.076	6753762.792	4663115.861	4369168.178	4327949.836	6186875.196	5050568.521	5513201.779	6780312.154	7581139.607
Rps6	P62754	6123926.159	4917138.057	4019724.839	3082593.396	3910499.103	4651792.595	5003069.358	5377185.324	7287555.409	8582019.621
Rps7	P62082	14940433.79	14642895.12	10453444.7	10689464.96	12202496	14524141.75	15549353.25	15242572.4	18316659.88	18317541.21
Rps8	P62242	7060141.809	7417517.603	6058384.453	6142751.319	6321499.053	7573902.094	9139868.796	9790230.827	10631957.17	10780543.55
Rps9	Q6ZWN5	11000406.45	10296668.18	8761481.402	7675867.853	9061780.003	10847197.15	12445981.15	12015009.42	15214242.78	14991747
Rpsa	P14206	9962548.584	10095430.28	8310023.888	9173366.076	9219276.529	11286184.84	12140043.32	12324891.92	13708164.25	13577162.52
Abat	P61922	11721830.43	11567574.39	13318526.76	13723138.07	14055621.72	12750507.11	13260657.77	12954574.6	11088078.05	9442067.808
Hoga1	Q9DCU9	6553643.682	6692800.267	6782082.62	6148006.138	6707223.172	7154048.763	6792260.048	6700527.152	6095868.105	5583270.74
Hpd	P49429	59578449.76	56005433.98	58193980.22	56795653.68	63367300.38	64128366.62	56408308.18	55388642.02	42082277.57	36550358.1
Aldh9a1	Q9JLJ2	41959492.08	43131523.98	38302034.99	40612581.83	41194987.16	41446068.04	37911342.51	41213478.53	35221696.27	33631224.6
Nt5c	Q9JM14	418019.2284	455865.0439	385825.8943	411687.238	403385.0425	404405.3637	400500.5288	417723.8927	529991.2844	546218.7475
Prkaa2	Q8BRK8	144959.1511	139104.3296	130414.0587	145386.036	142616.1881	157293.8412	151554.5658	154204.0913	158221.2933	178772.7439
Prkag1	O54950	196666.2914	191926.2441	186040.5528	187090.6539	200725.0761	197775.1363	196915.5165	168851.2268	200428.8953	192725.1455
Mthfs	Q9D110	353320.9132	398985.3115	311769.6643	290142.2065	279990.484	362552.6041	244885.3335	261565.7101	318416.1193	315258.6744
Urah	Q9CRB3	5944647.469	5565001.454	5188077.976	5464039.402	5922846.709	6456059.595	6807802.213	6688610.159	6928435.627	6332462.153
Oplah	Q8K010	3800466.223	4126682.064	3714897.331	3708900.86	3646001.995	3879771.787	3570022.501	3673673.576	3853794.577	3913613.776
Hspd1	P63038	151626166.5	160649188.2	153706350.4	160757912.2	156836477.5	153433214.3	151957537.1	162323445.6	139459781.3	131215673.6
Aspg	A0JNU3	1323474.812	1491527.637	1441621.392	1415740.845	1491885.494	1336148.054	1260515.957	1377954.885	1015011.511	1047208.359
Rplp0	P14869	25357449.39	24749693.69	17623604.75	19820777.77	21183068.92	24519651.09	28612329.12	27275928.19	30783448.82	29164867.52
Rplp1	P47955	4447151.148	3921088.65	3779277.208	4744499.778	4275346.769	4963204.263	6555642.509	6763278.818	7070572.891	6568629.001
Rplp2	P99027	18077909.37	18972412.74	14946410.69	16637783.43	16643307.99	19933199.61	21873367.91	22515779.16	24075126.22	24763154.48
Rpl10	Q6ZWV3	824962.5432	1191245.276	1014627.355	1124297.969	833804.8489	1337496.873	1265634.853	1802015.742	1673418.574	2099298.575
Rpl10a	P53026	5600011.712	4743388.98	4120624.056	3405378.681	3916694.128	4862024.556	5407767.854	5882221.052	6208415.337	8272633.664
Rpl11	Q9CXW4	12421715.55	13149993.45	8975297.204	9218735.766	9523559.44	13456074.06	13164290.88	14049092.74	16744510.32	18378187.77
Rpl12	P35979	11548413.74	12346368.84	8365160.338	8791437.14	8893350.83	12352161.57	11310843.96	12033526.75	14691687.27	15874280.13
Rpl13	P47963	14032911.62	11869880.42	9746754.226	7669036.048	9644880.796	10899367.92	13744658.78	12432517.22	16924209.29	18003133.61
Rpl13a	P19253	10869787.94	12387043.19	8850371.279	7886174.388	8535578.78	11702974.86	12496984.95	13834529.26	14342709.92	15330489.57
Rpl14	Q9CR57	3921340.512	1137789.428	2218973.648	1121426.767	1778678.59	1185770.137	2414999.38	2433073.409	2311750.695	5024551.622
Rpl15	Q9CZM2	2876486.16	2162042.714	2227943.762	1403124.736	2117669.467	2128115.891	2641486.643	2433876.744	3140428.39	3763406.534
Rpl17	Q9CPR4	6376596.944	6270532.439	4272026.492	3509013.078	4258516.66	5809421.379	5717154.829	6090253.026	7829733.52	9630782.53
Rpl18	P35980	2297949.195	1277864.927	1979415.41	1530338.528	1682038.694	1492752.295	2779171.521	2403446.795	2466919.285	3073701.127
Rpl18a	P62717	4800819.679	3946249.627	3687588.918	2534458.619	3116004.164	3562364.72	4246452.788	4511801.867	5084134.957	6930560.881
Rpl19	P84099	4351862.45	3126654.436	3573529.951	2368985.661	2721536.501	3094901.905	3784295.533	3713459.618	4325524.04	6101143.298
Rpl21	O09167	4776134.759	4773071.833	3318973.482	3098780.95	3465754.284	4639972.532	4818749.105	5071996.28	6046647.641	6922708.017
Rpl22	P67984	6791454.478	7182899.963	5591187.967	5482710.332	5875252.848	7481627.027	7546928.466	7788906.534	8784879.305	9017220.488
Rpl23	P62830	8108694.3	8047338.559	6232157.376	6126968.285	6292210.914	8363645.436	8001463.549	8553326.437	10325456.83	11357745.91
Rpl23a	P62751	7829161.222	7330128.767	5190526.591	4921903.721	6130850.341	7001067.589	8020058.91	7975372.317	9742951.67	10341341.28
Rpl24	Q8BP67	3587719.59	1573026.034	2268106.699	1510102.101	2063611.463	1820688.856	2943972.476	2864784.783	2859888.832	4458532.497
Rpl26	P61255	4412985.598	3872123.306	3093620.438	2591458.438	3162483.564	3938011.414	4742754.231	4831628.439	5597830.357	6702702.606
Rpl27	P61358	5661334.292	5344183.144	4261451.817	3622003.478	4092755.871	5297787.208	6173921.441	6855428.214	7697564.29	8790794.552
Rpl27a	P14115	8036522.309	9412493.028	7213213.307	7669173.823	7382473.46	9526068.964	10182473.6	10057106.55	12068967.83	12037380.07
Rpl28	P41105	12067934.19	8938187.163	8025090.241	5240247.329	6945352.592	8237701.804	10422325.16	11025183.66	12552550.51	17600625.04
Rpl29	P47915	5566450.011	5018016.875	3726558.404	2543452.371	3208784.794	4170192.377	4072803.589	4473819.171	5933154.129	7251543.26
Rpl3	P27659	23533826.14	28724509.05	19071560.94	20394441.15	19466763.93	27678260.61	26130111.2	27183655.98	33621367.08	35591149.81
Rpl30	P62889	8971130.592	9122639.917	6417689.729	6742586.67	6830508.94	9592633.165	8993826.525	9851856.768	11977325.51	12856461.08
Rpl31	P62900	9206951.216	10189900.32	6510103.81	6230698.855	6655898.546	9599757.985	8715574.026	8919346.338	11498541.74	12706098.05
Rpl32	P62911	3458988.562	4747793.01	3091173.327	3459600.781	2878719.501	4735566.283	4748077.488	5166163.151	5707302.417	5927614.62
Rpl34	Q9D1R9	2919781.441	1369774.835	1785984.349	940912.9863	1341276.097	1395329.037	1922730.87	2119290.311	2025851.643	3793200.92
Rpl35a	O55142	6322603.724	5708359.483	4634989.532	3834980.449	4599658.824	5703178.652	6744970.475	6426242.081	8258434.761	9711408.37
Rpl36	P47964	3345485.507	3675182.232	2351669.984	2418572.53	2690787.237	3351502.552	3460296.154	3858067.779	4355519.026	4876369.401
Rpl36a	P83882	1373125.471	937751.765	848489.4169	486990.7515	696756.6025	749443.671	936869.9395	1049608.696	1185075.815	1838219.681
Rpl37	Q9D823	4793939.436	6356293.624	4172063.552	3500053.439	3216393.398	5007513.821	4012610.765	4869441.521	6253899.404	7525062.138
Rpl37a	P61514	2811536.55	3601536.55	2447311.736	2387931.712	2449805.306	3590110.288	3558459.504	3798928.214	4616728.481	4811000.213
Rpl38	Q9JJI8	3232716.806	3149854.194	2423986.916	2452825.516	2742080.056	3187658.11	3395070.801	3457162.923	3990167.269	4307330.718
Rpl4	Q9D8E6	23116487	27463422.86	18773118.49	19375499.01	20464213.75	24678275.88	28618162.08	30127122.13	34595065.98	34894227.37
Rpl5	P47962	18553700.29	21403728.47	14172734.86	14522715.59	14190670.05	20897604.23	18094749.79	20750901.04	24869011.53	26614829.66
Rpl6	P47911	17481782.1	8678306.35	11451477.24	5654937.039	9773627.955	8826749.892	13666666.84	14386432.1	15440195.97	23205290.3
Rpl7	P14148	6432220.536	2444835.399	4042437.01	2192106.112	3648937.869	2679779.772	4711908.198	4865216.92	4607991.855	7777798.032
Rpl7a	P12970	12303611.42	11020904.78	9413757.054	7402983.865	8611810.001	10474168.85	13019292.81	13971336.37	15651630.57	18676250.46
Rpl8	P62918	8879510.945	9186381.478	6811498.093	5672202.749	6744820.797	8723170.791	9411137.794	9761807.531	12511201.3	13033131.93
Rpl9	P51410	10625798.73	11039785.5	7944609.173	8561994.429	8939273.696	11796974.63	11619630.45	12654992.08	15577833.45	15486096.6
Pfkfb1	P70266	180616.7081	182013.6178	221303.6912	188017.1475	204666.8648	168963.7364	150777.8474	147084.0761	155132.5127	129090.501
Pgd	Q9DCD0	3350461.323	3714564.541	3730137.107	3328723.992	3581667.287	3276628.193	3171224.612	3210414.349	3406755.43	3383239.922
Pgls	Q9CQ60	821623.6078	730883.1641	955331.914	1059760.152	1012408.775	912510.6432	1238676.29	1108524.2	1147451.251	987136.5404
Hspa5	P20029	41782755.61	34227420.76	37418356.62	35583420.49	37772389.53	26393935.4	30363469.99	31820126.87	29641314.04	37916383.34
Dhcr7	O88455	103302.2598	56838.11565	74600.05615	45781.90304	55001.35439	46631.81999	62361.44746	54734.16982	57732.08959	91964.17252
Aacs	Q9D2R0	706969.5715	674156.7535	1145954.702	796047.313	1215765.774	566162.1883	635963.7964	613019.261	513812.124	447117.0993
Acat2	Q8CAY6	16630284.15	18364235.91	15893884.71	16045874.55	15675267.61	16847709.18	15105660.34	15319578.03	15221000.04	14474629.73
Acat1	Q8QZT1	57345965.95	49286382.68	44986369.06	48781539.43	57816689.29	49632775.86	50698451.5	47765292.33	44616232.09	40591127.55
Acaca	Q5SWU9	1023056.001	931908.151	1428971.34	1145497.138	1349642.791	939549.0119	1027866.64	972760.5992	956401.9319	823265.3073
Acss2	Q9QXG4	969883.6834	923193.7875	1345374.385	1010203.125	1256866.299	838918.3854	984732.1268	883026.4468	805482.451	727678.2028
Anp32a	O35381	2686857.372	2757755.424	2827016.837	2893198.091	2939563.099	2871201.633	2877586.137	3117640.547	2681969.32	2765158.565
Aco2	Q99KI0	28370715.3	26945057.48	25812068.41	26026366.47	27312562.24	29431675.83	27188358.16	26731978.5	26302213.12	24080136.3
Actr2	P61161	1021978.614	1052748.247	1097184.704	1130941.861	1157366.993	1115617.928	1128111.799	1070802.5	1125707.102	1133096.851
Arpc1a	Q9R0Q6	1126793.756	1147000.851	1023830.514	1024200.004	1053713.457	1223758.332	1090983.486	1099161.309	1032454.201	1027585.646
Arpc1b	Q9WV32	1118024.165	1256493.969	1141160.16	1113025.747	1087635.998	1196561.666	1187984.462	1148413.678	1430238.542	1421218.296
Arpc2	Q9CVB6	2721778.287	2615242.287	2519099.933	2686839.084	2793277.037	2593381.544	2920895.602	2889979.087	3199555.027	2897008.898
Arpc3	Q9JM76	465048.8328	509451.7021	443626.068	490911.3214	471775.9855	487192.9774	446715.1774	436005.1961	534184.3586	514989.6903
Arpc4	P59999	2431902.542	2473608.254	2614955.806	2413131.453	2577437.818	2553017.68	2349738.548	2387566.572	2725685.463	2568321.376
Arpc5	Q9CPW4	1377693.506	1502001.986	1200387.752	1123846.438	1281738.207	1184525.175	1128575.058	1052566.241	1280124.409	1260215.715
Arpc5l	Q9D898	290783.1306	299654.9469	299313.8911	262508.2152	249802.0855	300415.693	256360.2735	226184.8821	302068.2226	297419.6597
Actr3	Q99JY9	2456288.64	2535737.198	2509049.461	2728147.153	2678290.613	2568643.086	2864617.805	2829534.993	2817682.607	2782265.759
Sub1	P11031	1213828.034	1292907.386	1249027.915	1242221.677	1356931.032	1203944	1305425.208	1379234.539	1375914.61	1403366.341
Ahsa1	Q8BK64	1946741.553	2067136.627	1874266.189	2105286.9	2066865.196	2083242.642	2275846.905	2154908.96	2299354.196	2147071.993
Ndufab1	Q9CR21	1504311.762	1078502.58	1013454.474	1105847.207	1570258.564	946925.6593	1610751.831	1119569.204	1133420.869	897915.2617
Apeh	Q8R146	2930477.738	2891018.025	2993282.664	3122254.719	3171135.034	3057054.66	3242164.939	3233238.143	3285042.527	3017214.987
Ces2c	Q91WG0	285162.4469	267970.6779	260816.9623	238546.5883	269528.5071	212497.2358	246165.6734	246094.0684	220137.4022	242497.5575
Acad10	Q8K370	1817112.279	1774422.861	1883585.033	1984747.728	1914432.656	1925228.747	1915590.554	2008078.908	1630874.434	1664803.462
Acad11	Q80XL6	8514447.174	7951823.16	7169633.881	6320658.351	6751595.455	7746675.053	7225165.341	7306633.641	7519736.373	7547977.696
Acad9	Q8JZN5	2378780.112	2077581.909	2371831.236	2321222.17	2675569.336	2255884.703	2445294.451	2222028.471	2190443.952	1940138.068
Acsf2	Q8VCW8	17269643.53	20346651.68	17503590.7	17413894.99	18262231.85	17393438.09	16859776.54	16509271.51	13902199.68	12887248.13
Acsf3	Q3URE1	567356.6823	654289.3639	571625.0163	577468.5484	570861.869	625757.6243	553246.1684	570740.904	606214.9202	575604.5105
Acss3	Q14DH7	4179877.177	4392335.612	4248513.288	4213318.932	3933767.624	4298609.36	3727154.422	4023918.549	3330615.914	3272720.693
Acbd5	Q5XG73	948859.6445	720094.5508	637801.9045	559451.1852	582014.2002	715328.2373	848392.3104	790395.1521	877343.8078	1015439.858
Dbi	P31786	7719082.703	5311126.501	8536146.153	6380312.747	9362912.804	5284944.594	7672125.889	6275254.54	6556196.742	5427819.972
Acnat1	A2AKK5	221702.5554	204534.9267	187170.3901	190944.7755	196827.005	220233.0712	241853.655	224382.5545	239439.5418	257644.9552
Acsm1	Q91VA0	19942668.03	18308548.4	18679113.06	20593333.76	19360746.72	18236116.96	20760694.57	21266964.01	18122675.49	16840595.8
Acsm3	Q3UNX5	1207814.071	1103762.078	1233366.894	1260640.253	1256872.193	1231931.762	1286155.562	1250935.282	1186553.258	1075439.375
Acsm5	Q8BGA8	1810445.245	1837505.895	1926591.076	1916518.099	1857755.934	1904010.079	1907020.772	1763833.756	1717587.617	1531161.738
Acot11	Q8VHQ9	277312.3919	296610.4148	335834.4738	320391.5175	338924.7168	306288.9617	300388.5219	300095.1896	294701.8165	292280.7986
Acot12	Q9DBK0	1533946.333	1472710.937	1493685.837	1495923.884	1465252.774	1582295.548	1500543.286	1553811.883	1530644.892	1483772.344
Acot13	Q9CQR4	3440429.833	3494496.853	3644674.664	3668389.502	3514492.82	3534138.128	3230404.711	3484915.758	2850111.588	2635003.144
Acot2	Q9QYR9	578105.1165	574827.3305	694340.9907	764056.2049	632211.9692	625015.3271	709095.7489	680671.4626	700696.4502	711545.6639
Acot3	Q9QYR7	457186.8162	466601.333	462623.7295	477504.0775	434857.7913	401750.4511	349016.2181	373124.0145	351839.1031	317095.1872
Acot4	Q8BWN8	175134.0688	222457.9703	187731.4459	187850.0087	170823.445	224625.507	186580.4294	204175.0636	208806.8463	219620.0771
Acot8	P58137	55801.85451	58240.66477	50316.8756	53246.32352	50994.74752	62293.63757	52062.26438	65080.22145	67069.50249	63324.02437
Them4	Q3UUI3	134371.5002	121531.1632	159900.0021	152860.1764	170824.253	141277.9086	167017.6276	163062.9684	173659.6466	155707.2331
Lypla1	P97823	3726216.043	3903342.453	3585441.036	3736736.356	3843906.61	3790696.038	3727260.169	3778635.573	3709819.046	3469811.391
Lypla2	Q9WTL7	224087.382	284785.2479	253738.9406	236697.5735	228754.3626	257159.5246	242012.9899	237586.5974	256409.3389	271828.5706
Fahd1	Q8R0F8	1447767.91	1326533.852	1657795.871	1792271.493	1751617.449	1438223.436	1894808.847	1809319.469	1579773.951	1367280.076
Crk	Q64010	52023.85896	55464.39357	50212.33388	50901.13067	53369.60278	56567.63166	65813.46993	50271.49124	54352.21528	49362.27009
Aprt	P08030	222580.6281	210585.661	211179.6173	245842.9969	235331.9067	222702.2721	255673.9345	234242.6002	273177.7391	243289.7288
Adk	P55264	43462469.86	42632989.86	38754220.66	38627761.76	43838130.33	41089085.4	43117465.67	40177531.74	40317114.75	35523555.15
Ahcy	P50247	88832641.2	92224483.78	139685575.6	129636879.4	141478996.1	85313462.5	86630261.37	91764304.56	67778713.15	63690228.1
Ak2	Q9WTP6	14783571.54	11662847.88	12804904.46	10475181.39	10816415.45	10825862.84	10912856.04	11437354.15	9236683.906	11738738.2
Ak4	Q9WUR9	3279625.992	3717760.439	3149003.588	3044690.84	2918375.439	3645737.664	2695573.226	3032015.861	2671390.641	2796301.584
Adsl	P54822	195274.6922	217107.6367	216569.0828	217220.2385	214583.3689	221636.2974	220061.3875	205096.0412	217482.7147	190096.1711
Adssl1	P28650	343125.712	303009.6151	354566.644	353896.8076	353344.609	381397.4511	416358.3628	366299.1693	363524.6905	325741.4851
Adss	P46664	494955.6351	483237.2512	529774.5239	554642.778	577613.282	514185.2215	585149.9225	529568.5614	586687.5377	538189.6795
Cap1	P40124	4265823.331	4796519.683	3998274.315	4083548.533	3645791.943	4401073.481	3867396.567	4052853.687	4797076.055	5212296.032
Apmap	Q9D7N9	517275.4425	408356.5577	452264.5924	391180.6685	423099.6552	398275.5941	453399.1054	461062.9538	461933.8783	517557.6626
Slc25a5	P51881	18737819.11	9224609.791	15266341.02	8440261.079	11461573.12	7351553.335	12550465.37	13053383.86	10541192.98	18245505.58
Arf4	P61750	1212196.424	1313837.135	1031451.171	1118619.091	1024040.088	1227995.152	1264831.641	1187191.803	1496360.262	1453793.485
Arf5	P84084	269163.9433	285789.3542	244667.3814	219167.3874	210251.8911	298122.1713	221766.7335	260212.2678	284811.3972	327891.073
Arfgap2	Q99K28	287561.9602	334423.6085	251360.4707	254091.3844	256216.2047	286976.308	233523.5182	242583.9125	297397.7191	312686.7166
Arl3	Q9WUL7	157574.5735	175902.3731	149982.9719	174033.0565	154028.7834	188665.8413	187895.5155	193135.5678	212980.382	175269.481
Fdx1	P46656	3512403.703	3718684.125	3751341.993	3606785.181	3971747.092	2957270.312	2574746.86	2571253.129	2085329.867	1877394.303
Mllt4	Q9QZQ1	87832.41207	88244.21695	87660.31372	87460.7822	81009.22689	84824.30546	85846.48726	83330.20039	88108.71671	84082.50663
Afm	O89020	148489.548	132288.2945	168391.6912	222309.4432	195158.9487	139953.4889	153467.8398	148008.3538	119384.0006	110344.1714
Akr7a2	Q8CG76	5030460.563	5023847.678	4421085.437	4380843.78	4707765.183	5131627.845	4770414.679	4598705.141	4741767.958	4582208.792
Agmat	A2AS89	16747616.56	17964650.05	15122047.86	16010407.99	16526109.67	19016798.6	17542751.84	19373867.94	18705351.33	16779896.63
Gpt	Q8QZR5	16534252.06	17137066.39	16289289.12	16184070.37	16353419.75	20484633.7	18695331.54	19294922.36	22975732.28	20812843.57
Gpt2	Q8BGT5	3346409.587	3860041.994	4046809.29	3508425.112	3919540.27	3497548.182	3039065.123	3220351.457	2381669	2134416.72
Agxt2	Q3UEG6	8737247.776	8952734.965	8001577.692	8035671.189	8119149.642	9366368.492	8375394.824	8678818.632	8903155.969	8161902.963
Aars	Q8BGQ7	7953421.744	9035390.925	6686446.962	6861266.17	7126093.837	7494909.108	6846883.084	7277019.506	8409908.015	8501294.21
Akr1a1	Q9JII6	15458708.17	16829801.43	14798054.77	14893748.62	15029103.54	15716602.91	14907501.82	15864682.17	15158121.87	15085472.32
Adh1	P00329	237784729.8	255716591.2	239005084.8	244312198.9	251345354.3	261154341.5	280735256.9	276664104.6	270020641.5	248466489.8
Adh4	Q9QYY9	670189.8769	713166.2997	745476.7784	739665.0044	817503.2631	679074.6645	645630.981	670651.0787	423966.0203	405093.9311
Adh5	P28474	35622658.58	38506052.2	33999662.9	32301243.53	33514120.24	34341906.38	28870836.51	31163777.91	29902285.99	29664317.74
Aldh16a1	Q571I9	984067.0494	945697.9362	1132874.939	1087958.184	1013954.701	1036201.593	1008520.359	946432.8875	970308.6862	846176.8663
Aldh8a1	Q8BH00	19752819.36	18959885.18	20905495.47	21280443.74	21403053.4	20841818.83	22522414.05	21354639.68	20167783.95	17970798.79
Aldh1b1	Q9CZS1	22805353.55	25024482.66	23213263.66	24270700.79	24778199.77	25267538.38	27290177.84	25886963.26	24368727.63	23307043.1
Aldh1a7	O35945	3972257.96	3904559.089	4050423.588	4115032.82	4721437.212	3648446.947	4830419.758	4430730.132	4000783.676	3288881.968
Aldh2	P47738	110322627.1	102310548.6	120777174.1	117979552.2	134108322.9	104918562.4	109064316.2	104313367.4	84092954.32	72518088.58
Aox1	O54754	184068.0687	194228.6286	231055.0302	200853.6472	182859.4805	190092.5312	165416.0374	151093.8478	145392.2063	153212.5251
Aox3	G3X982	3587461.803	3435630.438	3831832.333	3743213.403	3966686.336	3814164.812	3641327.126	3554138.599	3231837.95	2871109.724
Akr1c13	Q8VC28	5658278.5	5771686.794	5453234.762	5514368.83	5989759.736	5266202.402	5559961.708	5512893.538	5035707.643	4780921.771
Akr1c18	Q8K023	437939.0097	394285.5945	452192.6645	332649.5441	475045.7056	377451.4871	329720.6949	278337.0787	295823.319	293002.9746
Galm	Q8K157	2257366.144	2167730.492	2354131.248	2402445.339	2504895.414	2291440.631	2543725.57	2571266.383	2345864.735	2110344.775
Akr1b1	P45376	14387139.32	16516165.8	15681597.02	15430138.35	14946780.42	16552566.27	14826339	15532849.19	17261745.57	17312593.48
Serpina1b	P22599	695175.2149	618944.6282	806040.029	1099808.797	1067979.318	680956.8703	957794.0675	880216.957	729824.7477	649970.0384
A1bg	Q19LI2	2979110.396	2634127.394	2345860.326	4970767.521	3407147.629	2231602.271	2302513.961	2362857.368	1629045.243	1495880.932
Ahsg	P29699	3246736.313	3041739.448	3222741.651	4784272.927	3726931.58	3410015.754	3611192.249	3658191.98	3619141.425	3784340.1
Lrpap1	P55302	276606.6508	282497.9905	303389.5833	327349.2331	293690.7936	267732.0292	292426.2982	298127.4157	292276.198	309515.385
Actn1	Q7TPR4	475241.9855	436685.1025	517554.7795	561852.2219	546665.7566	488426.2938	571455.4465	577374.9272	575568.6214	548781.2688
Actn4	P57780	6410909.589	6383217.44	5906463.842	5867712.878	6240829.308	6057289.487	6309072.203	6254942.357	6804410.849	6770916.183
Add1	Q9QYC0	127007.1937	134093.0024	140446.5045	156706.3187	154638.4747	119416.2594	152274.943	137671.5271	155480.6458	141477.1516
Aldh7a1	Q9DBF1	39469579.76	42823698.94	38954217.53	39270317.49	38252488.83	44726993.33	39759494.38	42864254.96	37538693.29	33460292.29
Aass	Q99K67	19987806.96	18916488.45	19194818.11	18400777.94	20206351.17	20359393.65	19787652.94	19961057.7	17588073.89	16057398.71
Actr1a	P61164	81837008.49	96335346.23	69146767.13	75540970.75	81664688.25	94675497.62	69334263.95	76276367.79	103655748.8	106774536.5
Eno1	P17182	90598967.02	100884763.7	93603514.89	89990450.44	95177257.62	90073030.02	78997427.93	85279767.35	80344443.86	79306998.13
Man2a1	P27046	403575.3485	392876.1973	395396.506	394897.8554	353998.5644	349864.2974	403918.3938	409135.6898	443558.2727	494093.6846
Man2c1	Q91W89	116185.6218	102623.1543	120975.7273	118074.9697	118156.5829	124837.4536	130835.105	123056.6288	139762.2527	127554.6772
Amacr	O09174	4886099.121	4635967.853	4289891.185	4488086.294	4875794.449	5078484.114	5518955.306	5374213.753	5382589.455	4975773.632
Naga	Q9QWR8	173201.0658	177089.2332	186557.7829	174735.0575	185076.5386	173820.1421	176328.4147	174227.8458	174533.2044	189346.1704
Napa	Q9DB05	340814.882	351034.7228	336806.0736	349183.4345	374021.3377	348135.5969	332450.6373	359313.1552	350895.1386	339378.0078
Snca	O55042	53596.997	59136.40499	57396.88226	82562.2801	66744.66266	57366.43205	64400.45276	55322.91161	67930.76266	62685.35048
Ttpa	Q8BWP5	2868800.371	2693079.536	3013804.61	3287106.843	3160840.531	3245546.355	3509576.602	3312940.394	3363606.65	2931283.653
Maoa	Q64133	3711285.308	2000282.919	2661306.708	1670847.661	1912944.759	1695902.36	2142871.547	2448691.94	1604759.906	2955190.055
Maob	Q8BW75	9859973.379	6257919.374	8303438.662	5698314.644	5698495.823	5599496.075	6944231.102	7309331.516	5551592.918	8576760.712
Sult3a1	O35403	6593099.497	5384536.155	7091376.678	7379727.901	8017243.734	5439977.596	6557479.725	5702087.899	4033123.147	3603337.455
Aimp1	P31230	1279727.628	1415127.662	1209000.539	1207997.361	1216326.133	1344099.24	1286649.79	1404387.834	1435238.816	1594378.558
Aimp2	Q8R010	857828.076	982065.2239	829994.2017	806401.0824	811318.1229	898064.9933	854791.2402	881611.3269	961270.6044	1016331.49
Acy1	Q99JW2	5333965.392	5583728.9	5705269.004	5628684.324	5244841.335	5866014.808	4977364.404	5272058.122	4774120.75	4642859.176
Amt	Q8CFA2	4996835.407	5003793.767	4441213.976	4641889.751	4447408.445	5241592.953	5169358.819	5187023.796	5114255.925	5226393.506
Rnpep	Q8VCT3	528053.7697	538836.3666	511053.3285	550916.3668	522621.9108	543450.4519	599053.9069	578708.2683	714645.4005	681335.4575
Anpep	P97449	550956.6439	610150.6107	607593.0813	607166.1244	557009.0182	573046.8457	627286.7912	619349.2492	571305.0901	691806.5008
Rai14	Q9EP71	146038.4123	175955.9756	158166.3797	152250.4385	153845.8557	170400.1164	147280.7671	150663.4373	156859.822	168178.9027
Anxa1	P10107	270848.3267	301638.4746	263595.8698	277701.019	260831.5331	297164.8015	277714.2254	277485.5656	397856.6536	383585.7794
Anxa11	P97384	376252.9164	318638.9051	372129.8512	404861.5188	377013.4192	348123.6799	418627.21	403967.2735	376403.1691	352653.8586
Anxa2	P07356	413811.4934	397433.4764	416116.8204	439158.5966	463091.757	404123.7717	517156.1308	458289.4614	577351.9058	582387.394
Anxa4	P97429	2331138.195	2379386.229	2232720.47	2286273.54	2336768.251	2367196.623	2411577.257	2340913.81	2570828.966	2570475.326
Anxa5	P48036	3985388.96	4165360.431	3646884.015	3939219.536	4056551.051	3986789.494	4347601.807	4084798.601	5453691.468	5762668.629
Anxa6	P14824	15373213.4	14778488.4	14349974.2	15237378.69	16119327.65	14805821.99	15860874.06	16146653.11	14635515.73	13974495.78
Anxa7	Q07076	1259068.161	1401144.409	1282456.048	1299296.333	1207162.572	1237322.81	1267929.926	1241328.521	1342550.679	1433470.772
Tap2	P36371	121115.0731	108252.8597	67530.37227	59976.11894	64133.52561	70329.81949	68162.72024	76986.44546	100717.61	196881.7963
Serpinc1	P32261	817650.1539	761400.3337	1009411.385	976369.4219	1182126.226	710696.5836	758368.4445	714677.9806	636749.088	614984.7305
Ap1b1	O35643	3183788.036	3435183.846	3211529.523	3312492.656	3299235.342	3478382.101	3530560.444	3552924.902	3590236.012	3538640.737
Ap1g1	P22892	666017.005	651906.1334	612109.0864	578214.4545	669279.0858	655876.1706	641321.2588	585756.7087	710468.313	621700.9156
Ap1m1	P35585	356007.2287	351073.654	336116.5019	338816.0409	325245.1608	376386.3824	366082.1717	346474.0883	391267.7934	416730.3631
Ap2a1	P17426	614195.8108	637803.1758	619459.0395	591403.3088	588854.6069	621534.1331	648881.7062	658990.9	682549.2449	673436.8936
Ap2a2	P17427	2663192.277	2653179.859	2637820.299	2703289.352	2680676.211	2700600.857	2948779.041	2835312.196	2947452.675	2947628.108
Ap2b1	Q9DBG3	1139295.213	1299093.963	1168826.264	1194876.946	1136519.425	1244811.417	1192176.425	1285781.578	1248535.031	1300005.549
Ap2m1	P84091	1471349.061	1398809.185	1222123	1167562.668	1255809.082	1331993.156	1390542.473	1409159.318	1471817.771	1657429.124
Ap2s1	P62743	403144.3088	451515.7826	478001.0368	455546.2457	433801.1675	477578.4552	505650.7527	463265.2164	499428.3997	450595.4047
Ap3b1	Q9Z1T1	363634.3758	389907.1577	352677.0318	380583.2048	378038.7159	377676.5055	429138.2506	398960.9105	422163.8505	388936.2269
Ap3d1	O54774	130779.4503	129154.8173	102241.7613	101766.1647	119114.0591	119933.107	121988.6538	104263.2434	129685.1679	126842.6134
A1cf	Q5YD48	1884819.435	1923178.57	1800545.357	1914592.992	1752894.521	1941259.761	2021126.764	2131634.489	1813997.996	1809835.319
Apoa1	Q00623	10204878.28	9655386.683	8827348.621	12716507.43	11749565.28	7940026.115	9354159.8	8840308.301	8994248.654	8271477.977
Apoa4	P06728	2261607.872	2387467.68	2608282.652	2838479.624	2488544.048	2288133.153	2124788.656	2143355.705	2423010.06	2691862.636
Apoa5	Q8C7G5	19404.58591	22745.7393	25311.28077	18228.52184	17802.59879	22463.88254	17854.87887	10750.40619	15804.87148	19219.96476
Apob	E9Q414	438873.1906	443261.5744	641795.2649	608369.2045	597627.7523	388904.1121	414715.4611	431596.8117	389912.6991	417146.0822
Apoc1	P34928	2223954.833	2765394.153	2695060.616	2756348.114	3056661.585	2342873.535	2395983.315	2287492.787	1365926.878	1176589.194
Apoe	P08226	2852159.149	3205435.565	5021951.421	4454329.205	4192674.944	2958881.194	2626511.178	2611801.29	2156829.798	2123123.584
Api5	O35841	539274.5319	489950.0353	442191.3137	454178.6233	499113.5105	491177.1535	544129.5499	474372.418	542776.6651	500887.784
Aifm1	Q9Z0X1	3117105.257	1807116.958	2580778.379	1744887.871	2098837.648	1677930.901	2250196.653	2237574.975	1807764.964	2546287.16
Acin1	Q9JIX8	299342.8915	341959.806	317674.5483	332517.0766	308545.2057	321525.7474	326433.5765	315920.0097	329570.3228	321309.1701
Arg1	Q61176	81958144.75	75337068.59	76113003.32	81677843.07	84030733.65	79228445.13	93053773.22	94929689.37	86559729.34	82012219.98
Rars	Q9D0I9	2397610.851	2474860.707	2249162.318	2199496.431	2217527.702	2465323.993	2430178.878	2499495.407	2740195.241	2897482.984
Asl	Q91YI0	64206765.23	65056090.75	57298886.4	54875289.16	56082035.4	68134879.1	60836635.82	65612136.16	65447882.01	64226607.37
Ass1	P16460	496547544.4	534740108.7	472835702.8	454946420.8	491215764.5	578131342.9	494645735.7	488846238.7	491145243.3	428617985.5
Armc1	Q9D7A8	212277.8099	234682.1875	214489.0205	254367.3913	247410.8357	207738.0085	196739.6446	189825.5287	167664.439	168497.7537
Ddc	O88533	1354999.716	1346962.374	1443433.808	1499693.934	1561450.928	1306462.615	1321689.603	1314181.196	1189660.783	1122839.427
As3mt	Q91WU5	270868.5512	278660.7571	253965.3408	293080.8093	265510.1867	322339.5973	315445.5161	330511.4394	327835.6872	276052.0832
Aadac	Q99PG0	1010541.087	465002.733	773348.5264	497251.2048	658665.9632	439311.4439	627695.257	618322.5065	536037.8686	802155.0093
Asgr1	P34927	3829558.417	4266344.591	3979677.818	3731179.043	3652567.575	3683974.927	3098489.592	3166322.25	2734351.589	2904461.363
Asgr2	P24721	454107.7111	464716.1617	457455.9093	419278.4755	431171.2409	377980.2235	372268.7245	396041.2854	319610.7897	358013.2395
Nars	Q8BP47	1235452.469	1119959.774	1277874.5	1273288.304	1509124.915	1687855.086	1373701.163	1238152.737	1509153.953	1283371.071
Got1	P05201	31518718.99	33584607.82	33094533.31	34983567.75	35076768.93	40271384.6	37567974.2	37873448.29	38333166.66	36521655.17
Got2	P05202	93598009.8	100215482.5	86387116.85	89363553.69	84543934.73	100487240.3	89782456.25	91543156.65	88909433.95	86743863.98
Dars	Q922B2	5202026.437	5498128.369	4833073.897	5028808.898	5044293.467	5650641.792	5577815.465	5666055.982	6297075.599	6300191.272
Dnpep	Q9Z2W0	929948.2796	889266.4851	945824.5882	922434.2927	905153.4875	890477.2213	1041002.094	946533.8969	1027466.518	998496.5793
Atxn10	P28658	199166.8041	204542.7738	192034.476	195971.4096	216552.0649	195948.8698	215720.9977	199442.9951	247477.1913	235346.6467
Atxn2	O70305	174020.8269	191830.6197	153419.0216	151388.182	145490.1398	190722.8665	143092.6961	182110.3072	187042.6211	191845.9644
Atxn2l	Q7TQH0	223695.0534	242718.9014	240123.9117	236905.8928	209980.2473	233001.9413	246642.4577	236646.5506	260457.9495	267389.7579
Atp5f1	Q9CQQ7	14238763.32	7501238.371	10582341.7	5751957.191	7813803.926	5922596.485	7984547.15	8435135.582	6961782.897	11608543.94
Mtatp8	P03930	543371.7202	386405.2388	492306.0645	407317.2075	398105.8536	377880.2085	448935.8524	447525.0756	424819.9982	540942.4561
Atp5a1	Q03265	206127074	211999408.7	191572640.1	194185618.1	197802622.1	214746364.9	196973524.7	204932803.6	198924800.2	183520907.7
Atp5b	P56480	111518169.7	101866923.9	109903949.4	116850665	122032779.7	112231535.4	131144240.6	126803252.7	118770988.8	103831128.6
Atp5h	Q9DCX2	9531696.362	4797319.805	6996909.328	3727201.826	5671162.533	3959682.943	5516830.27	5570997.347	4378285.593	7394360.455
Atp5d	Q9D3D9	18886125.27	20881643.27	17410538.59	17177474.62	17925268.07	20306443.99	15516027.25	17676631.39	16795268.73	16431964.87
Atp5i	Q06185	1341165.521	646379.9269	965744.8025	582221.1936	865480.9396	602747.888	890716.4848	930015.1832	693249.4771	1109111.394
Atp5e	P56382	2843715.519	3075482.033	3002207.236	2512201.777	2567687.544	3157871.282	3141899.211	2921575.16	3328660.897	3319795.979
Atp5l	Q9CPQ8	1092374.312	571726.3574	972917.4044	664233.4848	736992.0214	613271.4915	903508.0572	894347.2802	708964.4064	1037347.249
Atp5c1	Q91VR2	35456599.1	33546435.84	29901213.78	28433544.39	31432429.85	31728017.85	29868038.55	30077514.46	30816432.99	29407425.17
Atp5o	Q9DB20	26344759.91	26735007.87	24638077.9	23731685.1	22319337.96	26794318.3	25125251.14	27496182.4	25112114.34	26728729.26
Atp5j	P97450	6367726.926	5941006.873	5301035.688	5622360.733	6490815.69	5422605.363	5814673.686	5970362.139	5418096.521	5027496.472
Asna1	O54984	636044.6196	641508.3744	643079.6953	697070.0844	646528.3225	655092.9269	742948.6845	727696.6482	787949.5579	711190.4432
Atad3	Q925I1	492815.6002	304915.8274	442264.7519	261796.645	293931.6538	256765.7108	282330.9233	298321.8558	304405.3824	474868.1786
Abca6	Q8K441	758623.7016	772293.1086	926207.8513	966975.5285	964029.1551	727669.555	922522.1673	883083.0618	676737.874	656563.3637
Abcd2	Q61285	413361.1502	314158.9552	301188.2115	296997.3701	287009.5413	336816.5045	391665.696	370837.66	369227.1785	476535.1721
Abcd3	P55096	12438399.73	9314583.601	7765746.154	6365737.937	6439128.373	9151981.459	9397172.687	9436313.435	11682738.44	14196666.32
Abce1	P61222	1983958.557	2039652.762	1697993.782	1670562.378	1750807.031	1883972.343	1671737.623	1770135.19	2212556.732	2327269.787
Abcf1	Q6P542	144556.4115	124476.9175	124580.4323	122444.302	142288.3899	128505.7268	147076.6389	124443.7647	153498.4807	159262.851
Abcf2	Q99LE6	106466.2252	99243.91883	99703.74409	109000.5928	101904.567	109346.2124	131583.2762	116472.7472	130244.8776	121032.5988
Abcf3	Q8K268	186141.5187	200615.4238	203178.6884	201856.2208	201362.3925	203999.2467	231553.8877	211322.3952	238418.3157	223019.8398
Acly	Q91V92	10411162.51	10005037.86	14345159.81	10269655.11	12947563.41	9605141.668	9197126.455	9293705.361	7581413.987	7372223.268
Carkd	Q9CZ42	1077466.725	1159364.682	1125568.64	1149712.738	1078656.768	1169177.383	1110174.195	1147400.635	1127130.503	1117042.256
Pfkl	P12382	151123.0364	152195.1044	155696.4823	158788.3065	148729.6769	152407.577	158955.3411	147179.6146	162100.3788	145917.0175
Clpx	Q9JHS4	305281.4432	310453.376	338063.7786	322170.7168	336496.7125	325682.9045	309452.7761	324706.7669	297478.5917	290841.0446
Clpp	O88696	742608.3102	723791.6065	804370.2082	837167.4926	830991.319	775285.1138	796054.5718	817187.4052	802171.0257	753219.4457
Dhx9	O70133	695455.5594	697821.6534	774939.1484	811969.6433	805264.1031	802642.6559	911519.3126	806055.1795	819770.4144	752519.3432
Ddx1	Q91VR5	1803362.386	1923369.87	1761343.379	1805458.286	1794047.092	1935157.168	2041607.916	1998901.748	2175540.886	2095860.515
Ddx19a	Q61655	393758.9514	401665.6848	416110.6578	418259.1376	425581.0289	443088.6271	418249.6874	425383.1734	467901.7717	444886.4659
Ddx3x	Q62167	553472.1556	578890.6707	583845.306	593690.5515	561481.5593	637929.0226	665436.8271	691495.929	722373.0292	721582.7236
Adck3	Q60936	2219258.381	2226329.314	2483136.265	2299529.396	2520725.121	2414744.045	2460048.186	2395573.136	1743983.063	1564043.979
Bag3	Q9JLV1	50197.93032	55259.82107	47300.6589	45397.54289	46282.28068	42312.9943	31383.00132	30555.76341	43888.49885	44377.28969
Epb41l2	O70318	126076.4573	124759.0275	101688.8326	96370.30345	104263.7598	103471.233	94933.25525	91618.07488	111888.1763	125354.629
Hspg2	Q05793	111696.1643	111839.9077	125281.5355	127430.3175	103063.2571	115943.8074	103055.5346	115842.487	108205.0528	105961.1326
Bzw1	Q9CQC6	324955.2949	336589.0885	328532.3418	315821.623	348244.2168	319167.3791	328029.1219	304434.5878	356626.7263	351058.1917
Bsg	P18572	734015.8225	680223.6449	594011.2184	595995.6287	562428.3534	587478.2066	649563.3493	702637.273	512851.6527	690731.42
Bcap31	Q61335	2413241.033	1302589.063	1666135.437	986553.1127	1126753.836	944594.8452	1017885.383	1167892.798	1164348.132	2347305.933
Bclaf1	Q8K019	305156.4979	362224.6407	313433.2193	321744.3366	320916.6806	354618.1579	333014.3146	333676.5641	404535.8356	382320.3172
Bcl2l13	P59017	108180.2177	67924.13928	85901.66518	62003.19584	67979.64496	70755.06212	63570.95388	64711.34668	72203.58911	96173.31099
Sntb1	Q99L88	469928.1979	519966.0667	517633.1227	479600.9302	460065.8069	506951.4871	442002.4856	447851.0756	494327.3288	487525.7972
Apoh	Q01339	170581.8314	165170.0625	217982.574	239243.422	226635.6218	189255.9913	238776.452	207418.2079	182650.4263	155249.8319
B2m	P01887	2938913.334	3391280.034	2206506.079	2325224.52	2525660.936	2417100.37	2469623.668	2566429.492	2640780.014	2785724.44
Eno3	P21550	1939168.407	2030473.125	2136873.121	2199706.01	2327109.191	2101203.948	2397702.758	2355928.923	2014498.217	1749186.34
Gusb	P12265	99343.43474	96294.93651	99598.81164	96536.92385	88714.80895	90684.34473	94882.03618	97800.73163	83325.96669	108962.6009
Hexb	P20060	126182.7353	122902.7747	119247.8288	121395.6746	130032.0474	124170.9098	124281.1265	125724.9645	131702.5863	144604.7411
Bhmt	O35490	232798263.6	241420940.9	198965977.6	200570630.4	198794785.6	244097709.5	214984176	240031463.9	199717401.8	192000783.9
Lactb2	Q99KR3	3992286.396	3962820.27	4734564.395	4371345.03	4669975.136	3789310.052	3924681.927	3794897.217	3190157.083	3163135.799
Upb1	Q8VC97	544567.1781	475621.4488	561146.8452	486671.9741	573886.8835	469009.369	487590.1713	466158.3988	353690.0749	308983.4703
Papss2	O88428	6652434.93	6832126.719	6722534.748	6780757.172	7247865.833	6861515.42	7303824.051	7152922.894	6302563.319	6138375.266
Coasy	Q9DBL7	1974685.298	1968683.443	1983286.673	2126850.641	2076314.566	2049613.37	1992045.553	2030086.937	1863167.51	1734201.574
Ephx2	P34914	26525635.86	24574976.65	25407376	24737940.41	27975894.7	24823110.6	26777736.26	27575093.76	23433775.06	22409198.88
Eprs	Q8CGC7	5627956.862	5799595.98	4923394.83	5141469.238	5137002.844	6037662.7	6143786.742	5926537.139	6740901.051	6658646.388
Atic	Q9CWJ9	2611364.436	2695258.16	2571777.619	2835806.469	2800923.321	2728643.847	3114267.273	2886382.295	3141181.949	3021534.944
Gne	Q91WG8	1294858.957	1320950.688	1318454.64	1314483.542	1361070.615	1200866.837	1211420.348	1175232.986	1172079.62	1079748.413
Baat	Q91X34	4222191.511	4676013.176	4171942.24	3981985.587	4438597.92	4207328.552	4360886.526	4699785.355	3999573.105	3628629.256
Slc27a5	Q4LDG0	786507.2149	399470.0382	613934.3611	371942.0884	518048.6068	336366.5118	532241.0593	488930.7676	430433.2753	653307.1855
Abcb11	Q9QY30	373400.3752	341220.7355	401035.2213	366276.0412	297677.9299	334555.0074	357731.0533	352881.4666	290294.234	364309.9217
Sult2a2	P50236	541485.6775	461423.7957	574376.9065	514305.2308	668354.2796	512751.2775	614220.0308	559105.8559	456207.9053	453523.828
Blvra	Q9CY64	885752.0673	877102.2021	863223.9643	914845.5624	990103.4031	917892.1158	969960.8862	911621.1854	1039418.268	939788.4461
Btd	Q8CIF4	204993.7002	219755.4124	216890.9023	211613.6384	196238.5712	196813.8404	181279.5374	187147.3039	144259.3246	139059.9868
Fhit	O89106	135482.4862	138494.3426	167629.0939	167717.2826	165159.9637	179846.1714	188575.7707	169613.8538	181844.1619	154252.0334
Bpgm	P15327	313940.4966	386809.8954	281646.7427	463631.206	335503.4154	293475.7108	276589.1009	299196.3933	345251.8771	366687.141
Blmh	Q8R016	1141173.159	1168214.908	1152493.675	1193005.901	1259248.582	1121332.914	1194554.978	1108748.868	1194334.092	1145208.904
Bola1	Q9D8S9	804485.3527	840723.2056	864892.684	846552.4424	784132.5823	852540.6877	792697.7408	780204.8153	882345.1669	838396.813
Bst2	Q8R2Q8	55872.8407	88419.16394	48479.3048	43699.44857	37778.77054	50385.2323	45656.25373	36125.87268	55688.73509	59637.5762
Baiap2	Q8BKX1	356762.5531	425252.7647	408948.9549	412766.2598	376134.6344	404021.8215	383645.5284	393758.5909	413885.3303	445127.1291
Znf207	Q9JMD0	308128.8742	411694.5875	307291.8745	308055.1233	249188.9544	335274.2128	249114.4611	276639.7413	302467.7099	373903.0992
Mthfd1	Q922D8	47859234.23	48380534.65	42900384.08	42170068.2	43248654.25	48081268.67	43281848.77	45673439.1	41711337.07	40794652.06
Cad	B2RQC6	68062.07578	64780.18861	76140.68754	86861.42267	85542.48664	75631.29166	88629.08357	80480.75584	80208.5252	72990.03513
Slc25a13	Q9QXX4	7427545.479	3426553.419	5713706.066	3510765.989	4356857.455	3243370.025	5182229.893	5249809.526	4290838.136	6638037.172
Carhsp1	Q9CR86	538644.881	612263.7514	618988.4833	594534.9482	556238.2741	585658.5307	547741.9675	486887.8189	572758.6468	567621.7249
Cacybp	Q9CXW3	451719.7116	439545.866	434167.6566	505879.0808	504324.1799	440296.5776	466073.5182	467329.9532	519545.2651	511056.1064
Calm1	P62204	888151.4731	798665.0411	710988.2473	728009.1736	826883.3888	562724.5625	839770.4342	818439.0364	873847.4484	817981.2196
Canx	P35564	2933997.772	1531707.745	2109240.564	1324280.616	1500645.822	1138388.049	1566041.04	1561271.05	1655655.682	3382763.954
Capns1	O88456	111407.7597	120174.3565	129787.67	151711.5116	139919.6222	143747.0979	161319.5603	140895.5687	170403.1032	156833.474
Capn2	O08529	215214.1985	240089.7273	216941.7836	189813.5446	204887.5505	214707.4661	189203.6511	180664.9145	214005.27	255274.6689
Cast	P51125	65986.69289	81928.69286	55774.12856	52088.27379	51022.09972	59780.68923	50206.02707	51421.87555	81464.51121	83526.25959
Cnn3	Q9DAW9	1072834.263	1099549.482	1163667.571	1227842.118	1217437.077	980735.6194	1149207.869	1179997.455	1134584.449	1114201.607
Calr	P14211	56416675.03	55989039.56	52344137.61	53599324.77	53152815.05	40185693.81	39650218.5	42024645.17	43321152.86	53248892.98
Calu	O35887	113945.8038	95075.18668	75393.88965	80042.96955	114683.0303	68146.40572	81841.2019	61938.63859	77614.51413	73126.70916
Prkar1a	Q9DBC7	225049.3401	206911.6086	174364.4853	162477.8038	195090.6925	199546.6691	173504.291	172068.058	243713.1245	240305.3393
Prkar2a	P12367	1251618.546	1360736.786	1241195.603	1281415.995	1319532.073	1309241.807	1274925.604	1386695.189	1345915.896	1356216.918
Abcc2	Q8VI47	230692.7995	231137.8467	265808.7398	228065.6721	202169.8798	229540.7114	208577.7428	231758.392	187294.7347	235445.5295
Caprin1	Q60865	1037555.945	1046319.561	910942.9527	1028246.237	976760.1824	1065265.923	1242464.234	1258526.728	1313659.162	1319734.268
Cps1	Q8C196	1980098795	1951668800	1818333826	1902855583	1958697709	2060089276	1894754100	1957134600	1739223596	1575903855
Ca1	P13634	599892.1179	717206.3135	542264.9938	883828.1553	647523.6426	554369.8056	534652.3934	567471.9224	611408.3378	756606.4838
Ca2	P00920	5077647.578	6505897.859	4259477.291	8190952.001	5587066.696	4836958.176	4677839.665	4873600.975	5255577.721	6035284.921
Ca3	P16015	231023766.2	214277835.1	218375896.2	205090999.8	237494782.7	259663348.7	219248362.2	229126069.2	215409342.9	194672595.8
Ca5a	P23589	1950733.45	1975592.46	1893797.16	1963729.127	2044108.507	2053268.818	2016510.019	2077909.389	1850366.852	1669517.626
Cbr1	P48758	14275277.51	15614495.4	15657859.53	16419039.29	15414153.73	15322332.73	15270463.04	14511471.66	13252502.39	11936261.06
Cbr4	Q91VT4	2713035.856	2879473.957	2744785.892	2530579.003	2461535.035	2828822.231	2463062.65	2541617.769	2617450.452	2610358.253
Ces1c	P23953	384960.1049	377757.2175	699244.8325	870349.3525	805600.1958	369224.5208	418243.2339	404891.4822	287196.5972	266174.0955
Ces1d	Q8VCT4	35237031.27	25539599.51	34848315.93	26497335.15	29473423.97	23336094.31	27241341.08	28230520.49	24988073.24	27896844.75
Ces1e	Q64176	1798370.909	1340211.094	1870118.98	1436141.52	1859277.8	1307615.584	1547390.297	1421078.278	1239141.52	1206990.566
Ces3a	Q63880	4534109.113	3467927.266	4300298.864	3681544.393	4899706.644	3084598.707	3751088.992	3292852.149	3331677.406	2837642.513
Ces3b	Q8VCU1	1116110.514	1005228.916	1271711.337	1298405.161	1317005.692	828331.9248	1005217.132	977398.7382	829525.9853	799877.9006
Cmbl	Q8R1G2	6546225.378	6341285.873	5723037.665	6020194.825	6625013.569	6451822.525	6729654.154	6725621.391	6053308.882	5607281.249
Crat	P47934	390287.6808	381413.3493	322259.0838	326249.3768	345744.4644	384630.4274	360803.5713	356035.8288	399230.9117	386215.8005
Cpt1a	P97742	1014543.549	579941.7937	636758.9226	482398.9401	537413.6644	502841.5982	605728.5363	614961.2557	546229.0956	900738.8717
Cpt2	P52825	11625198.4	11595853.75	10459215.94	10287395.39	10191035.5	11570846.89	11022271.09	10649436.42	10861319.48	11192326.84
Csnk2a1	Q60737	182157.656	198799.8311	196410.0729	234122.9456	203420.2342	204757.8589	210433.5026	240590.8998	227888.1276	196120.0889
Csnk2b	P67871	169329.4534	192632.5586	171361.1171	169804.7836	175902.5695	179407.991	170920.7545	179067.5196	194130.9318	188637.1361
Casp6	O08738	288321.4432	280274.8153	262936.3749	278716.3497	305139.6587	305794.3085	305238.9479	324342.49	298589.6089	285033.3609
Casp8	O89110	210313.2267	230752.2147	155737.0399	157664.9266	174870.2772	176145.3911	151870.7503	154225.9311	213022.5028	229445.8418
Cecr5	Q91WM2	224864.1835	249864.2624	257530.6857	261341.6629	281734.5184	265221.3832	296659.6748	265227.7171	269593.7498	246383.3171
Cat	P24270	113135193.3	109578401.9	110122629.1	102924126.8	124001963.5	105202076.7	109124263.9	105933866.3	84265439.45	75100047.67
Comt	O88587	3860887.997	3681039.837	3281462.434	3324370.662	3356054.156	3267683.514	3264703.604	3461782.859	3134612.982	3445038.383
Ctnna1	P26231	1710399.025	1878660.629	1869106.099	1907181.853	1845527.437	1761864.704	1768484.089	1715520.298	1716025.11	1758166.624
Ctnnb1	Q02248	854618.9184	903589.5854	879430.5056	906267.8861	927140.1636	820775.4767	900722.1383	868017.7369	815579.679	836410.656
Ctnnd1	P30999	773711.8131	824580.3366	866164.7772	855070.2753	855320.1991	808844.8707	877458.98	810260.7443	805550.9579	798317.1926
Ctsb	P10605	3374763.047	3582285.501	3876304.817	4005991.109	3953669.324	2945432.02	3174994.835	3422866.024	3088101.307	3278432.158
Ctsd	P18242	6690489.24	6928523.035	7096638.749	7688447.929	7721500.149	6248354.647	6522021.148	6333608.937	7006443.798	7984246.256
Ctsz	Q9WUU7	814287.8531	939842.427	844398.3872	800178.0603	834537.6749	797832.7041	729971.1287	709328.93	762605.8276	843221.8516
M6pr	P24668	145397.8652	177105.9995	164182.0337	166452.1738	170673.671	155009.2218	142412.4366	144598.5353	147949.5581	162510.5544
Cd2ap	Q9JLQ0	434502.741	393975.8527	440670.0933	460480.7566	457737.345	436017.7276	521530.5215	479141.4087	592784.0586	601221.5246
Cisd1	Q91WS0	3576435.633	1879725.091	2805839.307	1801831.556	2179090.802	1724643.225	2477366.916	2532998.822	1983592.282	3130782.589
Cdk5rap3	Q99LM2	874537.9406	903599.1654	894261.0736	915063.4583	921632.7227	807858.6861	870833.8518	884983.1656	888360.4857	895265.6818
Ccar2	Q8VDP4	126720.3489	144494.893	136130.2268	131639.2325	126826.8418	132738.9508	130230.1898	126849.352	128344.1929	132077.6114
Cdc42	P60766	665472.1944	471935.7904	494443.6807	364902.5505	399920.3016	373781.0208	392091.8941	441825.839	439958.9637	748137.2662
Cnbp	P53996	358340.4218	392575.5922	389026.1666	356462.2295	340094.9343	377885.7032	358061.5851	339478.7124	404942.2987	381918.1183
Cenpv	Q9CXS4	1218748.499	1128527.373	1093800.797	1005348.723	1082124.647	1125944.044	1050299.911	1167178.262	1018594.587	1100788.42
Cp	Q61147	453835.0633	564603.4195	436426.9959	553208.6448	438013.7793	423332.0075	407381.9742	429249.52	540040.0224	539266.034
Chmp2a	Q9DB34	344830.3297	376431.1634	310948.9056	338041.2024	324595.7628	335040.9681	307336.9563	288781.936	353687.8817	360110.4353
Chmp4b	Q9D8B3	181271.6529	239721.44	139086.017	147523.6337	132704.4472	164297.1508	121363.3843	151488.5251	206841.058	245481.5553
Clic1	Q9Z1Q5	345226.4298	335123.6729	365231.2709	413980.5379	393018.2898	346873.165	431738.4322	400235.5864	433570.5421	429751.871
Clic4	Q9QYB1	841524.043	851744.325	852829.6895	893887.5732	871685.7962	818814.4244	944058.8791	851575.2283	861541.5752	825585.3486
Chdh	Q8BJ64	6226651.086	5931705.892	5020317.523	4924108.246	4872385.239	5657712.387	4832911.759	5330614.397	4735419.603	4936408.853
Cbx3	P23198	77437.54321	93374.63857	72203.12757	73143.7473	76236.86276	86720.75506	65942.7977	65295.6605	82206.78014	93534.82737
Cgn	P59242	287557.6598	329459.3533	350851.8095	351726.2346	314272.3877	306237.6578	299356.8935	291719.6273	301223.6512	301013.6356
Cgnl1	Q6AW69	112990.0081	142841.8604	123275.3711	114916.3079	116272.9589	132162.1843	123669.0672	106668.6454	137752.266	136669.2357
Clybl	Q8R4N0	2772355.584	3024776.892	2764838.832	2759401.772	2806971.45	2854167.277	2528425.918	2734964.775	2439887.58	2397654.279
Cs	Q9CZU6	8549074.777	8025074.071	8695833.751	7983476.432	8480280.559	8023183.575	7608242.931	7771630.759	7518129.713	7551127.044
Cltc	Q68FD5	20007500.27	20271390.8	20575455.07	20050365.95	20719010.96	20588170.22	21936229.28	21366520.14	24278395.56	22818987.2
Clint1	Q99KN9	247573.3055	269760.4513	228538.4797	222758.9562	227618.8469	227150.4588	242622.1251	226041.2299	286103.8106	262943.1173
Clta	O08585	2452345.694	2785479.434	2389343.003	2359543.858	2295966.984	2651926.774	2278427.303	2351273.342	2814063.44	2911309.641
Cltb	Q6IRU5	1600919.223	1850547.876	1532251.237	1623793.56	1548535.033	1690134.042	1562489.971	1691813.981	1816208.151	1824104.194
Cpsf6	Q6NVF9	140416.8636	136307.5021	155913.2326	174146.8643	155643.3082	146885.1634	177690.0115	151737.4689	169661.8179	145937.991
Cluh	Q5SW19	2720068.139	2664016.75	2520837.083	2428720.804	2530377.588	2888655.024	2813125.12	2778951.781	2892280.079	2960001.542
Clu	Q06890	276043.5238	337165.3795	302945.2735	353318.6361	315444.8	258661.5487	266882.9808	271624.8079	280178.3935	295403.404
Mycbp	Q9EQS3	550598.5184	599298.0751	576989.1375	629212.331	597667.0952	560690.7432	612020.1231	601231.9669	617711.4199	605923.408
Cotl1	Q9CQI6	1688750.147	1805038.26	1527367.373	1786292.493	1676541.698	1860440.061	1785228.975	1748505.966	2519741.666	2730856.509
Copa	Q8CIE6	3114401.168	2944592.608	2964348.498	2831361.554	2905039.924	2896464.653	3224225.508	3161278.316	3410946.458	3601994.592
Copb1	Q9JIF7	2572564.34	2473416.404	2608274.14	2642101.101	2834469.5	2533049.865	3028063.01	2741222.47	3101736.149	2766381.42
Copb2	O55029	3062705.151	2942822.099	2997006.624	2816150.183	3036528.845	2907138.601	2935127.245	2930006.835	3378630.047	3183269.955
Arcn1	Q5XJY5	2286937.991	2327231.322	2233287.87	2321220.847	2414259.121	2322629.881	2492168.337	2403385.749	2620349.051	2527930.393
Cope	O89079	1084059.78	1116746.416	1116900.808	1208351.469	1190446.439	1176023.245	1305024.812	1215466.361	1338078.266	1256450.72
Copg1	Q9QZE5	1784296.043	1805824.459	1812029.468	1729915.648	1747060.792	1825490.775	1747547.464	1749760.888	1986520.721	1910162.715
Copz1	P61924	726666.1514	662519.7591	655965.9657	693595.8665	791697.7518	650052.8838	806276.9721	750150.8106	859454.0768	755920.7285
Mmab	Q9D273	83812.49571	84210.25244	85921.47094	77005.91204	80198.68395	80756.15032	80483.60557	75804.97584	81265.57342	71935.52206
Cfl1	P18760	3772980.689	3680235.568	3443116.31	3885603.929	3609016.557	3439632.815	4079827.422	4030375.992	4415313.814	4373869.782
Cfl2	P45591	2443949.163	2759104.97	2464111.222	2607663.519	2521364.959	2657643.796	2306633.171	2590213.252	2523856.338	2605301.144
Ccdc124	Q9D8X2	108599.6071	118044.0369	109044.2284	120009.2304	108210.134	108219.0521	103772.7453	120071.7203	109436.7885	117357.6786
Ccdc25	Q78PG9	446532.9537	483923.2496	356653.2725	338532.8385	387343.3629	379243.1246	356421.9924	332065.4032	401932.5479	438471.8875
Ccdc58	Q8R3Q6	792584.7236	679938.9974	800119.5202	720261.0645	704227.1993	675399.9691	752378.2558	839936.6237	732359.2734	870314.8139
Csde1	Q91W50	831575.8363	873806.45	801772.2775	770153.3104	779238.1174	844845.5038	711077.4205	735723.8027	818885.5645	867011.215
Commd2	Q8BXC6	131263.7179	142414.2652	128505.0842	134040.2761	135939.9531	135808.4592	134363.9756	140703.0533	158728.3079	164509.2429
C3	P01027	10893418.5	11083057.53	11222412.11	12930810.21	11890469.81	8067059.011	8068851.01	8155839.408	7413291.331	8428444.335
C4b	P01029	718445.3602	799702.5591	812383.958	796415.9072	761170.7869	580838.161	570744.3211	554416.3279	498787.6702	529934.5292
C1qbp	O35658	1386848.933	998635.7199	1071609.93	1143070.775	1561457.559	975201.9078	1568984.591	1217918.997	1239060.131	996376.0713
Cfb	P04186	708134.5597	812703.2784	593858.434	679637.1347	603001.638	491240.6627	443454.9643	457445.9306	518620.7628	590741.3097
FAM120A	Q6A0A9	644236.4843	616741.3668	641093.4711	519162.1459	528018.8097	616246.7616	595936.6115	614119.05	653406.9289	691587.9649
Gps1	Q99LD4	265210.5152	274777.997	257365.8575	251318.8503	271822.6007	275481.5191	255077.6478	256252.692	315778.396	278212.3589
Cops2	P61202	335690.2779	340251.2254	329897.7062	347410.1456	318013.9243	349698.5918	299878.3021	337097.5007	353478.7379	382573.0352
Cops4	O88544	528885.5349	531863.9672	503319.0714	507818.5638	535781.7403	525416.268	575089.1564	583528.4335	579319.8576	573439.9229
Cops5	O35864	526538.0793	440047.0291	519702.8617	547772.7556	574756.5346	506682.2804	629084.7234	582930.0939	569688.1883	552224.217
Cops6	O88545	706709.5388	661930.5283	662212.5491	637977.0321	629169.4325	665269.6198	631636.6979	630124.8086	747367.1591	740044.6059
Cops8	Q8VBV7	49545.80492	55083.75396	59194.26912	64492.04388	64951.75444	57585.31848	67870.82654	68339.64779	73733.9363	65099.6347
Cpne1	Q8C166	243474.6888	239442.0685	261110.8219	269300.8735	273921.6222	276868.7766	322368.1015	293979.3056	310517.9559	295369.8266
Cpne3	Q8BT60	437089.0683	517446.7855	433364.707	405126.784	373957.8744	470791.0891	380248.7667	401753.2922	389988.8847	434565.2666
Cutc	Q9D8X1	377499.7586	402099.1202	387889.9741	397753.3637	378883.7743	421036.787	412265.2145	409117.9583	423124.1352	425675.1845
Atox1	O08997	3861238.964	4117041.971	3691023.499	3887522.857	3712102.482	3816261.937	3417859.357	3829715.901	3730925.717	4180478.572
Cobll1	Q3UMF0	702129.0083	761106.5259	664167.2471	627308.8971	634674.4411	714322.4385	637304.1965	650903.0697	659870.001	687134.5071
H2afy	Q9QZQ8	1911718.269	1708315.25	1698840.263	1647014.062	1686450.318	1720685.248	1833424.581	1847920.881	1810762.152	1891588.419
Coro1a	O89053	340519.2677	417416.3842	282101.2058	317394.9206	297257.192	356418.2025	328168.9296	350326.4444	601482.6465	623240.8767
Coro1b	Q9WUM3	1822312.548	2078678.039	1715822.449	1713424.845	1622605.889	1938175.564	1601151.644	1740755.283	1888026.596	1986634.555
Coro1c	Q9WUM4	166627.8584	173593.4051	157739.6281	147334.6324	169343.4863	161597.5486	177677.651	175895.9876	187165.7089	191416.8818
Coro7	Q9D2V7	196716.8141	212207.9589	165701.8988	176555.7078	177366.2494	190592.634	152929.0234	147441.2159	171476.3132	182213.5387
Hsd11b1	P50172	15627848.42	6623485.609	8512477.465	4878149.617	6464798.2	5188937.361	7447989.359	7404881.271	6842036.475	12373335.99
Serpina6	Q06770	91992.99924	98489.93891	124139.4978	119026.2055	112391.5629	88632.96285	77535.49557	64653.7586	65484.03893	57156.97417
Celf1	P28659	358489.04	394970.3803	336780.4221	346948.1258	334231.7845	415805.9969	358023.7702	358220.6937	419072.7057	414844.9503
Cul1	Q9WTX6	217072.9786	219175.1323	186217.9649	164363.4842	172574.3524	205793.977	163646.3888	172746.5566	210841.9645	238200.6582
Cul2	Q9D4H8	312444.443	306358.0652	290106.7019	266506.4761	283653.9823	319397.4606	317116.2462	310475.8687	349758.6661	339159.7491
Cul3	Q9JLV5	214312.0117	266843.81	285192.228	252500.0313	224234.4571	261973.0612	221142.0689	242786.7284	240259.3431	260245.595
Cand1	Q6ZQ38	4153683.145	4315826.718	3977162.891	4144128.392	4202363.497	4381683.979	4487458.919	4382874.11	4834792.954	4500621.231
Cbs	Q91WT9	8611845.325	8490203.244	8189264.523	8030650.215	8512274.617	9783570.154	8296631.72	8731225.12	8478276.094	7903027.627
Cth	Q8VCN5	7789882.261	8381065.171	7440797.727	7518363.03	7447146.871	9174173.062	8291545.158	8788534.931	7749134.231	6921346.208
Cstb	Q62426	1215708.125	1204958.16	1252794.915	1365145.07	1271167.379	1164273.336	1426087.708	1409972.226	1390296.608	1485720.476
Csrp1	P97315	112220.1516	128198.6038	102116.1855	121075.8054	90715.01004	118999.7992	106220.7707	120609.2785	144550.0224	158389.2202
Chordc1	Q9D1P4	149253.5481	151277.1067	135017.8331	144266.3619	133548.9503	142811.6269	154293.1796	141252.4085	152186.6229	150258.6241
Nfs1	Q9Z1J3	462155.8955	499504.8911	469661.032	453412.9652	453818.6139	484464.3644	394658.6767	447287.1993	436981.7559	447516.7024
Cdo1	P60334	1736766.431	1833569.369	1296472.861	1261534.218	1280515.233	1678878.298	1531722.55	1661183.069	1495827.055	1408371.835
Csad	Q9DBE0	3532366.812	3970971.144	4517253.257	4378583.186	3517990.732	2958500.022	3128893.401	3165336.552	3066564.171	3206932.961
Crip2	Q9DCT8	211002.4767	209296.4622	215958.2542	244115.0715	218108.2594	213967.3299	206719.8589	231742.4072	205961.5782	227630.32
Cars	Q9ER72	366902.3603	414931.9286	383940.8502	383329.6472	369258.9277	429588.2969	339944.6154	354367.7806	425754.3831	441685.4886
Cmah	Q61419	114836.0353	113096.1625	114366.4735	120998.8498	123172.1075	120990.191	126254.6432	120541.9337	123239.6014	112592.1891
Cyb5a	P56395	48640559.61	42587729.52	41125065.55	40549714.51	42515608.34	47799737.74	41616665.83	48038643.82	48538896.6	49716867.72
Cyb5b	Q9CQX2	1984491.989	973094.652	1226135.604	626639.1171	1018888.755	677315.2824	900088.9948	792815.365	823394.686	1369605.961
Uqcrc1	Q9CZ13	15520536.24	16042538.04	16197281.72	16606637	17354428.61	17263161.62	17113471.86	16849246.94	17256676.32	15625443.75
Uqcrc2	Q9DB77	27824252.45	29530530.75	26127176.43	24363743.81	23723900.67	28791980.3	22590218.74	24233753.14	25351068.76	24985796.16
Uqcrh	P99028	2299726.955	1581175.845	2030591.574	1565579.473	1649481.733	1494712.24	1616823.619	1628808.617	1457893.533	1983872.264
Uqcrb	Q9D855	7600489.865	7429975.659	7121010.382	7329897.89	8109316.267	7814191.189	7166689.418	7254486.188	7573859.692	6597290.87
Uqcrq	Q9CQ69	6204876.847	4556782.364	5150390.288	3665352.161	4484956.894	3970855.897	4258231.773	4797508.396	4077794.74	5637824.714
Uqcrfs1	Q9CR68	7555151.272	5040362.094	6331766.146	4283447.736	5054750.077	4493583.176	4824241.211	5035907.983	4422948.067	6143381.498
Coa7	Q921H9	452417.6683	377003.0413	447387.5815	386927.5948	392130.1226	345544.565	358676.5842	383249.8562	329106.7515	379245.463
Mtco2	P00405	12485650.58	4505465.931	8181869.569	3697926.564	5501312.331	3695536.401	6781178.145	7205684.525	5518682.365	12380324.6
Cox4i1	P19783	8196114.696	3478299.458	5581400.794	2911542.822	3887273.72	2822893.845	4678905.686	5069531.631	3948097.65	7648267.888
Cox5a	P12787	19640850.35	19456470.31	19270728.3	17770711.84	19464849.93	20094367.55	17969726.39	17993430.51	18888997.02	18636113.64
Cox5b	P19536	17134002.92	18496177.06	16193057.32	16083434.81	15738084.7	16929477.08	13634216.17	15220936.74	14230860.08	14599918.21
Cox6b1	P56391	27318149.18	25319165.19	25438794.96	21030525.86	23818229.75	22892965.67	21178621.87	23738064.65	20345084.33	24394044.58
Cox6c	Q9CPQ1	4885467.574	2015215.142	3203509.653	1468815.439	2112128.815	1562959.459	2203055.494	2625565.28	2086364.037	4651023.108
Cox7a2	P48771	3081815.799	1583490.537	2253150.524	1382924.833	1778975.737	1295374.445	1730340.124	1814744.15	1547856.553	2632601.115
Cox7c	P17665	6911153.731	2918899.304	5401157.698	2788460.685	3986311.526	2726672.131	3941275.144	3842504.983	3770099.404	5657304.132
Ndufa4	Q62425	16288033.08	8894212.494	12556306	6728348.121	8151686.437	7042372.817	8580130.452	9382336.388	7857014.628	14943720.54
Cycs	P62897	16790972.68	12455940.27	15121648.48	13328419.56	14373098.27	11829740.07	15343465.46	15208502.87	13102581.22	16053085.84
Cyc1	Q9D0M3	1699912.041	803876.6052	1350521.092	767228.1733	990269.4565	717137.0267	1160138.584	1216602.952	976410.5789	1673486.943
Cyp1a2	P00186	676767.3197	301348.6491	463078.0093	320471.9321	457526.8601	355562.7267	469828.6284	427629.065	322094.8855	438178.3164
Cyp2a12	P56593	2942181.056	1555426.357	2312096.366	1741769.816	2142398.34	1663836.42	2536367.494	2361451.452	2041357.144	2864285.027
Cyp2c29	Q64458	813369.4005	376737.4091	668484.0376	400584.5949	540522.2173	352196.276	495069.7167	489167.5243	352508.3446	536561.9104
Cyp2c40	P56657	867597.4531	373918.7425	605052.9609	395889.3925	483545.5184	376247.8643	492790.8679	588151.2824	376290.1744	625844.9657
Cyp2c50	Q91X77	484347.8036	242951.061	412623.8546	273394.7426	388554.5507	275730.6517	431840.7711	398728.0471	272477.3785	355120.1351
Cyp2c54	Q6XVG2	437985.9312	223293.9528	330743.2587	256470.3226	307488.8361	277481.1007	376653.485	353112.9514	319798.3237	401108.4202
Cyp2c70	Q91W64	565183.5087	404972.5622	504240.2781	411366.1944	474658.6131	390149.3629	529391.6112	523089.1381	397281.8012	480640.1482
Cyp2d10	P24456	2714451.96	1232010.388	2100409.726	1565112.726	1983531.565	1326066.173	2062646.016	2023675.254	1724845.548	2224307.859
Cyp2d26	Q8CIM7	3747321.292	1741711.067	2635706.257	2089914.217	2745433.711	1938274.435	2979056.078	2728669.04	2457186.609	3318463.022
Cyp2e1	Q05421	4756645.819	2235053.082	3815127.286	2337255.02	3199931.095	2069636.372	2868566.696	2838365.571	2058688.549	3131185
Cyp2f2	P33267	1653506.584	871419.2055	1657381.152	1043526.177	1464135.802	933937.8232	1460532.585	1476304.787	1153395.765	1762474.584
Cyp2j5	O54749	338229.6317	193845.207	242160.7276	162196.2327	212763.0692	167777.3243	231695.8268	205593.873	167963.8843	228022.4548
Cyp3a11	Q64459	1327526.329	574304.1191	982150.678	478918.6821	795336.994	462853.8044	743791.2538	844179.9734	571797.5216	1221563.072
Aco1	P28271	16230593.87	17325428.72	16126073.07	15991088.82	15448979.88	16804826.67	15832535.76	16409389.08	15041981.89	14605969.94
Dync1h1	Q9JHU4	1727045.603	1671765.504	1502054.99	1395241.814	1454032.767	1625113.863	1528456.321	1532004.317	1794331.695	1888135.504
Dync1li1	Q8R1Q8	155539.476	171224.6714	161141.3542	171559.9382	159711.3517	172942.5945	189881.6831	182335.8788	197002.2672	193060.4511
Lap3	Q9CPY7	25150471.81	26878020.1	24838451.12	25467589.1	24486171.03	27822194.23	27088198.27	27918397.22	29272206.27	27547951.5
Aldh1l1	Q8R0Y6	155304792.6	158783690.2	166105771.4	152296171.8	166524710.5	157617230.5	153518294.1	160484976.4	133212723.4	112467597.4
Acot7	Q91V12	505445.6352	473359.1051	535280.4513	572653.364	557136.6591	519645.9382	642588.8525	553148.9845	533100.6928	493187.1224
Cndp2	Q9D1A2	3016621.495	3014583.284	2854356.041	2995367.254	3063443.807	3251306.092	3274462.136	3352116.078	3544844.543	3547685.022
D2hgdh	Q8CIM3	1055251.682	1005369.823	1162680.192	1277588.11	1256714.738	1119238.662	1288707.15	1210043.86	1104332.28	939595.6144
Dazap1	Q9JII5	93253.88638	102339.2006	96315.52963	93074.64431	96867.24017	92034.91949	103456.5769	104916.9422	107692.3308	101528.2723
Bdh1	Q80XN0	53835356.74	55016242.21	40925933.06	42630827.51	43500382.95	49274266.19	42300016.42	44037166.5	44782540.93	47271669.63
Dcaf8	Q8N7N5	136399.2869	144882.7295	151548.3514	141113.196	156488.8118	156978.2511	148887.7241	146518.1977	161489.7661	154915.7084
Ddt	O35215	58851175.3	66554548.85	63327333.25	60043793.31	60244751.33	62859305.85	52346127.63	59711412.9	51697543.89	50098335.27
Dap	Q91XC8	525310.9776	643764.9239	537255.2791	489146.4403	397694.8338	534080.2633	396757.4292	366427.4535	557270.899	562744.2916
Dhrs1	Q99L04	1784413.011	1987555.246	1832873.885	1981835.543	1824958.314	1996051.861	1785083.553	1812397.162	1872808.791	1970661.868
Dhrs11	Q3U0B3	714798.8932	840935.1458	687838.1067	743577.1863	664272.6297	798881.7067	652003.1518	705340.9538	802273.8339	853508.2815
Dhrs4	Q99LB2	9619104.708	9502759.512	8324117.113	8506991.013	9183593.38	9365543.382	9380370.481	9498774.796	10108015.25	9694907.784
Ech1	O35459	16331587.96	16026140.33	14414807.29	14880243.33	14965608.07	14425435.69	11852015.98	12462906.43	12136516.86	13031080.27
Aldh4a1	Q8CHT0	76182124.71	83531549.42	76014719.54	76107931.48	74172111.16	81984043.69	61217519.37	69226871.29	57626213.51	56564040.72
Alad	P10518	20131315.66	18103804.55	19195705.52	19743864.41	20086773.01	22986454.63	26222122.45	25991657.65	29503164.09	26142944.77
Denr	Q9CQJ6	782550.2293	831136.0551	664170.2244	657663.3613	695822.6869	797637.7707	724147.3458	774551.7074	855314.0109	910460.1511
Samhd1	Q60710	876271.8648	1215248.49	712340.4193	760787.7386	767071.9795	1159523.094	1013211.108	1080049.005	1263050.455	1377979.084
Dera	Q91YP3	544739.4186	461898.9058	583550.6737	508256.9455	534794.087	487605.8395	478149.9368	423431.4162	459817.0579	382981.2536
Des	P31001	77246.77975	77821.03488	63775.96561	67204.06328	83207.66504	107184.9866	62981.95528	63165.30585	113702.0622	90689.04117
Dsp	E9Q557	1038058.032	1040094.048	1132019.76	1074951.276	1033729.434	1068289.392	1037340.798	997836.6981	1011450.648	1059795.871
Dstn	Q9R0P5	2474520.211	2547134.351	2387034.731	2530096.592	2334952.006	2207837.469	2477993.23	2634202.308	2704689.052	2548838.176
Dhfr	P00375	2613689.093	2808449.7	2751271.167	2819048.202	2855636.217	2793256.93	2647048.319	2734525.644	2439424.827	2392798.492
Dld	O08749	19163152.13	20329531.53	18159594.4	18807827.56	18640531.3	19347936.48	17620192.89	18643863.84	17676056	16804148.59
Dlat	Q8BMF4	8161212.351	8124875.281	7962396.095	8034278.219	7199910.129	7777355.953	7645505.859	7949431.689	6819844.407	6510456.158
Dlst	Q9D2G2	21033070.85	22042764.67	19337470.95	20036676.99	18837054.97	22075497.25	19761768.2	19951896.08	20146857.74	19223462.74
Qdpr	Q8BVI4	24312968.01	25110153.86	23953964.93	23588772.88	24712499.94	24876022.3	24497270.74	26018676.6	22712810.14	20765371
Dpys	Q9EQF5	24568229.98	23731204.3	21619569.92	22076144.31	22438791.28	23208297.54	20993911.27	22952333.79	18731211.36	18668246.14
Dpysl2	O08553	412248.0984	409973.104	461329.8548	462575.1389	441786.7934	447248.9179	492643.9128	456066.3333	477023.7185	443803.5936
Dpyd	Q8CHR6	20077268.02	18223825.79	20919148.13	19673805.92	21827561.57	19399127.25	17754055.57	17821039.16	10582086.08	9482664.07
Fmo1	P50285	2243490.369	1021423.273	1337722.433	919623.0062	1253320.425	857699.0859	1396290.283	1315730.595	1229518.858	1881310.193
Fmo3	P97501	5425098.028	2075091.167	2864249.299	2169322.887	2597230.771	2029141.989	3028256.427	3207463.891	2371517.968	4371683.19
Fmo5	P97872	11111173.53	6392858.779	7290600.814	5217019.456	6067014.304	6440300.76	8004421.366	8382220.222	9885640.669	14801061.21
Dmgdh	Q9DBT9	35450948.09	33745841.38	34083860.55	36931212.46	37127245.99	33895643.96	36473937.77	37397172.48	32070197.22	29020928.74
Ctsc	P97821	1944544.759	2544772.364	2180934.025	2540052.81	2083215.202	2043227.205	1803315.025	1884571.337	2312507.162	2662567.707
Dpp3	Q99KK7	2368544.758	2588737.1	2488491.753	2434281.358	2435601.436	2478271.787	2212109.299	2344409.164	2564080.845	2483930.17
Dpp4	P28843	2072602.82	1926694.693	2149073.972	1862440.243	1734497.779	1806908.167	1704675.777	1751501.178	1487227.988	1687186.153
Dlg1	Q811D0	146667.8089	164852.5424	147348.4241	153346.9471	152907.3441	159518.2697	155464.7318	161747.5767	169842.6325	156547.3859
Dlg4	Q62108	107782.1256	99444.54698	112840.9038	109317.5009	109380.9989	108953.8347	131539.2721	104111.7624	117770.7328	108530.9058
Ddb1	Q3U1J4	2456041.962	2342845.651	2517242.42	2574817.189	2766772.218	2419003.02	2705726.369	2608978.058	2731695.63	2542007.349
Top1	Q04750	338421.0262	277909.9674	305710.1778	294299.1098	319791.6233	295561.6443	373435.795	328042.2463	354316.3932	355792.3193
Apex1	P28352	78137.97426	74159.22786	100071.6221	98467.63501	95248.60862	82572.62974	92132.13486	97457.64322	98982.24938	82431.66545
Dnaja1	P63037	1599809.874	1759522.777	1606861.229	1587873.355	1711734.823	1615060.916	1536538.006	1567946.059	1547316.892	1619762.655
Dnaja2	Q9QYJ0	1787029.688	2055329.966	1715607.499	1751159.557	1626485.585	1909113.81	1685944.365	1899382.762	2123991.187	2364810.672
Dnaja3	Q99M87	135688.3427	144667.8594	127765.4008	147402.9604	152377.5592	145860.9107	133531.6753	134252.9872	130120.6424	124878.963
Dnajb11	Q99KV1	236824.3854	211917.6961	216795.6213	215865.6459	215692.7877	180172.5738	202745.6949	216128.5736	190134.6132	212125.3254
Dnajc3	Q91YW3	357834.311	336937.6262	345517.9385	352436.3255	322060.7505	226334.5933	246090.0463	263600.8426	189513.8183	244240.5693
Dnajc7	Q9QYI3	251156.3621	268502.3668	208037.8279	198773.7273	202768.1383	244353.5779	205944.6025	214064.6099	257696.1088	268818.5543
Ddost	O54734	4057026.078	2951740.434	2996151.899	2121976.265	2312212.4	2359248.583	2927085.695	3150387.964	3442120.375	5276985.805
Rpn1	Q91YQ5	4808045.175	2784683.807	3307304.526	2327844.433	2810081.017	2365615.857	3268029.704	3366059.746	3618691.972	6721644.105
Rpn2	Q9DBG6	1462485.145	884486.6225	966656.6423	630337.3161	730161.1399	655467.1201	934201.6633	934592.3549	1073921.948	2162626.091
Stt3a	P46978	401944.1342	180655.413	250376.342	163771.3354	214670.6468	174530.4297	262683.3547	266090.0463	294881.601	524031.8021
Stau1	Q9Z108	71894.81508	69057.06944	71217.71673	66641.15513	79045.59879	69563.0142	78614.38065	73760.30041	67938.4233	69104.99738
Dbnl	Q62418	233556.3844	257024.6529	204333.0931	200581.287	220883.1709	236185.9374	209603.6865	188026.521	270102.4565	255041.7536
Map2k1	P31938	725398.694	710062.664	532681.9335	561300.8687	621318.432	555632.1188	586971.3177	597147.3081	637713.5128	576497.1783
Map2k2	Q63932	192491.3069	199553.94	168972.2991	186866.2066	176063.6747	216616.2102	191019.7334	220041.389	235966.6214	249027.4636
Map2k4	P47809	100130.9807	115286.3727	95714.02019	84981.27574	103985.818	104854.3223	100563.3818	102871.765	110296.0865	112581.3973
Dusp3	Q9D7X3	394301.7751	389759.3276	417998.03	433537.2796	438170.1258	452223.0878	456510.2745	440360.9853	478103.3397	427512.402
Dctn1	O08788	90259.18648	113531.7136	79834.579	78582.88403	77511.06372	99364.15344	69660.03073	77716.67911	93572.93541	111240.9098
Dctn2	Q99KJ8	852365.5414	795218.8755	891834.5268	948557.6729	925576.5099	891378.2258	1032190.9	1012040.28	1059453.268	991556.6135
Dnm1l	Q8K1M6	707998.3592	748941.0749	753799.0123	813751.0115	771899.7858	761187.5789	756214.3198	761128.6231	768934.4822	752428.4514
Dnm2	P39054	737315.455	771676.6327	788164.0958	774491.2209	718155.708	765315.6472	739998.6648	716261.8225	812744.5213	800939.867
Opa1	P58281	547097.6584	407948.1546	513850.7452	440711.95	492920.3072	435934.9363	509843.2133	500234.7539	438859.2508	477437.8156
Dynll2	Q9D0M5	3751523.113	3653205.819	3002048.496	3253501.684	4474299.487	3001576.866	3786627.845	3204693.18	3230614.082	2872689.312
Dmd	P11531	50371.64443	57795.4415	44726.08301	56526.49861	53195.47313	56108.23611	50793.69277	48989.06086	51446.66419	50838.26429
Ranbp2	Q9ERU9	290859.3389	306411.1834	309127.1135	295001.2982	279456.6056	309689.7737	289843.7227	307115.0524	303481.5428	302928.1779
Trim25	Q61510	140169.4589	175761.6994	137624.5902	110391.9759	120014.4048	148099.4068	110504.0998	132086.1167	147060.7247	156530.6545
Dtx3l	Q3UIR3	133983.3869	148100.1504	124016.6708	120235.7332	121610.5021	135508.516	137086.1908	125606.8026	148901.0681	145011.1733
Huwe1	Q7TMY8	107285.7227	102139.0895	107958.5631	96494.85395	95801.40106	126665.23	111403.7317	112142.7055	122095.3379	116157.6017
Nedd4	P46935	198117.5854	205952.4526	194882.89	194019.5291	205548.9819	202613.3393	223939.3147	217531.3821	227851.9186	240471.3554
Rnf114	Q9ET26	357149.1196	394994.865	365581.8463	354947.6384	364100.5217	437186.25	327497.6876	340333.3187	382208.6198	405574.9886
Rnf213	E9Q555	100171.8842	136286.6403	87723.87316	84641.868	74288.83239	96098.47497	110871.3953	100385.5536	126749.5746	128665.3339
Ubr4	A2AN08	986322.8588	1079157.881	861396.4774	902463.7078	1064774.774	963484.3122	903247.2006	840260.4869	1056470.464	918070.7954
Ufl1	Q8CCJ3	496797.0732	523687.0722	501988.6564	482433.6661	474226.2177	486797.9711	443110.5133	469674.2963	480960.4695	458671.0317
Eea1	Q8BL66	711313.152	777013.3201	739014.5121	762035.3996	744550.2502	741721.9651	749374.5423	780853.2333	777241.7785	757978.7154
Eml2	Q7TNG5	200639.0586	231484.4885	184376.2254	199499.4117	189842.725	221872.3753	191879.0248	191789.9585	211825.7856	223894.9416
Eml4	Q3UMY5	78478.36289	71640.37723	77520.40397	64450.36299	72224.13528	76210.25333	72532.91118	75247.00158	84749.1924	78758.43291
Entpd5	Q9WUZ9	1247003.995	1050635.387	1424186.915	1265731.504	1262625.727	1020366.929	1218211.641	1203986.843	1040428.421	1097684.104
Efhd2	Q9D8Y0	102863.0921	100859.6746	99280.12408	91746.98527	93347.06812	98300.48191	93418.11935	85084.55216	116930.1428	124443.1207
Ehd1	Q9WVK4	636945.0056	677836.4457	695016.3448	726907.8745	702609.1653	704641.6349	736910.1321	804793.1218	736774.2232	793105.9385
Ehd3	Q9QXY6	1311636.485	1317361.049	1317223.301	1321611.694	1358033.78	1294320.704	1355244.895	1348009.98	1228450.09	1195682.758
Gcn1	E9PVA8	1138162.434	1167632.292	1115512.166	1089561.355	1085465.158	1271142.147	1241791.997	1207849.694	1452532.786	1499003.39
Elavl1	P70372	646212.888	675172.9784	590897.9571	592936.3341	603407.7969	653586.9765	632369.3311	642259.9196	713170.5434	710645.7986
Etfa	Q99LC5	93730431.83	98617107.12	89357912.22	88579172.05	88321783.57	99920911.66	86229648.2	89626520.31	87878537.47	83778986.81
Etfb	Q9DCW4	118671247.6	117522900.6	106486328.4	107400673.2	110551281.6	117964462.7	108441041.3	116363381.4	108413914.7	100626734
Etfdh	Q921G7	31877306.88	32811267.92	29377765.44	29375931.39	30100299.39	30991746.39	26916206.15	29169434.5	27294451.49	26626704.63
Eef1a1	P10126	53168196.76	51087541.31	34067384.75	34474444.4	37997573.95	47981662.07	50108969.15	53693604.56	62678439.42	69527586.73
Eef1b	O70251	9691845.555	9919511.302	7041307.512	7064173.703	7712372.468	9176104.858	8527333.856	8803216.903	11316789.71	12027755.9
Eef1d	P57776	6194662.257	6957260.996	5474841.464	5680535.65	5649366.593	6778256.195	6480040.472	6765731.137	7904393.655	7911387.345
Eef1g	Q9D8N0	14951006.39	15977505.92	12515551.69	12994243.43	13479498.91	16607158.19	16312610.57	16733335.23	20645666.95	19408390.69
Eef2	P58252	9379980.958	10057179.82	25957793.16	24743112.42	26683828.71	9352546.22	9538462.217	8864816.374	8390574.464	8198680.474
Gfm1	Q8K0D5	568810.4235	590516.6487	574815.5456	572573.076	571031.8058	561707.6983	498442.0213	518244.1553	429999.4946	476750.679
Tsfm	Q9CZR8	145590.3715	171164.0899	143071.2862	144760.0468	149547.9243	153870.1295	135847.9482	134253.3368	143594.3409	153452.2059
Tufm	Q8BFR5	18103477.51	19159719.12	17502412.31	18504205.53	17990793.28	17832687.08	17387220.04	18176797.88	17876624.32	16973400.38
Endog	O08600	256684.3685	203719.3274	252518.0638	251682.4742	277615.1103	219526.3645	297620.1854	296769.6775	249375.3687	250918.8317
Erap1	Q9EQH2	1267298.024	1191018.253	1091293.482	1063906.021	1096917.002	1028767.553	1204875.278	1142791.77	1209595.957	1308519.09
Erp29	P57759	383577.8289	419688.7995	379758.8204	345240.6415	329218.9368	356911.7699	339759.8807	321954.9576	447816.2261	461674.7835
Erp44	Q9D1Q6	2156986.074	2064600.295	2070995.183	1967929.408	1931501.386	1812238.592	1846657.192	1882028.903	1873880.356	2001038.815
Hsp90b1	P08113	43558815.38	38319190.49	39521151.98	39088026.12	40222176.8	30664631.7	33151295.75	32895066.34	34641378.8	39546586.82
Edf1	Q9JMG1	504880.0433	518666.4815	462183.3552	441438.931	432585.8534	541294.6973	506417.9345	512075.7133	613856.851	640288.9317
Ece1	Q4PZA2	197997.0804	210400.7042	183947.3433	176575.8572	175691.1531	177711.5531	166022.6361	151164.9018	168594.5897	185775.6794
Erh	P84089	189671.7623	206172.535	175478.7243	201194.8533	184044.7613	185967.1628	190974.7304	201259.8619	192656.7176	210965.0657
Eci1	P42125	16208665.43	17543129.07	15739863.22	15518459.43	14500915.06	17369043.26	13603643.1	15134639.83	14802688.43	15689742.74
Eci2	Q9WUR2	5692018.106	4713055.714	4532192.532	4921004.788	5544627.261	4651336.169	5639822.282	5428458.187	5185983.705	4748943.177
Echdc2	Q3TLP5	2689556.235	2615180.401	2456996.151	2550250.849	2670395.336	2680391.415	2977676.216	2786537.855	2718156.274	2298341.126
Echs1	Q8BH95	57192494.19	60345250.5	53361329.67	53406200.15	54313920.49	58884632.66	53591019.19	56313982.83	51692768.44	48305393.8
Egfr	Q01279	682050.2987	675098.7609	595652.308	727172.1911	695732.777	552164.9398	734703.5012	716441.9403	704553.733	716672.3078
Npc2	Q9Z0J0	537115.2389	645501.3081	549087.8578	552643.2489	580538.8162	491767.8821	459872.4169	458618.1319	452005.919	492135.0648
Eppk1	Q8R0W0	587410.3611	662707.7888	534166.3747	469866.5374	493626.2207	539447.9373	498103.1412	517105.276	762309.6069	820185.1283
Ephx1	Q9D379	1221941.868	722492.8663	894665.2839	650048.8857	828208.7201	675883.5549	913677.4158	823295.6723	895073.0666	1480447.363
Epn1	Q80VP1	300480.4126	320032.5189	327206.4995	362194.7532	326404.4607	350403.2181	373268.3432	340227.493	332838.7232	324245.226
Emc2	Q9CRD2	133112.2689	135064.3472	131792.4041	135256.2058	128383.1131	141713.1336	129395.364	124588.0507	143706.7922	149101.2599
Emc8	O70378	250606.2564	296134.2403	254774.3644	264509.2195	224823.8344	283356.9545	211242.7557	229461.4685	246206.4639	269591.6816
D10Jhu81e	Q9D172	11339400.02	12153142.58	11396831.38	11442294.33	11117296.7	12240857.34	11060795.3	11253842.6	10839616.14	10206718.74
Akr1c6	P70694	162216652	145506186.4	146068171.4	135655957.6	163814277.8	156608686.9	140951959.1	144670688.7	133540217.7	123076471.9
Hsd17b2	P51658	449606.1674	242457.9048	305675.7842	262218.3695	300869.1784	257808.212	351998.8114	320426.4361	337166.975	486463.851
Hsd17b8	P50171	2286787.927	2554431.442	2274165.722	2549052.678	2370037.462	2553897.875	2309200.572	2486058.364	2359936.208	2146277.782
Pcyt2	Q922E4	3202764.96	3147875.268	3450694.595	3333487.151	3321309.537	3128003.207	3342888.387	3164151.501	3240450.768	3079282.091
Etnppl	Q8BWU8	637977.3774	581880.1928	658772.9354	676756.6574	604307.4319	836699.0341	660241.9154	707505.57	534141.5238	626090.3911
Echdc1	Q9D9V3	4343865.649	4896774.195	4792761.076	4702671.184	4543427.675	4625516.423	4159032.051	4305468.687	3831522.949	3605540.993
Eif4a1	P60843	7579931.752	7457355.692	7021111.19	7076378.049	7272866.739	7332983.576	7415019.892	7929544.937	9583969.629	9678611.315
Eif4a2	P10630	3861901.576	4185909.815	3963528.158	4097812.423	3924584.97	3971836.147	3681563.282	4307478.694	4674905.932	5015137.702
Eif4a3	Q91VC3	128714.0104	137334.7474	123192.3794	124034.5714	114590.3671	116630.4633	124467.9893	110101.7183	123541.5083	130057.0151
Gspt1	Q8R050	1216882.521	1299752.135	1133108.216	1141973.194	1146976.074	1295610.247	1284891.869	1361787.295	1516241.171	1519228.479
Etf1	Q8BWY3	750054.0953	661115.8415	669947.4245	696317.5012	788055.0634	726817.0508	906246.497	787040.4921	935354.1071	821272.1907
Eif2s1	Q6ZWX6	3381235.674	3687374.742	3219452.663	3196520.674	3453645.283	3538571.266	3421021.393	3543083.772	4100517.62	3993315.526
Eif2s2	Q99L45	921310.5787	1096448.348	868421.9772	883100.0751	777397.1642	1009893.922	822343.497	868146.7727	1039069.565	1123268.015
Eif2a	Q8BJW6	526300.4753	600022.9678	493532.0537	529291.5197	473230.3706	574838.0866	562447.371	591169.5782	598008.0447	642727.8502
Eif3a	P23116	4527342.572	4863596.158	3923488.173	4021778.977	4082952.671	4807021.41	4570209.478	4670509.105	5852516.493	5829484.536
Eif3b	Q8JZQ9	2381062.752	2487103.269	2261837.727	2337191.723	2423365.459	2545539.701	2696701.663	2620139.835	3078297.494	2898601.557
Eif3c	Q8R1B4	1718832.062	1739294.178	1507493.029	1515049.753	1537979.104	1783317.812	1747387.888	1748121.886	2206734.659	2152710.102
Eif3d	O70194	847520.3626	790809.3034	692825.0809	726811.8394	760683.3835	805944.0925	886748.6562	871255.7792	1009212.439	1007815.813
Eif3e	P60229	1349724.61	1322857.115	1280406.628	1316185.518	1308668.371	1444555.786	1546913.928	1522290.984	1730808.282	1701766.795
Eif3f	Q9DCH4	577741.1183	595784.9992	493027.4031	544080.0974	476256.3816	606121.1043	578103.7622	560550.4007	666905.5155	685185.4096
Eif3g	Q9Z1D1	332441.8045	296562.0414	271967.3542	243491.8991	307112.5201	278664.8377	302486.6097	259653.3815	359190.4258	317638.007
Eif3h	Q91WK2	910197.3293	1022634.127	816560.6731	824193.3533	851046.6325	997627.4196	953780.4471	956371.8447	1128732.925	1189345.457
Eif3i	Q9QZD9	3157574.474	3445234.102	2901922.767	2818381.238	2901426.249	3243946.343	3063431.475	3236293.353	3663907.129	3865819.273
Eif3k	Q9DBZ5	526984.4397	515544.9538	446039.642	444803.6029	490862.1674	529650.8966	530335.5535	535283.0738	649243.3469	611502.5401
Eif3l	Q8QZY1	1810032.077	2151738.835	1601823.113	1700454.392	1632616.122	1851727.678	1891231.901	1789939.87	2245358.709	2327644.609
Eif3m	Q99JX4	88088.93468	90465.84412	100058.1043	99660.71129	99535.60421	96354.6723	118400.874	107531.5046	128473.4096	104972.3629
Eif4g1	Q6NZJ6	3166296.344	3268705.25	2695961.085	2796241.869	2837681.191	3214227.009	3310672.74	3217238.61	3792733.192	3655221.537
Eif4g2	Q62448	295729.7422	287358.8943	297168.3678	297963.5109	303497.6418	300340.9064	325767.2145	300919.5175	328559.4555	317550.5625
Eif4b	Q8BGD9	1681099.736	1998291.102	1520447.232	1535297.155	1428368.587	1934772.926	1501254.42	1692216.035	2107892.432	2208179.439
Eif4e	P63073	556791.5615	537229.4873	595834.0194	666183.3883	637778.7246	646058.7884	778488.5975	827030.1184	808691.8747	733274.9315
Eif4h	Q9WUK2	1578559.734	1941810.731	1667184.759	1566586.252	1494795.227	1884073.786	1410807.758	1522712.424	1757103.553	1830333.227
Eif5	P59325	212031.7358	186881.4719	321233.4567	324576.4958	334759.9975	173654.5194	204867.197	170269.6112	166992.0876	158157.0375
Eif5a	P63242	1149075.081	831074.7641	768759.0229	813991.0232	1221664.686	831721.9675	1241756.453	883228.9619	1044023.001	841542.7264
Eif5b	Q05D44	584271.6943	689416.6858	547250.4416	581735.1387	552098.0945	626061.3796	585070.9405	629034.0643	659702.7342	679557.6696
Eif6	O55135	367749.48	388598.4089	389867.3471	411889.5472	399965.0752	397809.0984	483376.7565	402962.7579	478219.9981	477407.8418
Xpo1	Q6P5F9	471001.3454	462060.8155	443007.7877	461916.0162	462362.5003	452082.3304	491674.5869	480263.5908	508912.5328	517387.8688
Cse1l	Q9ERK4	150801.0563	155995.4476	168697.4925	165369.1594	170566.7797	150955.8994	140195.4585	148639.4317	148928.2638	146134.8015
Xpo7	Q9EPK7	136165.1348	141330.3154	146788.0961	143844.4729	149727.7905	145500.2232	156734.0235	144674.408	146820.9104	141779.1331
Capza1	P47753	95804.52898	103804.7636	88543.49643	97390.07022	91711.01257	101213.632	92120.1657	86536.03484	104115.396	105486.8021
Capza2	P47754	793403.2241	835013.3099	854848.8607	948237.2756	845308.8284	881420.3741	927965.7661	907601.7919	929786.4594	921063.8518
Capzb	P47757	3288194.159	3547619.474	3008294.434	3165664.274	3061799.325	3291614.312	2935811.259	3267530.712	3445781.616	3632268.346
Flad1	Q8R123	55763.07984	73647.72809	60655.9053	52992.76351	55233.84505	60872.64891	40647.73824	53376.32056	58046.50742	53682.29356
Fubp1	Q91WJ8	489525.541	509047.0316	449766.4753	508807.624	454950.0478	539754.35	548286.3027	544622.527	619173.3991	630374.259
Khsrp	Q3U0V1	700372.0932	770552.8751	726801.6264	713279.0081	571106.9447	655279.581	572953.6755	581981.0993	594664.781	672784.7948
Fdps	Q920E5	4623418.2	4312718.147	6595097.047	5454829.195	5663868.465	3385072.522	4186931.643	4121187.392	3184910.953	3186388.308
Fadd	Q61160	326423.0624	340995.237	330724.0371	361482.312	345085.5189	378048.134	383403.7612	354187.8865	393527.4724	362014.1038
Fasn	P19096	33406470.25	33796333.94	61891739.69	40712130.05	53869778.96	26800930.98	29945113.24	28318177.29	21713722.58	19387849.32
Fabp4	P04117	674235.3549	650811.4184	618435.4234	695404.1184	759867.5168	662231.8796	787938.52	734613.3259	788237.8009	670566.2576
Fabp5	Q05816	2873615.892	2891474.836	2789701.986	3647623.515	3106078.442	2005377.637	3100594.589	2908026.791	2509697.899	2585210.837
Fabp2	P55050	3661489.55	3953883.646	2964009.342	3292033.238	3732412.552	3096797.003	2628314.408	2686429.33	2526608.449	2460421.883
Fabp1	P12710	208181609.9	145482291.8	162391473.2	151280303.5	206854340.9	123544581.8	136606837.9	129242746.4	121961217	127514839.3
Aldh3a2	P47740	4454431.866	2557250.002	3259740.54	2358242.729	2785044.103	2422310.733	3294647.063	3341886.899	3561120.547	5081395.545
Faah	O08914	268058.8645	145388.299	201630.97	151553.6226	192802.1305	147288.4904	198584.3957	204268.8313	176141.1098	259166.6804
Fermt2	Q8CIB5	1416352.056	1408844.947	1260299.745	1054413.997	1185677.482	1270085.371	1086183.307	1067097.21	1333729.59	1361252.065
Fth1	P09528	5050011.387	2121843.718	2318557.759	2216397.779	2141324.413	2233656.039	2826043.331	2532029.38	1931602.042	1951048.238
Ftl1	P29391	9156313.685	3975756.235	4269582.473	4113487.791	3846938.804	4585478.633	5380385.352	4682005.843	3810879.197	3711131.992
Fech	P22315	4011512.88	3795459.051	3601223.742	3220054.096	3438761.116	3713744.924	3275127.64	3645041.331	3238309.033	3511969.347
Fggy	A2AJL3	1652719.363	1658046.786	1738661.395	1730377.126	1699049.126	1720456.798	1692612.368	1726390.366	1592477.408	1494078.139
Fga	E9PV24	5055286.21	5229539.444	5375364.707	7747353.692	5933122.261	4475536.463	4550694.419	4705204.206	3620065.806	3933283.798
Fgb	Q8K0E8	2050467.522	2057046.084	2236968.464	3038309.196	2470165.832	1739950.571	1838132.092	1998374.742	1608788.095	1601432.547
Fgg	Q8VCM7	1200250.775	1132854.371	1230028.416	1710494.908	1405899.163	1032639.313	1214028.798	1198998.134	987826.8515	998327.0174
Fn1	P11276	911367.0898	879688.8872	1027613.745	1064808.882	1047346.942	845424.9191	930373.6601	911951.9662	879496.4139	904227.4414
Flna	Q8BTM8	710873.098	810722.0363	704317.1911	723963.2164	658715.2114	701193.9013	612234.1498	622205.206	884362.0351	895057.3528
Flnb	Q80X90	1866176.561	2019060.72	1841407.778	1823463.843	1824485.347	1814299.711	1844707.83	1806116.694	2032095.03	2102635.102
Blvrb	Q923D2	8564341.127	9481163.841	8635171.235	9323479.358	8770835.589	9105808.89	7841553.311	8152087.961	8150060.106	8622940.068
Ftcd	Q91XD4	30019576.01	31033964.61	29926211.27	31216037.88	33406680.55	34932745.15	34041625.16	33890908.49	37253329.57	34922133.31
Fhl1	P97447	107444.4647	101921.0212	109425.6191	118019.8702	127657.7523	139110.8852	113713.2235	125407.5157	130797.1856	129130.9407
Fxr1	Q61584	149629.6549	145993.2698	147629.4517	157451.1476	158014.4317	159352.8731	163528.2584	167657.3648	185716.6762	169813.6853
Fbp1	Q9QXD6	48748096.59	49346456.62	47808784.92	48786165.19	48775887.76	54074671.81	51556978.32	53199852.87	50939366.2	46954399.47
Aldoa	P05064	3463699.944	3792699.338	2986266.66	3109026.957	3537054.2	4503594.072	2604602.252	2649477.062	3813749.543	4000815.474
Aldob	Q91Y97	190829469.5	202244712.5	212634209.2	194423859.5	210268588.7	185736495.4	162449488.8	182044488.8	148351479.9	146082079.1
Fh	P97807	25571752.65	28061830.59	25411082.85	25559267.49	24797982.82	30435746.68	27748118.32	27380163.87	29909981.42	28179221.55
Fah	P35505	60529826.55	66078369.28	54622532.04	58922807.41	57765440.4	68560133.96	59946933.58	66537140.71	59952806.16	55993570.11
Fahd2	Q3TC72	552007.3224	506292.8368	584807.2722	629287.0164	575290.5514	582980.0701	640956.3915	635202.4677	575567.4638	501030.7177
Fyco1	Q8VDC1	106054.6331	124302.8817	89086.19097	86911.18782	96209.04167	110560.3328	89363.46275	79542.60069	93480.90516	91311.41479
Galk1	Q9R0N0	1800507.675	1714672.997	1854566.319	1885220.548	1966068.554	1874202.092	2111299.05	1952804.744	1951364.955	1769953.331
Galt	Q03249	299619.3154	317129.8982	265389.1458	270468.9997	268980.0267	291911.2206	260479.078	270127.5536	301149.6397	295593.0067
Lgals1	P16045	1220003.585	1527772.914	1125982.566	1158226.603	1141986.817	1145991.286	1115911.754	1193380.576	1818141.009	2001671.595
Lgals3bp	Q07797	441928.4223	595583.1692	192755.2231	199880.6724	209249.1718	235343.4551	186462.8526	179605.0425	265570.9188	326112.8856
Lgals9	O08573	3934354.184	4073996.47	4050033.545	4007981.213	3451277.5	3735345.359	3923168.848	4000157.532	3717685.047	3691856.867
Bbox1	Q924Y0	1861695.199	1755652.299	1837843.049	1869141.066	1976597.271	1765394.889	1770271.821	1861727.3	1374797.844	1367168.099
Ggact	Q923B0	150547.9623	176190.3328	170333.9105	181399.2781	161077.3203	178761.4225	189415.3542	157420.5389	167544.2119	157976.433
Ggct	Q9D7X8	200219.9055	211643.4976	169125.2337	196071.8631	186915.5641	195273.848	196418.1214	184030.6158	202813.606	206359.9902
Napg	Q9CWZ7	107735.8203	136892.7223	128804.7853	136730.9141	107103.2688	137552.9898	103986.6047	122904.927	118133.9747	144988.9472
Gsdmdc1	Q9D8T2	1271998.656	1560652.702	1076537.472	1021735.26	1072411.105	1166966.154	1205485.849	1277634.483	1903027.624	1954795.729
H6pd	Q8CFX1	2013003.407	1571014.4	1529351.583	1345705.514	1597579.266	1474743.25	1744232.559	1601926.221	1701416.352	1810724.681
Tsta3	P23591	251944.0321	260031.8164	274413.7465	299185.3193	260744.0434	271945.0826	292344.9565	299824.2005	297892.1034	284845.5525
Gsn	P13020	579452.5611	609824.6551	592946.382	670504.8238	621455.4699	614411.1344	597361.0455	563264.0038	681482.4867	691078.0084
Uso1	Q9Z1Z0	2526706.437	2621333.972	2342512.326	2403831.891	2382620.512	2563517.26	2481592.38	2395478.631	2868191.836	2839006.612
Gphn	Q8BUV3	1821158.142	1999459.141	1638540.258	1618597.668	1616629.163	1981178.025	1884960.37	1925386.992	2047296.697	2010307.707
Rabggta	Q9JHK4	280953.9213	274504.486	283203.1648	297308.0703	306702.0475	323533.9428	361579.9952	302008.9972	354203.1343	324265.3952
Gmfb	Q9CQI3	134011.8862	135379.2898	139147.1673	145460.2109	133138.4309	144157.2546	134585.8825	137087.9174	146503.0288	150540.9016
Gck	P52792	870009.7087	836800.8803	1334315.717	1115243.926	1281491.847	816352.8161	932458.0438	906592.8516	646159.8953	569890.788
Gckr	Q91X44	3340676.151	3388049.936	4037205.477	3627071.142	3824051.559	3525570.865	3706909.21	3563435.266	3485933.974	3210153.585
Gnpnat1	Q9JK38	269367.4868	233523.9382	281189.8869	325847.975	329726.4222	298730.7476	388549.1807	359240.6563	383084.6849	284346.4244
Gnpda1	O88958	361767.3703	371439.2036	405157.7852	440144.8377	444044.1396	376161.227	367565.0027	382107.3767	359817.4703	346840.207
Gpi	P06745	4988845.161	4697485.709	4302307.737	3924847.014	4378745.828	4395540.78	4832783.844	4438450.144	4989642.511	5048514.704
Prkcsh	O08795	1572541.242	1431053.88	1423880.144	1360341.329	1379063.689	1230615.33	1299188.083	1338615.662	1458320.236	1679971.846
Glud1	P26443	181481693.5	186161003.6	169409624.4	177917332.8	189358416	179562252.5	179073251.6	177840569.4	180082992.4	166017557.3
Gclc	P97494	5860202.18	5562875.941	5787733.516	5644006.769	6075954.614	5937389.738	6303531.061	5801925.944	6054556.318	5801669.127
Gclm	O09172	3773778.745	3869388.863	3583625.426	3689799.501	3627907.28	3822492.783	3407253.464	3464557.938	3089387.541	3184963.258
Gls2	Q571F8	3168379.061	3480131.971	3293561.787	3606955.765	3417653.303	3991539.829	3718221.312	3529381.978	3167693.986	2838495.922
Glul	P15105	37251239.11	36841031.05	36897726.03	39940664.1	38306188.66	35341845.25	30647849.87	34551885.1	23081657.01	21175692.51
Nadsyn1	Q711T7	169741.5874	168944.3479	146629.5074	133374.9683	138167.6967	161478.7909	140175.2664	141283.5123	170505.3866	172170.4883
Glrx	Q9QUH0	558777.5429	548725.2918	618850.2703	648891.454	652056.0599	559220.4991	636684.0818	600646.6315	544185.3906	500359.1888
Glrx3	Q9CQM9	535670.9207	534927.0315	501818.7104	518831.4322	535523.6369	560430.6701	561321.0688	591205.358	622086.6681	612146.1914
Glrx5	Q80Y14	409537.2832	482904.6757	438698.0956	405019.108	392904.9089	381268.6952	292792.6668	344303.3395	320635.4254	335777.5855
Gcdh	Q60759	19438380.33	20167947.24	21331629.59	22480403.07	21383038.59	21828610.82	19689001.23	20462552.53	17113389.33	15329180.44
Gpx1	P11352	29089860.57	28071694.62	26106047.17	29110970.95	30269170.68	28789830.15	31323512.32	30605941.76	27808390.2	26355007.24
Gsr	P47791	2506639.949	2521729.136	2194006.831	2214276.897	2213271.785	2386884.512	2198542.007	2234665.072	2459681.767	2437028.45
Gsta3	P30115	91538432.03	92718898.26	93557747.64	80527224.5	86707383.1	92585622.14	76596699.11	80774964.33	72962986.58	69952340.27
Gsta4	P24472	5220158.443	5530923.591	5335053.401	5123092.146	5448383.717	5171064.952	4936623.628	5107853.988	4371077.002	4213727.52
Gstk1	Q9DCM2	15212894.03	16743797.9	15078950.52	14838986.01	14859665.41	16337696.37	15398718.01	15922833.69	15029616.84	14890325.26
Gstm1	P10649	36621447.35	34002574.35	45429924.66	41473741.16	43576074.96	35541179.6	33746304.72	34476758.54	28026466.18	26440227.49
Gstm2	P15626	1246616.455	1197860.464	1529204.884	1610166.763	1548171.693	1229894.267	1457568.84	1395325.268	1157929.523	1020994.217
Gstm3	P19639	606178.286	524658.9966	797035.1167	823304.2992	832549.1744	666088.4147	808510.7549	724411.8208	652870.5837	615703.7018
Gstm6	O35660	432874.6208	399879.1143	479461.0695	470618.9389	533252.2998	461665.5305	467150.8614	462023.3762	437428.4259	386620.9395
Gstm7	Q80W21	1770403.164	1825291.267	1912346.326	1805817.159	1793297.198	2008251.758	1670508.452	1731768.727	1653625.892	1452273.498
Gsto1	O09131	3494089.977	3598886.452	3179379.885	3119687.344	3325551.368	2967225.53	3083454.63	3018291.456	2564797.422	2467122.609
Gstp1	P19157	1423177.027	1650695.201	1723584.3	1792886.328	1572238.328	1603943.756	1743863.97	1890868.968	1692067.349	1922569.289
Gstt1	Q64471	26399849.42	29456701.96	26566133.33	25704917.9	23599065.75	27352410.58	21446268.87	23680302.56	21174172.17	23107813.04
Gstt2	Q61133	5690484.184	5990525.571	5212289.366	5227055.96	4949972.166	6202074.665	5631644.904	6268543.052	5592167.268	5310854.323
Gss	P51855	5052041.009	5379324.997	4577073.495	4672672.021	4656415.535	5615246.113	4932638.905	5155623.007	6279787.598	6495021.578
Gapdh	P16858	114651905.8	123815844.3	115860392.3	101066864.7	109970453.5	115974812.1	95075326.96	96175643.29	110477957.1	111795607.2
Glyctk	Q8QZY2	2349575.373	2275180.386	2395638.858	2568771.163	2565850.126	2585954.375	2761557.918	2516121.274	2485855.154	2210601.825
Gk	Q64516	3159352.604	3110460.832	2835459.946	2978077.69	3022766.113	3234587.525	3146327.08	3367087.792	3205414.02	3106733.535
Gpd1	P13707	24435118.92	25351489.02	24097398.24	23106477.09	25993601.29	24659554.14	22892141.97	23194300.68	25351817.86	23902583.26
Gpd1l	Q3ULJ0	2088426.819	2091350.803	1822740.799	1878283.612	1819660.592	2187961.082	2144271.639	2158934.635	2009461.219	1942726.178
Gpd2	Q64521	2211280.473	1648060.722	2166296.405	1741379.46	1857264.369	1540477.713	1847649.819	1876228.436	1575845.77	1985870.522
Gldc	Q91W43	4750200.118	4674442.12	4211275.719	4584093.773	4645491.32	4685824.152	4718762.146	4820533.773	4079009.213	3908707.731
Glyat	Q91XE0	3165103.588	3315220.395	3337566.516	3441434.891	3330696.919	3461533.82	3473423.737	3384004.568	3163005.278	2967951.771
Keg1	Q9DCY0	2211610.942	2589345.288	2345602.4	2125157.643	2175421.097	2161795.344	2063588.225	2033661.814	1847612.693	1889606.249
Gnmt	Q9QXF8	40468072.03	44514758.03	49188178.13	43184502.44	45257567.19	46036279.79	37297159.49	39814675.91	42886564.48	36614361.25
Gars	Q9CZD3	637158.3423	654796.5184	661507.1488	642437.5763	675863.2233	674973.3778	703056.5502	675884.0367	757596.9589	722592.0589
Gys2	Q8VCB3	2179312.589	1930136.986	1976545.772	1969522.258	2150759.368	2525358.322	2079214.615	1970243.234	1746859.346	1621130.998
Pygl	Q9ET01	65828654.97	64911877.01	67858405.95	61302160.35	69522115.83	65898939.69	61543299.96	64674413.78	58059280.64	56370027.39
Gyg1	Q9R062	81242.22523	102561.3383	91895.20127	97235.50054	88218.11747	101250.9225	98589.86005	103967.747	74309.82133	85242.9112
Nmt1	O70310	659468.1042	838902.8108	603766.1722	617844.6811	608605.9133	727744.5671	624833.3777	684917.7784	743464.2892	805021.5086
Glod4	Q9CPV4	5549252.013	5745945.038	5412245.661	5475531.892	5505067.629	5389917.699	5439709.213	5528469.73	5554460.379	5494870.29
Grhpr	Q91Z53	14053361.15	14562090.7	13041201.28	13788085.63	14104301.08	16186318.89	16001394.6	15567425.81	16358346.02	15297110.51
Gmps	Q3THK7	168118.9797	180742.3018	181200.6575	160785.4733	172019.37	174732.4071	147123.7534	140179.1118	159335.4001	160605.6411
Golph3	Q9CRA5	137037.1929	162983.1787	128264.7305	125508.848	124674.6561	116098.6838	112197.4749	110146.4944	117394.1478	127581.9991
Gorasp2	Q99JX3	212273.7804	233112.1552	213270.9647	244483.3388	207191.7799	228927.9607	221395.5556	245343.3539	252072.6011	265012.1968
Acbd3	Q8BMP6	63309.12636	66278.62576	61365.20648	67797.03561	60417.07465	60981.14307	55846.04411	56374.0269	74454.13584	73524.98801
Gopc	Q8BH60	100077.5917	129671.5946	102073.5672	102178.6162	97735.40156	111965.0794	97235.81599	99121.99935	107118.297	112776.6657
Golga2	Q921M4	56541.57228	68091.48091	59075.45447	57170.20573	49740.89359	62697.36674	55392.68155	65396.62419	62698.77081	73979.23231
Grn	P28798	449270.9652	559702.2503	541825.0848	627626.6041	539789.3473	517909.2727	485245.3374	563115.2492	485019.7703	531794.4567
Gadd45gip1	Q9CR59	136580.9779	152883.7196	142248.4144	125871.9797	137240.2278	151455.4028	111128.4525	115824.2422	138016.1546	138691.0935
Gas2	P11862	130476.1873	140337.9208	135831.8065	119498.5112	149970.093	135105.9568	145358.8853	138477.194	117665.3512	111927.48
Grb2	Q60631	223867.176	262204.4371	230333.4638	216796.7252	224923.6363	219560.7881	192724.3804	212761.1869	209002.4032	223130.4528
Grpel1	Q99LP6	5868958.535	5784087.838	5784258.121	5801235.606	6220818.339	5325410.396	5352607.673	5340634.807	5125992.381	4890507.384
Gchfr	P99025	614216.3842	564393.3188	795577.7286	773236.4073	786854.4224	626582.1481	749403.349	756468.2982	601891.7075	556004.7071
Ak3	Q9WTP7	18959428.85	19823346.88	18146053.84	17405440.2	18011755.81	18747716.81	16699580.48	18344980.37	15877431.41	15656003.4
Gimap4	Q99JY3	595123.4231	695181.8294	570890.8892	587733.3592	574919.505	681175.5013	608890.3195	638062.1322	683271.774	715317.6433
Ran	P62827	3805471.735	3774900.97	3384793.14	3590864.367	3594815.002	3501800.92	3714658.215	3947146.357	4544138.811	4699142.082
Sar1a	P36536	144473.5592	147077.7171	104435.5256	106544.8587	111589.9253	126624.7007	115151.3975	102941.8332	130780.5489	137357.0023
Sar1b	Q9CQC9	3270714.715	3066454.81	2861316.042	2771087.144	2987810.722	2777460.271	3142359.079	2869685.318	3105515.06	3002322.478
Gamt	O35969	1397850.199	1183227.915	1365705.999	1306239.508	1593936.953	1554498.916	1534945.736	1546983.847	1213709.515	1111630.049
Gda	Q9R111	786193.0504	849380.3368	785389.2027	863052.6165	859878.6951	842065.0553	976367.0612	927323.9525	955068.1483	883459.6975
Gnb1	P62874	175108.057	171765.5681	189919.4913	195576.7835	195112.7312	176330.2269	211646.3581	213644.9374	239705.0991	220255.1619
Gnb2	P62880	392093.6377	410041.3125	447181.2814	473748.2974	421669.3427	421866.2719	492138.4148	518239.6056	500801.6087	470314.2059
Gnb2l1	P68040	13759778.44	14186541.8	11941067.86	12853069.99	13151699.17	16241464.07	17694783.81	17137940.67	19649048.82	19251422.83
Gbp2	Q9Z0E6	270990.3524	225295.0228	208429.7138	236359.7238	222606.9929	244572.9094	304784.7505	295529.4353	468582.6167	596357.702
Gbp4	Q61107	118044.6827	132946.4974	84681.38057	100164.3244	91152.78618	115106.6424	115534.8097	128796.0868	221070.8167	231216.8713
Hdhd3	Q9CYW4	2663811.393	2652802.69	2510012.566	2707546.557	2706445.106	2498211.187	2602552.048	2603229.922	2579708.63	2416450.564
Hp	Q61646	3787775.112	5610349.196	1556062.434	2308985.975	1986870.556	2083216.559	2603759.565	2517263.761	4219170.472	4287174.881
Hspa4	Q61316	6591182.847	6934918.818	5638920.127	5780713.322	5947281.591	7081883.872	6790734.607	6803242.866	8419120.553	8601213.227
Hspa4l	P48722	69290.33419	85865.69506	67971.86623	70933.98085	72537.5354	75777.90664	66554.16035	66390.14473	85547.09531	87260.10311
Hspa8	P63017	63753578.88	67644476.35	61620574.71	63886921.86	65895647.33	57923794.58	54153895.14	58231119.87	59832950.56	62810907.3
Hsph1	Q61699	482078.9454	640841.2614	528075.1602	528670.6724	492723.5448	459434.4862	383424.5512	421690.1379	465280.1925	493462.386
Trap1	Q9CQN1	11849966.19	12672204.69	12720740.77	13078807.04	13808291.76	10974124.04	10661004.59	10910503.33	9159134.46	9196233.822
Hspb8	Q9JK92	123544.8068	158999.4	130975.3882	113188.3165	135342.4068	111475.0875	100853.8609	86808.9851	104086.9179	103788.9537
Hsp90aa1	P07901	19908525.5	23432172.55	20759568.88	21884533.37	21674907.39	18177002.75	16976414.69	17788018.62	18048636.77	17977790.8
Hsp90ab1	P11499	54299762.04	63491049.74	54525292.81	58148037.62	57117476.34	49034143.85	44838881.21	47647013.76	49338057.4	51595118.8
Hn1l	Q6PGH2	76357.34602	85540.86386	70221.86479	69321.79225	62935.78543	71628.02829	52426.26389	54225.00342	76015.65674	83744.93679
Hebp1	Q9R257	2122546.253	1909237.186	1992336.271	1884311.832	2047429.275	1923739.794	1864578.011	1921218.244	1561834.965	1491672.843
Hba	P01942	236290610.4	265231248.3	187087990.8	416046919.3	286760889.5	184102697.7	227769680.9	221575034	254082835.5	280756536.1
Hbb-b1	P02088	182504112.2	216856177	147018296	353638765.1	234613278.4	145455148.9	174473377.2	180398695.8	196464074.9	235448361.4
Hbb-b2	P02089	120098234	143366773.9	94293422.19	230773538.6	147313910.2	95530533.4	111009940.1	119277924.4	128312210.9	147531476.9
Hpx	Q91X72	11436940.9	15803822.62	6777813.572	9782453.429	8729913.385	8735063.581	9710028.22	9903875.881	13683365.38	15018496.1
Hgs	Q99LI8	178810.0461	200663.6098	179172.519	173416.866	161674.5414	182136.2202	152431.1791	168398.4632	184415.2258	197653.3524
Hdgf	P51859	1771033.263	1791159.761	1666332.943	1682202.114	1898427.728	1626186.131	1772803.923	1723222.453	1748520.327	1700212.421
Hnrnpab	Q99020	2089856.177	1705021.521	1903282.561	2146684.241	2144329.339	2008078.859	2532772.056	2661613.473	2642527.368	2567041.777
Hnrnpa0	Q9CX86	655382.2256	648949.8235	443835.0674	445555.827	542152.2823	634754.4955	506807.3933	500615.7844	623343.7093	651636.278
Hnrnpa1	P49312	1572102.181	1611293.488	1542615.205	1670997.979	1687068.743	1505884.425	1827338.195	1634290.076	1857004.72	1782647.321
Hnrnpa3	Q8BG05	1433650.948	1334621.368	1361133.822	1335714.318	1416445.068	1453408.717	1435889.254	1263320.262	1709934.066	1681476.778
Hnrnpd	Q60668	950975.7628	1021376.381	866121.4891	923769.6658	996436.845	890950.8042	1025025.328	959792.1734	934055.8467	978038.7965
Hnrnpf	Q9Z2X1	2936697.431	2965180.62	2561723.259	2770034.047	3061743.47	2669850.36	2917007.355	2809417.711	2950015.129	2996204.714
Hnrnph1	O35737	57058.70378	66863.62947	60077.78888	60691.02879	54280.56071	65207.28469	67979.11186	61144.07864	74422.35394	79170.98538
Hnrnph2	P70333	105064.3019	109938.5183	112073.8776	126622.3627	116154.8597	102335.5375	125996.986	115016.0497	120101.4499	109767.2702
Hnrnpk	P61979	13211077.29	14225018.37	13171752.79	13941691.84	12848976.79	13196660.14	12378511.31	13280767.61	12992330.21	13543355.74
Hnrnpl	Q8R081	2383703.289	2520808.447	2124137.783	2136947.208	1967063.916	2359566.24	2084934.826	2178606.325	2264289.468	2483320.26
Hnrnpm	Q9D0E1	2936629.092	3153318.438	2895862.414	2957326.769	2852279.961	2940909.084	2828438.454	2806812.289	2975309.503	3021299.956
Syncrip	Q7TMK9	2204404.358	2121337.969	2047413.884	2174006.098	2068060.731	2328991.762	2502663.352	2522156.073	2718600.621	2764712.021
Hnrnpu	Q8VEK3	13127603	14545763.78	11800936.62	12119961.3	11826371.09	13076475.27	12249542.09	13066920.93	13929908.02	15145052.93
Hnrnpul1	Q8VDM6	740246.4379	846136.5607	785210.4165	798371.9473	755008.0618	861930.3446	790238.5831	813127.9607	816372.8569	829574.1494
Hnrnpul2	Q00PI9	1065827.956	1190787.539	1054564.006	1071728.428	1080297.985	1172337.818	1052762.456	1036785.084	1058502.125	1011241.436
Hnrnpa2b1	O88569	13469394.7	13607715.02	12419840.55	13062578.75	14461825.84	12797242.07	13529324.63	12705140.62	12652839.06	12341092.54
Hnrnpc	Q9Z204	670195.1254	657816.3191	658073.7916	684014.2717	704190.5727	648874.3526	622945.3868	625801.1675	674651.9759	690977.2054
Hmgn5	Q9JL35	199045.0173	194289.2938	216654.864	209545.8024	216020.8525	191460.5036	166943.2403	193563.251	155441.6464	172124.8739
Hmgb1	P63158	1919477.286	2028264.39	1924825.77	1923153.66	1852691.198	1819505.487	1804538.555	1909340.572	1694253.619	1880935.53
Hal	P35492	23415781.83	21865987.67	20798295.61	21817476.23	22240097.12	28051160.27	23503311.43	23458434.75	23673173.33	22514808.09
Hint1	P70349	11025278.37	11070732.15	8996719.267	8895124.295	10623362.02	11212552.25	11309240.82	11280587.8	13860550.28	13471681.65
Hint2	Q9D0S9	7128364.627	8186428.3	6651740.549	6567843.681	6177033.661	7488964.504	6372095.433	6528149.384	7125098.419	7058739.194
Hrg	Q9ESB3	501854.099	762571.1025	695331.1732	732906.1872	722670.4962	646407.8392	572822.8978	603214.9694	497336.5502	567277.4846
Hars	Q61035	1330469.23	1294930.01	1195458.295	1233606.527	1325833.454	1253604.179	1325394.176	1325568.151	1509075.801	1475242.037
H1f0	P10922	5504541.842	935021.4805	3571190.42	934866.8154	2301191.299	843930.4769	1587873.588	1823265.67	1226401.219	3478258.961
Hist1h1b	P43276	390148.2284	117123.2624	224110.2672	128824.0371	207373.2446	122925.3211	172789.5685	179599.6597	184796.3419	419438.847
H2afx	P27661	406398.2089	289496.5149	304951.3938	218526.6306	263978.8609	286308.9774	214774.4512	160661.5698	247188.3054	325972.8801
Hist1h4a	P62806	36609279.89	42207646.84	32833548.62	34984884.15	31074284.91	42364148.15	44833214.91	44252594.11	50537049.96	48009604.79
Setd3	Q91WC0	164332.1409	203717.9593	157262.4723	149793.018	133212.4945	167233.2179	135675.0587	140110.3537	166677.5461	180356.5602
Hgd	O09173	20184943.58	20809486.16	20478023.46	21446927.48	21449254.64	23377471.04	22981561.6	23770940.79	22137700.79	20119350.82
St13	Q99L47	4403622.161	4677281.14	3400507.382	4026452.683	3934081.328	4341570.939	4415241.209	4833320.515	5220269.562	5253577.321
Cdc37	Q61081	261908.9986	297607.8683	309972.8388	296358.6319	288888.597	298366.3005	306888.7556	310277.2403	308765.0935	313102.0634
Hao1	Q9WU19	11927549.57	11765092.2	9856055.199	10746329.57	12032175.11	12216995.26	12989179.84	12867228.55	14036166.44	12321743.28
Hao2	Q9NYQ2	3343365.902	2994921.314	2924127.114	3347646.542	3621381.926	3315280.172	3714357.385	3766142.309	3688469.378	3280596.75
Adhfe1	Q8R0N6	1159734.062	1185952.961	1081915.439	986828.0945	1037637.203	1118984.463	940786.1713	951796.2354	884475.3795	857842.7804
Hadh	Q61425	36631370.03	36885950.53	32043699.3	33192517.18	33373382.31	35897330.17	32829200.56	34482818.52	30832441.26	30328711.72
Hagh	Q99KB8	7924815.404	8291128.381	6974320.153	7082203.014	6825794.614	7990743.187	7102103.061	7183190.555	7584059.417	7585236.217
Hykk	Q5U5V2	1664148.175	1801804.905	1523629.268	1561041.824	1578342.558	1723100.121	1455566.849	1527962.373	1347123.469	1290415.696
Hmgcl	P38060	15430090.42	15288121.58	14945588.5	15470940.89	14713059.47	15775034.13	14687171.33	15964093.95	14425524.09	14265521.38
Hmgcs1	Q8JZK9	1428189.537	1148084.978	1478111.009	1181363.19	1930155.332	903083.4816	1119314.369	1013259.806	875447.6196	770359.0033
Hmgcs2	P54869	132827611.2	137759998.4	123846154.8	122065786.5	132909658.1	116241764.2	99162949.45	102789082.7	93186238.98	94822386.66
Hsdl2	Q2TPA8	3036952.235	2886873.067	2595519.277	2776708.304	2684217.567	2729339.23	2888778.299	2763180.838	2685600.734	2558527.912
Hprt1	P00493	439651.0418	452983.2244	459419.7621	483612.829	490763.2177	467197.5011	474227.622	498616.5705	500884.1345	519108.6415
Hyou1	Q9JKR6	3434750.464	2935489.315	2856253.351	2628535.372	2951468.225	2192445.178	2297454.046	2227925.811	2429519.033	2754218.644
Ighm	P01872	72707.93575	78399.08291	73322.16876	89736.54193	93747.24818	70536.56629	64960.77273	77304.19911	97632.43964	90231.4788
Fcgrt	Q61559	178537.3995	212908.2105	209558.8889	211887.4496	184013.8013	215344.5597	211692.1055	214189.8051	179777.2355	202234.3861
Irgm1	Q60766	725561.5456	724587.1262	479653.7869	479629.6114	492462.867	568797.4878	636562.4087	610760.2365	797312.8002	1365987.894
Kpna3	O35344	269142.0664	252453.2778	310308.7806	335289.9188	343036.8539	290186.1836	355650.5233	336745.8804	333105.6045	301607.8039
Kpnb1	P70168	1088616.229	1054151.475	1096418.611	1090731.775	1069657.029	1175752.394	1229543.134	1218073.014	1576730.62	1525213.336
Ipo5	Q8BKC5	426095.2879	434491.5122	398090.6844	386940.1852	399022.3618	449504.9317	432585.0535	398426.8089	536826.8335	553574.8736
Ipo7	Q9EPL8	411507.4691	404020.8738	363865.2509	375625.2101	394457.8744	449204.6883	393521.8071	409877.3702	486573.1405	507319.5546
Ido2	Q8R0V5	397105.6056	557905.0309	476559.4412	462875.8581	484011.5959	432314.8839	398827.0707	386624.1592	307365.9671	299571.2268
Inmt	P40936	23586857.83	22984137.88	25325423.64	21206795.92	26974434.74	23047721.93	20910819.1	20965144.96	17755638.74	15664966.28
Ica	Q9DBD0	81436.46246	94388.35915	113441.3269	94082.78424	80678.90962	89778.65282	66660.1808	71176.72386	66791.81168	81037.11545
Ppa2	Q91VM9	1094349.063	1130853.266	1136430.121	1177016.747	1182060.111	1200992.287	1240831.642	1170201.565	1135180.098	1098590.485
Ppa1	Q9D819	13440052.49	13432510.94	11147948.32	12639976.19	13460734.44	12497177.92	14005267.02	14225881.29	13312279.2	12674645.83
Itpa	Q9D892	360093.0295	333151.0393	342081.6567	353097.7639	396270.2005	345305.7557	422496.6016	378583.934	398881.1123	371202.1297
Impdh2	P24547	149830.6884	147573.7358	133218.7279	136862.0151	141549.8561	148179.5993	145345.6359	132087.1188	159653.1946	172852.9375
Impa1	O55023	713254.6406	714483.1039	644472.3608	722920.8651	753722.3809	658977.9348	736404.6928	733214.8271	820554.8422	827734.7559
Inpp1	P49442	551930.2401	567448.214	550378.4531	618756.0309	601938.4919	625042.6657	771702.133	663450.8583	739346.4086	696735.6261
Ide	Q9JHR7	552561.9565	542421.784	602405.0108	589779.4648	613830.0073	538647.0604	616473.5746	575236.8739	568921.1683	538430.2113
Itgb1	P09055	93734.34243	100243.1424	87209.89373	79508.40913	70976.96979	89339.41513	79022.44436	84814.04834	75374.89163	102103.3035
Ilk	O55222	504445.0561	578175.8033	529995.3578	532770.9268	529355.4283	535664.4363	506506.601	541259.3723	528730.9449	568593.0951
Itih4	A6X935	424285.8893	433943.2292	421864.4341	484333.9346	418452.3216	373630.1181	384367.7998	387291.2704	352005.8434	355735.193
Itih2	Q61703	506221.9973	521240.9375	583095.1192	641747.9417	614440.1584	452870.6804	463932.3719	433465.7976	405556.0543	463429.8665
Ifi35	Q9D8C4	449517.6923	441213.4109	409876.7887	424627.7368	444626.0993	415825.5393	501252.8602	498668.821	521201.6941	515476.2095
Ifit1	Q64282	140208.3082	359230.5279	83874.71963	99396.90416	81340.95005	119843.8883	137716.1153	147832.2436	189119.3726	168019.622
Ifit3	Q64345	75317.83261	153492.6153	57062.51381	57376.25157	57155.63847	69385.31236	89391.15396	90832.32675	110045.7692	103490.6337
Iigp1	Q9QZ85	7389462.314	6421159.572	3596339.813	3830693.704	4072649.04	4666655	4378124.317	4320799.908	3750489.618	3926049.367
Itsn1	Q9Z0R4	52714.85585	73443.95429	55890.95658	48763.50085	43040.45019	60308.40638	46726.66513	47757.05428	53970.88899	59342.90817
Isca2	Q9DCB8	210761.7437	189539.2086	222933.7945	233380.6005	241623.0262	234425.2385	246046.2638	232643.7381	248417.775	231209.0563
Iscu	Q9D7P6	945019.4183	1032395.255	907081.145	947454.2622	905989.9124	976103.8015	894193.1041	948468.3944	915542.3449	871487.272
Iah1	Q9DB29	1885360.083	1952856.513	2013550.497	2120203.323	2037623.581	2197367.063	2395362.346	2409411.424	2218914.847	2073812.433
Acad8	Q9D7B6	2588049.715	2613383.216	2341822.058	2403137.659	2551348.727	2523126.516	2384881.679	2442111.662	2269815.489	2162598.432
Isoc1	Q91V64	1293606.748	1438493.179	1262780.457	1214402.03	1266448.751	1346934.561	1139568.668	1228615.89	1228780.662	1182230.049
Isoc2a	P85094	1982746.952	1952067.753	2168720.206	2447073.44	2203537.123	2150149.312	2396246.384	2296799.105	2041256.692	1830697.792
Idh3a	Q9D6R2	6448645.219	6707343.911	6346927.408	6218712.194	6408919.191	6652775.82	5562624.316	5777264.925	6023170.188	5795907.693
Idh3g	P70404	1175642.699	1202222.573	1088372.59	1094440.63	1147858.659	1283718.21	1066452.894	1148739.106	1218042.907	1083767.383
Idh1	O88844	58664848.17	60921097.23	62890611.84	60757747.61	63266414.7	53644769.18	52217143.52	55831316.84	47408592.83	44184838.67
Idh2	P54071	16080837.79	15193798.87	13829609.92	14866629.3	14671414.62	16038871.77	15212830.44	15938057.32	14064362.35	13859785.49
Iars	Q8BU30	932865.687	899457.1722	819166.0916	835666.4115	912946.2477	1007271.866	1018521.972	965730.2048	1054760.18	1035647.359
Iars2	Q8BIJ6	1433805.805	1434986.542	1249454.689	1250209.171	1319052.422	1387993.974	1309781.861	1292621.428	1346607.374	1300803.66
Idi1	P58044	389754.6997	367763.7706	465688.6089	378936.6648	499673.3073	317900.0141	337835.0528	281179.9043	266351.7387	240199.3758
Ivd	Q9JHI5	23126444.08	24846050.26	23776148.84	24460901.89	24939250.79	23870488.71	21600392.46	23194742.16	19154954.54	17822622.28
Ist1	Q9CX00	453834.4253	479681.1155	430187.2103	459266.2126	426193.1087	439454.5163	399778.8664	396107.0761	383175.0465	387579.9312
Jup	Q02257	427987.6639	462283.1878	472251.6624	509054.4838	499417.8263	458824.0303	451898.1287	471617.8061	420537.549	414274.0388
Krt10	P02535	33198.78681	26994.11065	86339.83477	44851.05539	52827.03421	32878.05341	64921.80186	57233.35681	38634.8293	61280.52295
Krt18	P05784	39911822.49	42628078.31	41669447.49	36325672.75	39284968.14	36733659.28	33797483.58	34608469.41	38779783.31	41900567.33
Krt1	P04104	76033.75582	111991.5179	192990.05	99423.87966	108627.341	113896.3659	111866.2887	127019.8926	90233.58544	234530.489
Krt8	P11679	55301791.49	55287056.82	54470092.25	49585979.86	56418646.2	47838169.43	52874324.26	48829812.33	54883590.36	55432180.3
Khk	P97328	11188207.97	12539734.34	12769188.59	11360236.7	12221862.95	12842909.2	11865184.75	12117852.58	11613522.66	10445601.42
Kng1	O08677	2089415.254	2280638.149	2775462.395	3317439.62	2808869.369	1815883.409	2015348.21	1933219.229	1498083.333	1570727.133
Kynu	Q9CXF0	2581700.529	2725919.193	2363118.162	2313256.701	2496514.372	2763482.047	2674168.782	2713233.559	2735163.296	2544999.899
Kmo	Q91WN4	775243.1036	575817.0385	728227.4118	585121.8935	628878.1345	567150.3377	726204.5358	674285.3501	592149.5244	761691.3677
Afmid	Q8K4H1	3995409.208	4089299.162	4052200.306	4064917.7	4362707.59	4319845.771	4560936.461	4355600.985	3622429.411	3249495.61
Aadat	Q9WVM8	2379104.43	2397365.98	2401778.582	2341318.244	2353550.35	2598674.721	2494891.593	2327240.605	2294787.477	2153966.901
Ccbl1	Q8BTY1	802135.5642	706413.6616	924360.7385	972635.3576	1027656.956	778874.6845	922677.0523	840577.7489	808821.8566	736548.0357
Ccbl2	Q71RI9	12152121.04	11763953.38	10960393.22	12503028.28	11428265.45	12605151.21	11610716.25	12551111.17	11413370.92	11225075.03
L2hgdh	Q91YP0	870462.7712	973454.1601	976809.7478	963026.2302	937015.8509	941441.0166	790888.045	901503.3839	854417.8478	770826.9352
Glo1	Q9CPU0	23897494.38	23405620.87	24371039.74	24061997.07	26104719.11	22898610.19	24652335.07	25424451.44	21999583.14	20689480.6
Cryl1	Q99KP3	671918.9121	761936.1693	628355.4081	605080.1443	585133.3234	688389.4862	601908.6674	618068.9817	581431.5873	635368.8858
Lmnb1	P14733	2350703.386	2559880.167	2270559.46	2353381.211	2303921.969	2271718.6	2001136.129	2153607.779	2244271.944	2415099.684
Lmnb2	P21619	698748.3542	727681.1946	629740.363	630452.0094	650635.5125	631131.9702	652353.1481	609974.0346	670908.6762	697932.777
Lancl1	O89112	186765.5517	191424.1115	173916.033	188602.7774	181525.4694	197169.4302	215855.6794	224228.0638	247394.2465	251619.7841
Larp1	Q6ZQ58	101561.6916	100996.787	84065.18212	79356.69	84844.98007	94386.85126	99252.27734	94770.54024	109785.8011	118975.3196
Larp4	Q8BWW4	152679.024	174336.4472	140813.5679	144016.7248	134843.4277	158254.3894	106354.648	125069.2732	161526.5024	177949.8233
Larp4b	Q6A0A2	114296.2606	143547.3794	118241.2725	103554.2688	99981.71548	115416.8971	97118.6284	100875.7736	116853.8979	128966.303
Bag6	Q9Z1R2	177554.6701	187596.6417	192212.5182	204716.1475	170126.3651	205191.5248	226983.7778	215871.4804	232514.1783	220334.473
Mesdc2	Q9ERE7	530268.2839	563188.532	466260.5128	506811.6296	438691.2397	540769.5376	448142.0777	491864.9154	558731.71	592543.9536
Lgmn	O89017	583028.6787	635837.4057	624336.7365	675832.2534	679783.9177	574568.2112	636058.7273	579701.2578	662002.7026	689652.2034
Letm1	Q9Z2I0	183857.3656	105891.2818	121013.7624	103940.1228	119171.5687	89132.43036	129954.6784	114436.0043	110042.9148	156150.4271
Lrpprc	Q6PB66	5430523.147	5167600.166	5954639.908	5716693.678	6271099.096	5344594.5	5445894.436	5380064.322	4876710.493	4788891.336
Lrrc59	Q922Q8	726404.014	364751.8676	462012.3115	290120.7143	412026.3114	375594.2998	447794.2912	454844.7535	565740.9494	1159954.428
Lars	Q8BMJ2	702067.3927	734129.7777	702757.8976	689130.3029	675130.1519	759852.3262	773595.2884	734617.0784	833461.9889	817812.1038
Serpinb1a	Q9D154	456644.1469	571464.2666	483515.8909	477366.9346	472947.6356	484134.7256	525928.6842	547983.5213	505634.6887	482529.5325
Lta4h	P24527	2681244.377	2831956.073	2443397.719	2540816.83	2671469.842	2581504.964	2564397.831	2569986.445	2593563.384	2572300.17
Cyp4f14	Q9EP75	132191.8265	105955.3767	114002.7455	101321.2109	99025.96122	106988.1677	109544.2047	102075.3361	116064.2447	138629.8303
Gulo	P58710	1230675.133	586340.6974	750880.1873	522996.8456	679180.8241	560862.3558	752572.0611	749880.5877	637843.2307	958193.9892
Lasp1	Q61792	2246563.401	3002213.132	2227527.193	2103825.827	1880310.788	2647894.451	1927079.848	2122327.492	2729978.216	2944274.31
Lima1	Q9ERG0	1015601.49	1180739.473	1009717.969	956669.9906	952143.6928	1046712.658	932477.2346	937520.0073	1099197.84	1134277.528
Dbt	P53395	13988776.25	15894451.85	14429809.04	14335930.13	13807024.41	15626119.53	13649093.35	14088068.86	12772394.29	12019456.01
Lpp	Q8BFW7	238732.9345	239321.5906	234289.3546	238850.4678	226359.0671	223077.7983	221115.5831	212719.2409	203161.9481	214608.7627
Ces1	Q8VCC2	7969252.603	6104631.558	8157676.926	6961036.975	7263855.423	6022173.521	6482706.766	6567735	5990102.912	6360810.36
Ldha	P06151	47728944.12	49444490.17	38385647.55	41838276.55	45452692.66	47673256.98	44567932.06	44537821.68	53873389.73	50992779.49
Lonp2	Q9DBN5	134518.7183	159418.8586	143195.5837	163967.5338	151905.8612	151946.5045	160762.4256	145301.0724	136490.6691	122256.4383
Lonp1	Q8CGK3	5009706.504	5051501.446	5154971.732	5301307.907	5531400.477	4962008.222	4835611.771	5049499.877	4467388.122	4334692.608
Acadl	P51174	29817066.67	30414995.1	26044921.32	25898660.81	26726140.49	28563305.01	23451011.95	24666882.23	25409402.57	25174645.77
Acsl1	P41216	30936881.43	23804628.26	27320788.81	25814015.57	26479407.18	25927124.54	27025899.54	27820815.02	25892417.02	26799446.68
Acsl5	Q8JZR0	2477358.316	1412284.902	2224848.924	1386121.585	1797124.803	1176882.705	1507034.823	1556433.532	1284247.398	2058392.37
Acp1	Q9D358	1541161.64	1523461.17	1399434.603	1576504.886	1527073.396	1573496.489	1672940.771	1718902.576	1729115.54	1656398.59
Sds	Q8VBT2	14617865.25	16485873.98	15361138.79	15913190.36	14710930.68	16185132.04	13488363.07	14009552.35	12571505.53	12949171.95
Luc7l3	Q5SUF2	91811.24707	107051.4567	91712.71934	91360.30079	97442.31177	93780.59513	78306.02316	83066.2248	105787.8496	107215.1925
Lum	P51885	90327.64011	141615.5196	96610.53064	109014.922	88130.78082	102340.7517	80316.54707	92825.26372	97146.88745	98693.08594
Ssb	P32067	919115.5328	951576.8716	715611.0443	653455.5987	713655.968	797159.0444	685749.5917	654380.6676	893453.1353	998332.5263
Dcxr	Q91X52	7601819.137	7440070.677	6648446.035	6858178.677	7192931.367	7999239.604	7319569.272	7839457.613	7675751.794	6988466.142
Lyrm4	Q8K215	490221.2528	493521.555	484861.5985	481346.9559	489651.5842	468688.4591	493824.0535	535921.4919	479142.3131	502103.3318
Kars	Q99MN1	3762115.874	4063395.365	3398595.242	3532153.715	3450819.168	3907567.213	3962426.226	4073879.628	4508787.532	4688186.622
Lyplal1	Q3UFF7	104561.2814	112196.1181	102051.8106	93737.60369	90121.30135	117333.1249	96893.04472	95583.55857	103110.8836	91335.41642
Lipa	Q9Z0M5	401321.3674	442924.2981	635090.3123	619411.1179	585600.839	374688.9108	404589.229	429447.5368	311929.887	311163.4454
Lamp1	P11438	475529.3363	563309.6583	537737.0784	515019.9738	467830.6967	547685.2479	452283.4425	496121.5846	505336.2151	625698.2772
Lamp2	P17047	1559333.648	1492474.542	1521199.635	1771352.004	1889191.83	1376928.989	1745901.284	1599175.609	1192326.104	1207800.989
Dcps	Q9DAR7	340005.9897	328571.9123	323844.9793	367522.5189	366863.5885	345827.9045	396354.982	390068.1345	383194.4055	356906.7398
Mrc1	Q61830	487836.0864	498021.3768	482982.9189	493498.1508	443080.038	464638.2259	437940.9264	507085.3874	418856.0249	523289.4765
Mif	P34884	6334115.416	5650923.673	6145962.065	6275653.998	6654063.903	6929025.872	7782935.06	7053396.918	6376889.671	5876724.637
Mpp6	Q9JLB0	606032.9314	684469.7992	602821.2371	639918.5003	621997.648	633646.5046	632729.0314	597668.2775	611236.3282	637861.7797
Mup3	P04939	844981.9539	955594.2811	2054727.09	1573882.297	2064641.496	1026160.274	961670.397	902909.5024	510625.1562	448383.1416
Mvp	Q9EQK5	5185611.16	6205263.988	4796147.843	4819310.393	4756197.566	4557878.618	4324507.908	4431280.468	5916139.355	6342795.344
Mdh1	P14152	116567760.4	124544513.4	112156534.7	104703661.1	110905266.1	120154881	92932241.81	99608616.38	94064045.61	93727543.07
Mdh2	P08249	83254325.81	90109967.6	79876816.36	86248157.91	79641819.62	87994297.16	78771599.6	84027258.15	82398576.76	78352828.25
Gstz1	Q9WVL0	34053486.75	29866465.62	32910200.25	31826444.22	36514596.55	33683459.6	32107913.84	32040459.48	31596849.09	28284922.89
Mcts1	Q9DB27	410352.9598	377159.7237	380850.3201	369605.6298	406723.6851	420764.1479	441977.8931	449252.9802	471344.8706	447400.3496
Mlycd	Q99J39	1090721.768	1047559.143	1069194.004	1074955.344	1121676.271	1107952.381	1177932.251	1069475.662	1105129.034	1028723.01
Gmppa	Q922H4	101161.7155	112476.8803	97588.31088	100679.9946	90499.27544	101946.1888	97395.31844	94107.74681	98344.57561	110011.1389
Gmppb	Q8BTZ7	181793.9813	186797.2598	194660.1949	188587.5852	189542.6409	170394.157	205715.8859	178466.8323	216135.5485	198468.0661
Mbl2	P41317	340943.7903	342799.2591	393752.2502	371939.7683	362422.8755	318492.2912	354006.9429	329967.6968	412836.4133	352928.0311
Marcksl1	P28667	134307.2747	142683.2272	140928.7955	140925.7365	137971.6271	150729.705	157449.1407	157683.264	161332.8416	150244.0892
Matr3	Q8K310	261158.5049	267208.1508	287762.9113	292419.2755	283278.2958	294797.3711	323965.5109	300825.4954	292722.3894	302690.7196
Acadm	P45952	25011998.03	23346205.24	23333983.05	22939889.75	26653567.93	22459850.2	22290976.89	21537620.81	18811275.11	17470839.65
Mia3	Q8BI84	232871.8831	205341.7136	235229.2894	184221.8199	189776.3565	172518.565	153009.686	155167.8255	175132.0053	213286.5966
Pgrmc1	O55022	2778909.997	1318015.64	1935568.65	1239486.626	1655844.862	1097145.35	1517585.084	1661460.219	1451209.244	2459518.276
Manf	Q9CXI5	399819.6401	360585.7554	345198.0365	374593.2374	369826.5426	283842.6424	361175.7876	352504.4066	355394.9784	362382.8846
Steap4	Q923B6	363311.2004	343372.7463	256492.7386	280982.395	257910.4269	281249.128	332100.5848	311900.2865	400502.5301	485556.1371
Mt1	P02802	150973.746	326830.673	147035.446	151990.6963	108223.0163	102651.3686	53077.42616	67801.97103	162614.4725	168267.9549
Mt2	P02798	315496.3143	729378.88	241892.5162	262862.8089	169701.9626	148218.3331	144239.5224	123153.9261	434459.5838	460310.3631
Mtss1	Q8R1S4	99569.40325	104588.1507	90031.01396	89683.7156	96008.06161	93736.34664	89262.28804	84698.25627	79567.71237	74607.53702
Mtx2	O88441	583341.2818	620101.7413	601943.4418	644443.8309	584273.4946	628609.7216	606984.8177	631843.6132	605286.3146	560168.4727
Mat2b	Q99LB6	76164.11146	79127.15597	67437.51804	59204.13028	69870.28231	72376.35678	53792.00115	50738.11515	71623.31043	67315.25864
Metap1	Q8BP48	675446.5432	656699.3303	605233.6303	688705.2507	653658.731	687232.5999	794416.1733	805399.9603	850584.6161	840475.3954
Metap2	O08663	596089.6645	718029.5894	550755.2507	562751.5831	518878.2714	604717.5045	502691.7994	535898.1512	628272.391	758942.0733
Mars	Q68FL6	431915.3559	469423.0104	469336.1917	432918.8489	451397.1178	464878.2103	485972.2657	465601.2555	490239.8452	502828.7178
Mccc2	Q3ULD5	2237972.984	2364407.521	2246236.235	2369792.102	2244171.896	2447084.773	2185429.621	2315396.197	2129747.314	1978909.296
Mccc1	Q99MR8	2170044.568	2072706.361	2097475.757	2203180.358	2197972.842	2219184.382	2316765.603	2282502.044	2229107.487	1997763.562
Auh	Q9JLZ3	856766.8821	896965.6092	821670.6352	792133.7063	826817.1779	888043.7425	779714.5541	765748.0564	775547.5779	713146.5453
Aldh6a1	Q9EQ20	81176121.4	81976601.92	80648427.26	83133898.88	83213624.25	80175334.18	69870304.16	75222781.42	62815337.01	57436636.24
Mmaa	Q8C7H1	146752.8294	170359.0686	157452.3576	158893.6443	144316.9793	169222.2595	144412.9648	161473.8004	142245.7424	137291.917
Mcee	Q9D1I5	192148.1068	205858.1069	215769.6856	210143.9794	195317.3157	200587.4777	198619.3932	180592.9884	150975.7119	161707.0614
Mut	P16332	5066973.058	5265958.193	5712851.455	5520783.946	5731737.272	5084277.687	4832764.539	4919264.679	3860199.04	3599606.422
Mri1	Q9CQT1	135723.7783	133722.6594	164671.5181	178785.599	155329.0908	150042.0863	184528.7688	173298.1344	174197.137	160246.5465
Apip	Q9WVQ5	232339.1232	346178.3265	274554.5627	273717.1314	207178.0784	256613.618	184722.4411	211036.9415	233376.6387	231735.0576
Mettl7b	Q9DD20	1257767.333	692120.99	1072797.627	772602.0177	954118.8497	716510.3285	923006.2049	919503.7043	608771.56	796707.328
Mvk	Q9R008	333650.4329	345386.2689	392675.9427	382507.5244	366015.4366	335574.5572	295248.6101	308236.9727	279295.2925	269978.9929
Chchd3	Q9CRB9	837557.6647	594093.7481	651570.5776	472921.7067	540797.0857	511702.2064	518641.1697	549024.3637	518847.9653	790705.3435
Apool	Q78IK4	142539.3214	86262.91885	120664.8107	75835.90143	81746.55943	80190.51339	87815.2576	96295.42038	88489.1798	147310.1185
Immt	Q8CAQ8	6681253.51	3796402.77	4839348.417	2895849.402	3664878.131	3066435.493	3832897.071	3912021.306	3639098.488	5743494.69
Mgst1	Q91VS7	11325025.82	4940858.437	8424755.95	4454236.591	7890175.93	3632132.481	5865808.144	5910077.405	6212107.341	9617153.077
Mttp	O08601	11908506.88	10317518.94	12498143.59	10561765.29	11726433.65	9019812.34	10482138.01	10178392.18	11117768.94	11303264.89
Map4	P27546	701399.5769	739506.6084	634851.3036	557002.4359	582549.9456	686828.2483	568199.2443	596040.6597	726458.6561	782666.217
Mapre1	Q61166	310868.0077	357685.7314	313673.9766	333240.5808	326755.6368	328713.3774	321952.16	310830.6164	376401.9316	372552.5492
Mtus1	Q5HZI1	87934.25441	92161.43467	69297.82754	76070.82676	81842.43837	72144.81744	75188.12293	64908.47614	69220.3632	61655.58369
Slc25a11	Q9CR62	313789.7113	151144.4767	230022.6067	133785.864	170012.8287	131898.4197	191976.5785	184117.6124	190610.3979	301753.7978
Marc2	Q922Q1	6723138.713	3303790.305	4307496.67	2602706.402	3408507.915	3134754.449	4560326.074	4691097.619	3904039.495	6197928.515
Marc1	Q9CW42	1713439.825	1110738.417	1608274.366	1197735.696	1270930.322	1242402.764	1493922.696	1496474.243	1397678.071	1822840.833
Mavs	Q8VCF0	77477.19311	60829.11304	72424.72194	56863.30322	67166.51386	60928.06726	71288.54766	64370.75906	73098.31525	85517.37959
Slc25a20	Q9Z2Z6	1895511.778	896377.3787	1365064.543	734334.2728	1074602.278	742287.4543	1053737.701	1019674.071	955757.6799	1533876.212
Mtch2	Q791V5	993937.9696	503562.8333	733975.3614	476050.6605	578442.7842	436483.6552	660669.3032	650524.952	589879.9857	936754.5605
Slc25a10	Q9QZD8	2222766.819	1260388.787	1794630.762	1296057.195	1583772.604	1262138.935	1687284.714	1598111.875	1439052.599	1820337.151
Fis1	Q9CQ92	473923.2279	446554.4917	440026.688	436066.7924	410859.3656	424682.8835	435338.5414	466332.512	473897.9586	546008.4949
Slc25a22	Q9D6M3	1527083.815	1310030.431	1248999.388	1107004.844	1112782.617	1220847.927	1252777.328	1250814.708	1146657.503	1516296.827
Timm13	P62075	1077419.531	901462.858	1120362.103	983648.6279	1020461.201	925921.6262	1065120.151	1096741.525	877009.2497	1062793.005
Pam16	Q9CQV1	226205.7082	276611.1529	205625.0841	190930.203	165862.9131	240931.451	164325.4168	198882.1727	183447.3304	224395.5514
Timm44	O35857	1300688.108	1368905.255	1278815.148	1221998.816	1196869.036	1198055	1118624.796	1101995.741	1035329.774	1048921.447
Timm8a1	Q9WVA2	689006.931	493230.3157	630530.413	517460.688	563311.5996	480971.6308	584739.7694	616289.2392	497198.6446	621920.5758
Timm8b	P62077	703703.6247	563958.6761	692626.1329	537958.8456	554973.4278	524517.949	522980.6047	559907.5385	477524.1585	620282.8975
Tomm70a	Q9CZW5	588242.8359	387606.3479	456177.8475	332641.9804	378912.5826	344948.8427	437304.5815	423281.7126	423315.8872	625010.5185
Slc25a15	Q9WVD5	730394.5923	330012.1627	521342.936	311624.2675	361358.0315	307065.9512	417385.4921	413611.3717	366176.2846	640524.8975
Msra	Q9D6Y7	2807901.026	2544636.929	2831738.094	2238316.449	2765039.105	2464930.122	2313739.425	2211767.171	2211286.035	2129213.775
Mpc1	P63030	2012704.866	855328.7215	1427039.03	697069.3383	1020029.871	659289.6625	1032210.525	1092152.094	823849.7903	1462768.218
Pmpca	Q9DC61	733087.5337	755334.3653	688118.0391	736611.1023	781214.3612	700529.6855	709283.9834	705502.7473	683735.0733	660580.7872
Pmpcb	Q9CXT8	732462.1842	785832.0924	730695.5846	778227.5961	748029.3397	747638.8385	704835.6944	731515.8615	740773.3589	712739.8736
Mapk1	P63085	566387.0421	584927.2733	458270.4879	505509.0225	533238.5411	532396.5861	540423.3516	499205.7303	620658.0656	607385.0508
Bub3	Q9WVA3	352173.2588	395731.7436	335802.6275	339295.4578	311741.7015	358517.2324	340841.2993	339578.3877	359929.2081	382101.2089
Msn	P26041	1895075.515	2082913.404	1668720.031	1673558.594	1660312.914	1958602.389	1717551.81	1780540.811	2368837.638	2489403.495
Mocs1	Q5RKZ7	1276386.19	1369181.52	1219728.725	1235655.823	1254648.604	1283414.131	1240462.567	1222665.817	1227781.367	1200651.784
Mocos	Q14CH1	150694.4237	161337.2683	172429.7621	155918.4138	169344.9988	166116.7856	188007.5208	167533.5888	184347.427	173376.8394
Mocs2	Q9Z224	195962.2497	206643.5527	207776.3031	233954.5247	208898.7439	211429.1689	213746.8038	204688.521	212617.2645	200887.5128
Mgll	O35678	805605.4619	793385.4651	779278.9619	852196.1349	835878.6056	821453.4574	790588.5863	769015.2416	727637.8829	661630.315
Trmt112	Q9DCG9	233788.8589	249203.8987	243523.4488	246275.5732	254840.8842	258939.1992	252753.4042	244528.1437	271235.0589	266712.7556
Paics	Q9DCL9	957002.8717	903018.0688	915436.0233	882333.4933	1002095.192	996608.0068	1015962.526	970721.4758	831298.2495	774876.5585
Mug1	P28665	310698.1237	322414.487	459827.3949	486900.3456	479721.4197	365084.8824	339346.646	357924.4855	297652.5558	286495.3937
Mybbp1a	Q7TPV4	299281.125	214484.3256	258267.7103	247420.1842	269105.6272	232839.5355	324445.1245	306767.3778	327881.6975	403887.9078
Mydgf	Q9CPT4	1045559.497	1060057.989	936386.3942	926718.256	884061.6257	939527.0758	830918.349	1018023.65	850161.3715	972111.9069
Myl1	P05977	397955.5086	135167.2638	139442.4876	154510.1231	801910.97	1194414.431	170249.6333	122896.1777	288416.0762	166116.681
Mylk	Q6PDN3	284402.6115	327386.5769	324840.192	311010.9932	275797.0939	350964.1806	301243.197	289966.5549	318298.2564	329420.8829
Myl6	Q60605	6622545.852	7157771.388	6415148.319	7186005.482	6667206.412	6696459.238	7041905.82	7364949.247	9605783.786	9674587.656
Myl12b	Q3THE2	547293.8732	565626.8165	467984.6568	511133.9592	541586.7701	534367.356	631036.4566	572294.9546	782555.8354	689809.0585
Mylpf	P97457	798499.8712	297917.9771	314311.6131	325285.8727	1515581.004	2263983.468	384145.8602	276187.0449	621993.5165	403110.6016
Myh9	Q8VDD5	22594126.98	23982901.02	19181168.91	19066103.27	19672143.82	20763755.73	20857481.95	20861519.86	27641200.65	30124495.85
Mtpn	P62774	493768.1555	447359.0723	451965.0804	422383.6884	486830.1912	417038.4372	438219.4064	414433.589	483883.2877	459557.5785
Ddah1	Q9CWS0	1772571.263	1730561.503	1589705.762	1581346.081	1586893.245	1766800.875	1663740.452	1716389.253	1450907.64	1439549.898
Slc9a3r1	P70441	4350025.546	5645158.171	4278954.94	3822836.936	3896941.919	4735371.598	3130915.731	3651318.198	4044091.032	4184723.99
Pdzk1	Q9JIL4	5140799.027	5409077.954	5302601.585	5369721.317	5235775.221	4810329.325	4533390.728	4820746.776	4017236.268	4253210.632
Nagk	Q9QZ08	125013.1771	124247.423	134126.2192	155765.2531	134574.9348	140875.9037	156869.4365	158821.8664	145963.0878	141192.8779
Galk2	Q68FH4	220607.5416	234378.7167	225885.0128	224637.8778	239982.6575	223617.7057	246136.2756	245400.9739	215123.1555	201426.0884
Nags	Q8R4H7	439108.9558	446266.5173	511475.5754	533616.7462	502092.1294	504680.4513	565473.0006	481192.0758	523596.5642	459824.0425
Npl	Q9DCJ9	137213.8504	176519.5185	118104.4795	123449.5941	121030.199	140663.1033	105735.574	116980.6326	157363.2963	187487.1182
Acy3	Q91XE4	5627927.145	5925694.721	6466725.868	6829632.44	7313304.182	6107030.738	6224318.369	6414450.517	5380087.989	5048636.469
Cmas	Q99KK2	967782.2399	934980.8354	853030.5892	882714.4207	1003807.126	834179.0624	880386.1404	844475.2178	785614.3036	760778.4236
Nadk2	Q8C5H8	2872856.295	2944489.637	2806329.528	2853254.792	3013780.913	3035514.957	3119059.927	3006674.412	3142773.557	2899544.969
Nnt	Q61941	6492081.529	2985182.365	4437575.109	2672305.027	3381259.002	2537498.104	3587370.464	3772190.145	3070842.137	5418631.718
Nqo1	Q64669	286904.1363	350830.0999	325116.3425	299318.4561	274179.8852	314262.6298	259818.321	283623.0359	271108.5645	290986.4105
Apoa1bp	Q8K4Z3	2304492.857	2316787.293	2159353.255	2049403.647	2183754.128	2260421.681	2107311.962	2272088.824	2159946.257	2088904.333
Ndufa10	Q99LC3	3427405.863	3271717.532	3030742.833	3250729.069	3608958.68	3307517.025	3364705.987	3272068.333	3021931.384	2702773.184
Ndufa12	Q7TMF3	1011393.274	1126069.357	941011.0995	898717.4692	928631.1922	1031766.473	982327.7417	905768.9143	963994.4941	908546.7044
Ndufa13	Q9ERS2	828859.6158	458644.221	678533.5522	493153.7221	545689.4118	477454.4263	736449.8774	679725.3264	630938.793	876883.4575
Ndufa2	Q9CQ75	1682134.937	1718404.185	1605104.693	1542050.513	1611265.741	1782108.757	1612624.213	1570091.146	1662055.864	1574246.832
Ndufa5	Q9CPP6	6290011.451	6140469.755	5952475.856	5926376.585	6260838.9	6457011.112	5878240.309	5978958.183	5732057.311	5179127.77
Ndufa6	Q9CQZ5	1831144.437	1512451.77	1702386.423	1690623.654	1845562.866	1680103.079	1960799.681	1978615.575	1779307.593	1689529.06
Ndufa7	Q9Z1P6	502495.9903	528794.7281	481388.8755	443383.9691	411070.9684	531238.624	527594.078	485614.5987	528908.9798	527363.2612
Ndufa8	Q9DCJ5	2503329.031	1957573.101	2266966.038	1953346.46	1981922.38	1908114.316	2108359.724	2233550.721	1879521.966	2471541.028
Ndufa9	Q9DC69	743479.4112	609700.1966	631872.3082	518820.441	588116.9521	571769.3111	590563.103	593009.9921	569424.6439	719303.7582
Ndufb10	Q9DCS9	2584451.59	1697199.141	2225170.281	1581444.996	2069381.724	1609577.619	1991573.938	2026232.569	1576285.79	2061053.674
Ndufb3	Q9CQZ6	431477.3737	263761.1803	310287.5965	202409.556	297867.5317	226036.1415	322579.4132	291016.3168	253518.3491	374424.8277
Ndufb4	Q9CQC7	211067.4804	150275.3986	182493.6209	142209.4108	175351.6014	156541.8213	204401.2181	167262.4338	155171.2391	185091.6336
Ndufb8	Q9D6J5	313027.6768	195286.8327	245362.3174	197302.2282	211915.9602	183176.0973	227388.2969	220010.9719	195768.5275	289124.2955
Ndufb9	Q9CQJ8	2077194.202	2155850.827	2126577.786	1946685.006	2066099.42	2207571.812	1821087.632	1962597.346	1997540.203	1835966.146
Ndufv1	Q91YT0	5863509.957	5721150.49	5456388.115	5187590.403	5520671.785	5580950.839	4763012.902	4901520.962	4937456.906	4785453.575
Ndufv2	Q9D6J6	2863422.619	2398056.937	2660124.341	2766302.031	3159282.972	2589324.031	3228685.641	2773878.597	2773948.264	2312567.141
Ndufv3	Q8BK30	918954.8855	990553.5498	964833.9586	921501.7515	841335.8464	975473.5587	827612.7393	869177.5676	823186.012	825903.012
Ndufs2	Q91WD5	3154508.918	3158361.124	3170535.038	3184512.962	3253737.901	3278078.827	3183979.486	3086636.277	3003791.98	2746065.276
Ndufs3	Q9DCT2	3368133.251	3114346.822	3540392.836	3605535.961	3810744.852	3448554.116	3670973.522	3456106.6	3476219.463	3046501.274
Ndufs4	Q9CXZ1	4418719.339	3997740.34	3773276.437	3691541.649	4439259.406	3954305.187	3871683.899	3846056.03	3865117.72	3467323.222
Ndufs5	Q99LY9	734173.3317	530908.8453	664100.7366	506959.8115	628372.812	559257.6968	602149.7687	692926.368	578390.7437	755862.2535
Ndufs6	P52503	1147765.608	1219318.058	1042455.373	1023898.614	1079682.264	1143772.595	1073808.133	1051846.652	1057629.655	958182.1317
Ndufs7	Q9DC70	1074997.807	1137392.018	962589.7249	776968.2691	794997.2302	973327.5546	779649.9023	862274.2251	860318.3268	919301.6247
Ndufs8	Q8K3J1	1944534.566	2008827.116	1740823.26	1795284.715	1968947.705	1968501.911	1702908.542	1839095.682	1716553.696	1639699.896
Cyb5r3	Q9DCN2	1882661.058	1139989.471	1675326.521	1165426.712	1413152.299	1136622.384	1552038.839	1535265.852	1577043.162	2108970.958
Ndufs1	Q91VD9	11160112.77	11787070.9	11620919.81	11568342.7	11781880.38	12355550.45	11204487.04	11560371.03	11183815.51	10358383.91
Me1	P06801	7295494.372	7970336.754	10576263.21	8771540.297	10339790.37	6646096.236	8073093.977	7343645.474	6718601.174	5526155.878
Fdxr	Q61578	804715.3599	845343.8264	840114.4149	904982.2728	860932.1499	844690.5862	922051.8715	889534.8688	861115.1538	802756.8879
Por	P37040	5862577.936	3252925.605	4187851.692	3201932.573	3759370.14	3047488.528	4102101.553	3942641.671	3856913.336	5532338.101
Naa15	Q80UM3	264074.6818	246655.9023	209472.7956	210553.6968	234986.5749	280054.6249	281066.5025	261226.0976	319991.37	343379.1894
Nrd1	Q8BHG1	262762.8688	276012.2697	261276.542	262153.7332	270674.1723	266538.5094	287699.3708	261518.8452	310794.0418	307029.3242
Nckap1	P28660	87093.35764	95775.84869	80356.423	70327.49624	74844.38903	92186.47594	76012.03641	84398.28437	101969.499	108935.6574
Ube2m	P61082	221589.0006	238792.0405	223536.3973	231836.5669	230231.3275	245172.3329	253689.799	231736.7064	295187.6023	286107.0199
Nln	Q91YP2	129445.5914	154339.1433	140643.8536	148843.3474	127724.5052	144468.2606	129124.7776	144720.6404	136172.024	130891.7525
Ganab	Q8BHN3	5738679.06	5098526.634	5482478.613	5058343.617	5118707.882	4675356.456	5001910.918	5170103.98	5496722.638	6375947.024
Ganc	Q8BVW0	167507.3779	160209.0031	175228.1025	190955.6495	179886.6115	184946.2806	208443.7591	189886.0068	184001.3949	164212.421
Nhlrc2	Q8BZW8	105336.4243	137021.7299	117240.2791	126087.5018	109310.7089	128662.1025	110852.1536	123954.5996	123513.0767	138403.2714
Snu13	Q9D0T1	251933.4911	282920.669	243492.9813	261046.1378	257592.4862	262090.7268	244453.2276	251121.8563	259557.3882	275166.63
Nampt	Q99KQ4	2339377.058	2630048.194	2308491.483	2488376.483	2283861.342	2216757.786	2143653.177	2277807.257	2170641.417	2340977.649
Naprt	Q8CC86	2249512.179	2468091.708	2257256.177	2274927.027	2323999.819	2468882.072	2269595.151	2322373.749	2374420.456	2309289.523
Qprt	Q91X91	14778733.24	17025122.88	14934194.38	14437764.29	14507988.4	16504654.01	14493805.57	15113020.33	15044127.5	14778509.18
Nif3l1	Q9EQ80	224043.9555	257906.3602	228909.2478	217051.8589	212471.2467	243694.8715	193020.5457	209463.7351	241909.7841	247529.2139
Nit1	Q8VDK1	1640695.16	1713659.671	1555094.619	1618885.939	1604567.289	1726947.013	1777251.527	1725749.069	1856627.749	1680506.448
Nmi	O35309	387652.2178	381499.859	336840.0784	406612.0097	366326.233	391817.1362	459618.9121	457349.5624	473874.8362	444118.6021
Nomo1	Q6GQT9	173493.4554	149350.1811	150182.626	131018.517	146275.2032	156365.1054	153573.392	152208.0978	189159.0945	188231.063
Hmgn2	P09602	104491.531	78043.9615	100957.7096	86281.62479	83309.54728	84338.07337	77117.1096	77268.68186	79229.24893	103037.3566
Nono	Q99K48	1141546.983	1246220.415	1020955.164	1088393.736	1047676.621	1099714.866	1066182.278	1050355.274	1139078.951	1257804.971
Scp2	P32020	125876996.7	119790229	95595107.12	101934914.1	111104781.4	115276146.4	117927515.8	121942934.1	125518303.4	121945713.5
Nsfl1c	Q9CZ44	961919.9123	985510.9661	913297.7613	970165.0701	950651.6808	972597.8728	996014.6438	901609.2645	1084729.332	1079036.969
Nudc	O35685	1513613.925	1707378.896	1382375.557	1350781.965	1377987.05	1396484.269	1214290.319	1170381.529	1413814.835	1561583
Nploc4	P60670	573860.1593	645577.4997	632875.4439	600135.6276	579669.8384	574523.2331	510452.0714	512285.0648	533405.7063	540052.627
Nutf2	P61971	426459.6015	503482.7745	419286.1401	491586.8379	473063.8642	497268.9431	487109.8797	513287.0107	578841.5784	565803.1294
Nucks1	Q80XU3	331897.6873	376973.5152	280827.913	250040.871	316370.3454	269375.0035	194886.9988	200427.5573	232006.0522	235228.0152
Nucb1	Q02819	1279159.747	1234744.669	1168667.724	1204283.371	1195435.47	1101520.422	1273482.703	1199047.249	1205597.882	1233008.842
Nop56	Q9D6Z1	130247.8548	118407.3483	123298.0114	103249.9342	108542.5284	128470.0189	108289.4665	108530.8371	115042.2069	152821.6307
Nop58	Q6DFW4	73537.41211	72812.84002	73947.61721	71428.32643	76068.78283	76344.55355	70210.70839	69325.74033	77774.31581	74303.10936
Ddx21	Q9JIK5	103044.1705	93376.80077	82523.48966	82173.89426	94485.03888	94592.16804	96053.36937	91915.37421	119073.6662	117614.3839
Ubtf	P25976	46340.50046	52139.10371	42727.0515	44619.68076	44778.04638	47050.54377	41972.46908	37142.95053	42113.55394	46797.97009
Ncl	P09405	8433719.114	8397115.479	7967169.208	8025674.342	8007869.178	7648968.747	8022526.916	8048362.257	8858463.048	9508821.331
Npm1	Q61937	7189039.526	8366423.895	6593419.362	6386362.39	6490159.754	7120260.998	6269368.803	6852024.03	7929084.534	9065791.918
Seh1l	Q8R2U0	72195.1956	70107.2839	76279.83783	67579.42592	66965.54459	69242.37932	60963.84814	48659.91439	65714.24397	70209.76809
Tpr	F6ZDS4	177821.2287	199936.7463	174256.3269	188245.9297	193141.5034	194509.7453	205382.4307	192388.6646	193186.9038	189339.2782
Nme1	P15532	1679534.962	1287638.927	1056276.994	1190381.269	1649199.119	1189093.188	1807378.808	1359781.092	1822589.187	1553096.663
Nme2	Q01768	4748033.554	4892077.518	4278390.783	4744943.131	4835904.258	4462015.875	4648035.975	4722539.246	4910946.727	5344811.302
Nudt19	P11930	310952.6966	279687.0298	301613.4936	308036.1649	315291.7118	317921.2018	380659.4005	347540.8872	326222.6868	324365.8194
Nudcd2	Q9CQ48	194129.6416	213028.696	172455.7882	177136.9521	187390.3354	177349.7868	177422.9981	185349.4697	213704.1249	239051.2132
Macrod1	Q922B1	555524.6232	551923.8027	566421.3806	523894.581	575476.0358	569851.9104	491297.3756	474715.4949	459672.0383	399971.9931
Ola1	Q9CZ30	1119420.681	1143107.359	1063150.124	1131418.578	1133896.089	1208510.853	1306063.299	1296111.967	1297911.301	1315959.759
Nit2	Q9JHW2	10371000.82	10780123.49	10860173.18	10446272.49	10784367.18	10661054.08	10194447.22	10192407.97	9520438.171	9042671.383
Sepsecs	Q6P6M7	152538.8984	184277.1458	146934.3401	145885.8609	163531.3943	173282.4691	123363.1971	137828.2623	160616.6823	139771.679
Ogfr	Q99PG2	198634.6242	272630.6446	143063.748	137231.3967	143579.2103	155742.6159	109036.1377	116818.4966	145884.7474	153249.4382
Oat	P29758	11504504.39	12906597.99	12153200.52	11619734.65	15626454.77	12584568.51	10517765.73	10700418.26	8316986.716	8388881.704
Otc	P11725	174956375.4	197180210.3	187196153.9	190063780.3	178373140.3	199826451	174667457.1	194850419.7	156636407.5	146983427
Ostf1	Q62422	238831.0539	259291.3769	235524.678	268027.495	234596.5885	262029.0565	241717.4287	252993.8429	290016.3278	298133.373
Oxnad1	Q8VE38	194023.6562	195855.8594	224738.8547	236553.5526	239615.5515	226020.0589	240532.2891	221903.4309	217259.9849	212775.8651
Cpox	P36552	1745529.886	1222624.036	1488898.157	1411341.253	1565446.477	1357473.685	1863775.864	1763810.132	1525064.843	1661328.104
Osbp	Q3B7Z2	169893.8203	164685.6196	163764.2117	179152.6535	171993.2996	168546.3815	162766.196	177828.7405	169930.4387	176907.3664
Palld	Q9ET54	124953.929	129254.81	110688.3596	115448.3351	104037.9447	118877.0887	120412.0804	115667.6266	149384.4423	142565.7749
Ppt1	O88531	276786.3458	270192.6436	289424.2962	328181.7282	290946.592	257410.3303	284440.2736	285098.4644	273730.5276	285456.593
Pspc1	Q8R326	136929.3105	141276.4383	122763.3623	122957.0494	133682.2643	123605.7861	120648.3684	117162.0983	118571.573	127800.5503
Ptms	Q9D0J8	1402931.629	1697348.869	1749370.137	1740184.286	1619221.445	1533384.998	1573917.571	1649898.818	1203136.634	1050410.941
Pym1	Q8CHP5	94584.93957	108434.6994	92060.2758	82018.57441	90036.5047	98514.41378	71673.60587	73411.71041	92352.92412	95215.21526
Pxn	Q8VI36	185605.8331	214829.2463	192076.3375	173545.4296	167150.0064	191246.7909	181327.0902	174894.9904	185944.1953	197353.5658
Psip1	Q99JF8	78522.02003	87461.16204	74728.66459	65952.47862	75689.3096	88379.47706	70491.65618	75862.26323	87193.99293	104814.6464
Stard10	Q9JMD3	5911975.67	6292173.04	6022579.624	5934576.773	5964807.443	6767923.277	7009728.054	6983370.329	7405667.994	7043928.757
Pdlim1	O70400	843522.6091	1099135.083	924222.5534	947031.0577	919826.4122	850100.4409	799255.2103	855953.1815	939184.4464	919056.4728
Pdlim5	Q8CI51	697562.5445	803622.4582	678888.3297	680260.0465	601082.0949	722203.7202	581255.4639	632455.2687	674707.9802	743661.883
Pef1	Q8BFY6	85312.23799	114500.6207	94911.1489	88865.28399	58514.24467	91175.79014	50454.96614	59904.4226	73483.6748	87523.90196
Ppia	P17742	36547587.32	34040978.51	33639216.24	34875833.98	38406259.8	31756393.69	37668739.96	35168693.27	36110147.89	35083145.32
Ppib	P24369	4861055.362	3756275.472	3724409.704	3687880.006	4033935.319	3203241.455	4506569.327	4256375.218	4055880.851	4755391.075
Ppid	Q9CR16	1459735.51	1461552.013	1371648.595	1534668.895	1521326.951	1380048.153	1471095.175	1495107.359	1429367.375	1372761.45
Ppif	Q99KR7	2879715.325	3077209.434	3033630.295	3064933.989	2909627.595	3057819.816	2743039.338	3164323.276	2785398.409	2688142.205
Fkbp2	P45878	296193.3857	238635.3219	273794.1985	292161.1907	293267.1072	261745.3367	316665.067	314021.1825	297467.1473	291540.9491
Fkbp4	P30416	2931492.233	3006693.071	3005248.65	3034523.06	3251544.304	2693551.057	2749727.053	2612936.583	2694282.157	2645313.622
Fkbp5	Q64378	217450.7902	250101.7433	226848.4509	238631.661	215675.9487	226568.431	184402.583	196561.8939	205818.2998	208076.0376
Plin2	P43883	3264624.17	3179736.054	1383341.081	1607138.807	1349140.005	4099007.418	3322876.559	3745045.095	3777860.265	4510730.425
Plin3	Q9DBG5	299988.8308	335602.0299	308299.6266	315025.2729	294598.3926	301068.2596	295923.7783	296024.0725	348496.2028	343264.1273
Prdx1	P35700	194526838.8	203255780.6	187624662.4	194651155.9	211715269.6	175693151	177050517.7	184669054.8	166692691.9	161200631.6
Prdx2	Q61171	18395517.1	18033528.2	17273014.97	21962799.36	20119226.66	16685138.93	17857093.37	18308644.23	18082859.89	18434667.94
Prdx4	O08807	1287005.002	985273.3489	1020537.493	940172.7983	1115653.577	936636.1239	1116335.721	995952.0569	1230830.686	1296139.522
Prdx5	P99029	20466048.27	20610389.69	19481719.51	22269357.14	21443373.57	21129266.07	22475938.36	25081839.37	22423926.18	21613321.82
Prdx6	O08709	67674868.74	68590443.75	66886168.23	69658969.84	74337477.27	69634854	72022453.25	77521957.22	63514354.81	58606226.47
Decr2	Q9WV68	6992082.893	6489872.794	6150869.971	5959338.203	6554995.129	6820483.171	6652703.235	6401530.578	6710560.428	6110815.719
Acox1	Q9R0H0	34513554.02	34973373.69	42028681.19	36799528.34	39235633.84	32720760.22	28880348.08	30426514.63	22441433.28	21023522.83
Acox2	Q9QXD1	7221332.12	7510069.658	6442488.149	6261547.355	6474679.592	8367210.208	8312277.307	8430805.507	10313208.5	10594328.84
Ehhadh	Q9DBM2	22770580.61	22760717.66	25279624.44	20913497.77	22340715.74	23806759.71	24063686.39	24506104.52	25226389.43	26513445.69
Pex19	Q8VCI5	500448.1437	542095.5287	431379.608	480557.908	463210.9201	474332.2078	445275.7975	490692.1147	448063.5215	475320.9828
Crot	Q9DC50	6953508.865	6308784.692	5568941.815	5934442.513	5560324.933	7157423.918	7008931.416	7017390.272	6635914.421	6231134.913
Nudt7	Q99P30	2922925.022	3184254.169	2998648.854	2911119.14	3624404.417	2863554.092	3132978.227	3012213.884	2748714.426	2398888.297
Pxmp2	P42925	489566.6684	305586.3086	350542.3958	288656.1863	386612.8521	362678.0402	599876.2417	546037.74	548956.7606	441613.5792
Pex14	Q9R0A0	429274.5036	329922.583	265572.3379	247724.0268	261642.1882	290312.2658	332020.6698	328488.5095	356403.7528	420291.9627
Hsd17b4	P51660	28366100.41	28515035.71	24247558.07	23438798.44	25200164.01	30104423.97	28657725.68	29827121.18	32953607.93	30833277.59
Nudt12	Q9DCN1	1154925.535	1197699.104	1082813.988	1065605.41	1095861.381	1158891.889	1073199.513	1151882.559	1122954.102	1111987.311
Pipox	Q9D826	11001429.9	11605049.21	8799556.067	8563426.376	9413321.867	12721602.27	11777770.94	12382561.42	13277954.42	12054123.69
Pex5	O09012	317116.9125	338584.9472	298414.2102	319628.1045	321297.6022	317676.2343	329291.7706	327879.5122	344656.0062	308284.3412
Pecr	Q99MZ7	13154233.02	14261821.89	11991581.48	11859005.21	12317185.57	14345595.19	13246110.28	14448945.49	13331565.02	12324216.91
Pex6	Q99LC9	212490.7735	220990.0016	184508.8438	210040.2166	219438.2208	234521.9623	240094.0244	217456.3777	245006.475	221380.3408
Pex1	Q5BL07	114843.6604	124155.4284	107449.5	108078.7519	110699.2498	125747.6362	121714.8508	123989.9967	137657.6919	121279.5623
Ethe1	Q9DCM0	6040771.051	6798171.134	5188607.724	5316349.156	5055629.759	7102673.213	5595516.253	5924775.688	5548592.008	5066916.518
Pcnp	Q6P8I4	214372.2203	239189.2265	203618.8548	213047.4591	184945.5263	230327.8704	170625.5736	191060.2025	192443.6495	227346.3763
Pbld1	Q9DCG6	2339080.67	2547131.559	2343501.876	2301002.188	2230529.97	2522806.435	2324994.968	2451454.089	2091858.963	1910493.998
Pbld2	Q9CXN7	1720160.688	1814772.364	1760131.941	1692991.927	1768265.221	1721765.816	1550780.292	1782592.546	1469541.449	1375226.384
Pah	P16331	24277234.3	23180929.98	29602295.74	29090677.01	32294993.63	28414209.04	26781145.69	27430188.45	18208422.31	18218371.42
Farsa	Q8C0C7	977885.7835	1013054.173	911010.8108	911259.8333	956375.1336	1101671.577	1168065.752	1150561.756	1238949.258	1154530.972
Farsb	Q9WUA2	3260048.072	3543929.958	3045671.202	3189659.689	3036244.75	3562802.353	3568490.933	3837699.721	3858342.047	3925903.901
Phactr4	Q501J7	60089.11751	65699.2337	68450.93961	62693.71628	57260.0651	66503.66425	58358.04292	57419.13	55932.92141	61310.17712
Slc25a3	Q8VEM8	2164551.436	919894.7064	1485593.871	823813.3717	1093939.078	807220.6033	1263672.622	1287266.758	1207086.554	2208157.768
Pebp1	P70296	4364547.395	4673251.279	4501280.625	4408930.407	4584728.749	4547497.775	4465884.494	4784114.133	4463647.269	4290477.965
Sacm1l	Q9EP69	83383.99295	53803.4642	59517.21914	52292.20398	55623.74412	46927.69322	61576.30802	71118.00112	67417.52216	115819.9803
Pitpna	P53810	301934.0917	298549.4052	282385.1691	263431.2977	276456.7628	287069.1013	237342.8912	226096.9395	287959.2645	301637.1214
Pitpnb	P53811	325870.4086	314137.2654	304832.9737	341559.1614	351351.4945	336120.2067	356442.0725	337098.3869	343714.0952	327466.5036
Picalm	Q7M6Y3	566028.1183	577103.78	538010.3019	519132.5335	510983.2803	568659.7219	494100.3879	520461.0173	614237.5267	660591.8052
Gpld1	O70362	69692.7664	73611.30399	85233.06829	97358.36217	85854.33903	81533.46489	78693.32878	78455.99897	68361.15151	66625.05123
Pck1	Q9Z2V4	13268276.11	13324783.49	13658099.7	14698208.07	13574552.47	15521080.25	15152692.34	15048576.59	16843222.98	15450840.16
Pgm1	Q9D0F9	39488980.28	39324811.23	35959275.44	34832909.77	38404575.51	39122445.99	37584507.1	36971230.19	36725201.01	34308473.2
Pgk1	P09411	57014504.35	57164240.17	51316420.79	53997905.55	55795930.93	56481922.85	52576543.55	56097665.25	54995701.36	53976066.7
Pgam1	Q9DBJ1	1506272.93	1419814.292	1606887.441	1792870.358	1727273.768	1545220.859	1867255.294	1849287.563	1727036.004	1638262.244
Pgp	Q8CHP8	259044.0653	283435.6824	292377.0131	284097.3315	274013.6451	283485.547	261810.436	269767.8243	293454.9632	283056.1921
Pik3ap1	Q9EQ32	459264.4104	477531.1702	433524.7792	477465.8963	481184.7475	466293.8725	558379.7798	515647.5115	638582.5081	637489.6404
Plaa	P27612	145094.1703	163575.9413	153231.0309	154277.9588	144070.9612	162306.262	112664.8489	139032.4277	137828.9456	156090.9133
Plbd1	Q8VCI0	208222.5145	220602.9358	194759.4783	218551.7735	217371.9461	207185.4929	204667.3511	203496.8042	220845.4023	217811.2903
Atp11c	Q9QZW0	791197.243	766226.9704	769042.6069	776998.7253	709839.2365	716989.7805	745522.74	817671.2448	574456.0234	618339.8688
Lhpp	Q9D7I5	475097.8503	556036.9638	402118.2286	422562.3267	444682.0989	561076.7714	427123.1515	473637.7705	469718.7625	484949.012
Pmm2	Q9Z2M7	1590995.907	1596337.475	1589030.008	1674057.744	1749855.772	1559506.782	1735303.575	1763588.798	1625739.615	1587456.685
Ppcs	Q8VDG5	217376.4292	225095.7654	266654.7927	247946.5362	248718.6718	227085.4856	253871.3956	221588.0892	236923.918	231604.1931
Pfas	Q5SUR0	72637.67684	80568.06331	76169.39346	78143.61977	91348.66161	80923.47422	88322.16965	77519.51268	83479.04902	75948.04752
Pter	Q60866	3917174.705	4633504.232	4133743.03	4219678.641	3922918.042	4357850.651	3932404.191	4083673.781	4516740.101	4344085.139
Phyhd1	Q9DB26	1261105.441	1344784.508	1246113.762	1278023.773	1359670.812	1319029.728	1303092.956	1363486.596	1136830.816	1120368.628
Phyh	O35386	2673962.646	2997994.046	2824752.976	2760314.383	2953556.705	2924926.793	2620502.793	2881003.887	2021232.387	1908793.551
Klkb1	P26262	42854.47498	56480.71908	56953.95882	64534.33318	55197.51447	39502.69385	38068.60383	39977.98239	27237.30288	31817.94817
Serping1	P97290	270808.5071	318464.4467	283443.4054	335256.0783	297061.2274	249555.5891	242869.1213	233492.6278	225520.2178	227112.8373
Serbp1	Q9CY58	3461438.469	3388114.894	2547455.821	2368637.239	2717705.859	3195520.583	3051766.402	2815241.204	3633342.21	3939109.826
Plg	P20918	791196.5846	865063.8013	1022663.961	1131175.697	937098.7208	721183.3441	658480.4946	711755.318	567669.9471	575707.5321
Lcp1	Q61233	4396678.497	4403992.876	3969948.113	4188543.909	4620352.362	4115955.757	4674072.275	4305772.758	5610403.815	5326270.757
Pls3	Q99K51	5533357.995	5646854.217	5463255.277	5270757.716	5686301.316	5302333.72	5546614.539	5362023.904	5021082.63	4520889.903
Pafah1b1	P63005	832549.7851	840911.4842	758448.7164	803227.7338	789740.9154	825197.3135	820852.3701	886147.218	961568.4329	1018832.873
Plekho2	Q8K124	44814.07983	56679.90003	44598.87172	43935.95574	48195.24713	51596.87792	42543.72751	49176.50265	57638.15031	67269.70685
Plec	Q9QXS1	3938491.781	4461374.668	4067630.765	3941652.707	3952399.971	4244091.674	3879482.637	3861759.321	4257594.823	4218863.496
Plxnb2	B2RXS4	110048.1144	119181.3978	124572.6126	121895.154	111521.182	108798.2216	112016.2217	119944.9807	104664.936	106443.7663
Parp9	Q8CAS9	303142.2406	331794.7716	243046.7314	247249.0629	229500.5615	265753.1269	251934.3379	262133.2076	306739.7809	295284.2262
Pcbp1	P60335	3070708.951	3421437.496	3078946.918	3263693.487	3140907.776	3303796.572	3227889.173	3315472.736	3315501.555	3434519.115
Pcbp2	Q61990	1105518.955	1157405.986	1026982.534	1151298.584	1122453.771	1252465.722	1316597.198	1350310.109	1501958.79	1413006.493
Pabpc1	P29341	8648260.344	8746316.794	7051474.595	7450867.038	7492901.301	8778391.3	9899256.062	9958980.418	11198926.74	11502370.5
Poldip2	Q91VA6	95508.83648	91043.29313	83770.6045	84584.29534	100576.5167	79542.92054	98292.9264	82737.58923	84718.22989	84071.78802
Ptbp1	P17225	784078.5966	731683.7387	806786.399	885295.8088	829272.2425	779458.5031	948009.534	932007.7082	877938.6091	876976.9324
Ptbp3	Q8BHD7	210889.0328	242528.6296	227171.5016	230130.3021	214464.8544	244223.7968	209025.0168	222319.9248	226702.7802	253092.3542
Pnpt1	Q8K1R3	703523.1567	798997.4807	570481.2714	558151.2399	571846.4994	567087.6627	575131.575	595112.5693	640142.3623	791531.0046
Hmbs	P22907	244374.4747	246799.753	238999.3369	243968.9398	236729.0441	248995.3488	240333.5512	260468.8708	260272.4166	253285.1886
Pfdn1	Q9CWM4	220339.8899	249054.872	241897.9539	227519.5062	214574.3385	239966.157	199139.7435	207644.4398	241828.7625	249831.6695
Pfdn2	O70591	100968.5844	109824.8426	114667.7739	110857.828	110035.3331	115031.1461	115685.5955	115475.2371	124162.2296	128465.2885
Pfdn5	Q9WU28	224053.2844	250410.8242	199582.3492	210787.2784	212660.3919	232297.0378	188888.322	204277.888	226569.4894	244131.3111
Pzp	Q61838	12109150.6	11897832.59	12751325.74	17141034.55	15480585.41	9906816.984	11028433.43	11084246.15	8924459.494	9229860.84
Lmna	P48678	4427622.523	4840592.445	4544866.732	4407479.229	4323928.282	4542973.55	4207976.531	4253974.957	4436759.64	4589620.09
Prpf19	Q99KP6	497835.9297	583138.9703	490655.5153	495018.8626	486253.3284	532276.2517	492647.5805	486051.5001	536182.9191	563053.283
Prpf8	Q99PV0	174167.3626	194268.7601	158685.8918	156477.6374	159017.6548	171047.7566	157483.7902	141272.3275	175148.7013	184167.4202
Dhx15	O35286	478415.2819	432695.0105	495605.8391	479506.5855	480840.8903	504656.935	568766.3716	515298.4453	619646.9613	576615.6781
Pcyox1	Q9CQF9	203776.8021	159500.8653	177956.8877	166444.14	171424.9242	150117.9203	173721.0055	179483.1852	186057.6531	230710.3303
Pitrm1	Q8K411	988529.3873	1037719.38	949289.903	853283.118	904462.607	918186.259	765599.2689	770574.5261	789917.4064	871320.9453
Dhtkd1	A2ATU0	13169031.04	12755968.39	13455616.38	13361774.77	13269004.21	13306716.37	12449405.72	13340847.2	10976548.25	10062443.84
Npepl1	Q6NSR8	487285.0983	480597.2518	505390.5955	549497.8315	548788.2344	505806.733	586712.4366	578306.1251	551715.6345	506364.0836
Rars2	Q3U186	113180.4071	136278.0103	123601.9959	134573.743	113447.9603	119550.036	115679.035	108297.1824	119534.5156	130568.9141
Ddx17	Q501J6	551112.3035	553296.9838	553759.0514	594391.1977	541714.621	517567.3085	595894.5702	585775.3563	619372.6619	605684.8097
Ddx46	Q569Z5	134035.1887	157141.3802	133606.4431	137031.5617	136351.5006	136842.729	114138.1651	140751.869	157471.2935	153558.8987
Ddx5	Q61656	2969361.596	2685897.469	2768080.668	2866974.777	2885063.211	2747980.13	3091197.328	3001932.134	3268229.946	3269993.968
Ddx58	Q6Q899	358879.5577	385445.6936	302430.6843	326330.0987	325428.2041	346676.3308	414831.5022	372659.8879	414930.9468	400250.9719
Ddx6	P54823	239582.7738	247031.2772	241851.5958	254842.9358	233271.7673	248454.0655	274604.3934	268434.5115	258311.8172	289603.4784
Pm20d1	Q8C165	2286088.928	2073664.487	2572128.026	2364784.271	2427157.496	2051956.109	2318942.9	2287200.57	1904580.886	2029424.344
Ldhd	Q7TNG8	2704019.701	2883385.444	2867771.391	2599420.793	3026859.982	2738082.505	2450473.748	2471533.614	2282164.951	1932763.803
Idnk	Q8R0J8	346657.2378	368540.4324	361007.5094	347282.6004	367166.5192	376683.4187	368066.1179	370062.2	400861.2916	367693.0044
Amdhd1	Q9DBA8	18961597.88	19709340.4	18312320.62	18820228.15	18206304.24	21122235.27	20858076.46	20421545.59	19056766.58	18353631.54
Cml1	Q9JIZ0	2124917.596	837592.4562	1333687.202	698958.771	1047942.851	671415.2645	1163362.376	1245580.851	928378.4128	1825953.393
Prodh2	Q8VCZ9	8005781.067	7699466.41	7976223.454	7225163.575	7610341.51	8402728.003	7080798.469	6954058.923	6746407.953	6563229.242
Usp9x	P70398	180405.0379	190504.9866	174532.0475	163309.2509	174366.3563	182197.3451	132655.8151	163367.0015	165658.9162	172154.4246
Pfn1	P62962	12832446.32	12006467.94	10942223.03	12116877.53	12147790.59	12022444.4	13686106.39	12696855.2	15310821.51	14575633.55
Pdcd6ip	Q9WU78	2886870.733	2936776.187	2880766.959	3016114.857	2673604.656	2933433.351	2812713.361	2853033.426	3045838.522	3172194.149
Pdcd4	Q61823	74273.94465	85443.93175	111524.9863	105419.8531	86619.80022	90132.24354	83641.34769	96322.98356	55266.34188	61784.47974
Pdcd5	P56812	440220.5839	474862.8625	415664.1822	387954.6697	397737.7813	457264.5661	345299.5788	386711.8785	461042.0691	505815.3576
Phb	P67778	24567756.25	16985080.36	21644774.9	16770905.37	18059222.15	15620129.47	18287508.82	19003465.7	15850189.5	20981877.94
Phb2	O35129	28858734.79	18379456.79	24601637.82	16032452.2	19458124.17	16163460.26	19238871.76	20587015.2	16301999.27	25393343.85
Prelp	Q9JK53	291922.4394	312736.3679	304770.0892	336937.9532	300464.4218	301136.8233	304738.9406	311864.7356	304707.1902	290932.2991
Pa2g4	P50580	8703591.376	9402169.144	7106987.697	7528652.352	8036917.076	9156008.525	9406418.986	9459222.371	10951890.81	11155092.84
Prodh	Q9WU79	4115782.308	4355882.543	5218897.098	4599432.315	5006883.149	4465691.092	4149221.58	4079875.974	3299055.297	2675554.365
Prosc	Q9Z2Y8	1231869.261	1359911.666	1335409.887	1245320.382	1231840.004	1400583.535	1290302.864	1271773.967	1329722.746	1228504.021
Lrp1	Q91ZX7	3221080.584	3690173.855	3232798.144	3462610.073	3196677.748	3085109.287	3025283.763	3125878.113	2721202.46	2805398.661
Prep	Q9QUR6	2288730.299	2422088.715	2033890.271	1961478.158	2041812.468	2248789.749	1921796.474	2037602.224	2251386.763	2276817.187
Pcca	Q91ZA3	14219999.93	15489956.32	14407459.56	14601752.99	14963936.49	15653575.91	14417399.84	14956175.14	13548145.75	12569108.34
Pccb	Q99MN9	7239398.952	7029624.915	7269426.539	7605375.322	7636976.737	7568514.311	8295033.026	7983308.192	7410889.205	6510513.099
Psap	Q61207	8025534.977	8909024.997	8443779.384	9386817.628	8600186.49	8028006.169	7409292.108	7940136.625	9853987.614	12068878.4
Ptges2	Q8BWM0	267408.3797	233338.8027	249920.5039	220668.2509	234213.8766	207031.5931	235980.1984	235321.013	223916.9156	262201.8435
Ptges3	Q9R0Q7	1128921.868	1108340.298	1134024.356	1262144.361	1242414.702	1119789.263	1195134.386	1277468.863	1166653.406	1202326.55
Ptgr2	Q8VDQ1	1694448.828	1812689.726	1676620.93	1737171.792	1703666.143	1802705.017	1799966.363	1766462.159	1725773.606	1649201.83
Fam213b	Q9DB60	166271.2289	182020.4669	195027.4252	169389.1072	168318.5461	207196.6853	171174.3449	169116.3316	179923.1795	174110.742
Adrm1	Q9JKV1	123824.9771	132285.2593	118990.3641	96089.07069	122449.3758	119270.5215	98450.36155	95154.14962	118405.8569	117989.2177
Psme1	P97371	7916446.389	8493587.465	6463187.753	6894081.615	7294139.164	7868079.049	8573553.038	8711848.075	10490007.15	9532641.375
Psme2	P97372	5873704.123	6525249.92	4836641.894	4932736.464	5073115.596	5735678.115	5913139.824	6045425.233	7713114.723	7268775.402
Psme3	P61290	199369.0768	196715.9924	216050.7506	215248.5148	208206.7353	206965.0233	213162.7805	218156.4895	222691.1869	219638.9803
Psma1	Q9R1P4	6841356.427	7892966.115	7063587.47	6993209.118	6938404.237	7463366.116	6712718.315	6599129.304	7548509.542	7068762.711
Psma2	P49722	2381624.62	2460907.249	2306382.646	2371483.598	2581889.991	2334972.108	2492434.681	2408392.36	2471549.049	2425821.757
Psma3	O70435	2378252.215	2672183.977	2302231.443	2264885.924	2233287.434	2276112.644	2136026.166	2224770.642	2446865.233	2398402.969
Psma4	Q9R1P0	4994436.669	5324956.749	4912509.965	5106095.94	5277379.384	5142828.73	5393813.264	5418041.836	5743284.244	5224745.168
Psma5	Q9Z2U1	3217225.482	3298400.48	3191816.416	3404841.074	3407419.106	3211101.048	3461032.377	3473897.242	3507226.189	3322097.177
Psma6	Q9QUM9	4223659.427	4824245.592	4009555.54	4048276.907	3777899.183	4292983.369	3502160.238	3822186.04	4033106.614	4283637.375
Psma7	Q9Z2U0	4520979.312	4786974.709	4412410.494	4377506.613	4460625.816	4277264.015	4352314.871	4502958.881	4524880.153	4511989.609
Psmb1	O09061	3276480.078	3562525.725	3034278.225	2868884.045	3120147.185	3175686.526	2834116.53	2950490.993	3353569.959	3163511.605
Psmb10	O35955	1341701.68	1652084.418	938276.421	1046461.567	993813.0033	1379209.359	1235165.252	1169337.192	1684736.058	1680193.876
Psmb2	Q9R1P3	3531275.29	3845289.562	3564699.015	3725386.201	3639192.025	3861593.385	3809333.045	3732916.959	4098363.924	3790290.217
Psmb3	Q9R1P1	1617762.995	1571953.592	1491346.555	1555730.024	1702226.725	1566041.807	1577057.573	1658118.594	1605589.237	1591085.95
Psmb4	P99026	4384091.135	4896453.699	4022269.06	4275439.068	4475837.304	4535146.334	4132299.321	4530924.088	4676885.552	4609591.33
Psmb5	O55234	487900.3525	522045.4929	588348.8553	565630.0926	551118.6607	536657.802	506789.0375	487678.3231	446810.6074	431400.4845
Psmb6	Q60692	951971.1465	909518.6929	1120281.939	1172865.988	1154550.665	1000800.798	1162836.597	1102705.818	1027161.809	924068.0968
Psmb7	P70195	1812961.331	2058239.445	2106209.092	1923393.079	1823740.008	1861340.092	1377687.651	1728885.394	1534841.273	1642492.07
Psmb8	P28063	1514669.329	1825001.932	1236085.214	1283452.805	1253990.556	1547514.465	1353870.045	1381567.609	1780537.393	1679710.659
Ecm29	Q6PDI5	110238.1337	100827.0521	121636.4783	127329.2346	128233.5184	119008.7204	141165.5114	122722.216	135437.2921	113942.0913
Epb41	P48193	388554.6336	450303.3497	405967.2989	435188.2338	376120.2172	365802.0498	291344.3249	319257.4287	347572.6405	378640.239
Abhd11	Q8K4F5	1391702.496	1494830.374	1421130.934	1478192.289	1421146.451	1551696.241	1469920.396	1503641.524	1525090.625	1431924.933
Abhd14b	Q8VCR7	8985897.018	8501069.719	8979210.101	9098315.192	9233604.386	8650621.864	8991383.211	8604829.49	7459595.256	7300068.906
Ambp	Q07456	230559.3968	241892.873	287404.6259	325202.3837	307003.5613	226913.4154	252831.2527	256620.9123	236062.2346	248686.2268
Cnpy2	Q9QXT0	843681.0571	728266.8609	829712.6301	789953.3796	808287.317	773753.4838	933696.3665	923075.4095	947001.5407	976697.5691
Cdv3	Q4VAA2	662315.8162	672554.3272	609654.1624	700643.5073	667791.5205	666209.2324	694024.8144	727680.038	750039.4136	729101.3988
Ddi2	A2ADY9	1474788.841	1618865.883	1513301.582	1727223.879	1636833.044	1618281.354	1510032.131	1600540.822	1507250.671	1461410.54
Park7	Q99LX0	22825554.08	24848857.77	21949181.01	21285297.23	21475242.74	21732712.25	18490340.01	21306996.47	19039640.09	20050152.5
Dek	Q7TNV0	399714.2498	486997.1557	396531.359	411095.6414	411294.9281	428721.8236	353162.7927	383621.183	385809.7919	404214.6261
Diaph1	O08808	55652.13029	53743.06938	45538.90711	41248.2488	48668.8421	52132.11494	36247.74473	31614.10989	59362.10333	62543.78184
Pdia3	P27773	31552241.48	30441849.52	28229044.94	27763331.78	29228464.06	22545363.62	24266931.82	24349567.48	25491540.47	28674560.03
Pdia4	P08003	17656119.24	15630287.68	16229079.31	15129897.69	15967003.19	11235136.24	11401751.7	12041763.01	11452442.95	13015527.55
Pdia5	Q921X9	2175944.807	2201175.38	2112753.123	2084555.951	1905180.262	1949878.744	2223107.04	2198212.433	2032582.245	2283822.205
Pdia6	Q922R8	5009996.16	4329364.78	4756278.634	4847210.22	5047900.834	3871962.779	4929827.053	4408275.793	4899122.836	5015149.555
P4hb	P09103	94665240.06	84366523.75	81470207.3	78881103.46	79773617.44	70394071.87	76768196.11	80220136.54	88989860.72	100450983.6
Lman1	Q9D0F3	5124795.843	4178140.62	3585826.057	3187255.742	3340594.78	3958805.205	3882730.946	4205909.377	4109500.127	5036189.575
Fam136a	Q9CR98	1131312.894	1007324.282	1048269.778	880909.9632	932760.9438	900975.7363	882979.5091	970505.5993	862798.0022	1088459.785
Fam98b	Q80VD1	150214.3622	142567.6962	135514.1333	145845.0326	148358.6655	144264.3097	169512.8776	135435.3358	159601.2487	151082.3748
Flii	Q9JJ28	76379.2519	83123.45653	64185.85709	57120.23672	65589.66011	66731.88956	72728.74808	62826.64265	85950.36974	96616.19012
Pacsin3	Q99JB8	259935.8444	297993.1719	258914.76	263862.1594	268589.5753	257510.9397	225107.8392	240147.1573	228252.8771	260312.5081
Pacsin2	Q9WVE8	1433980.679	1601963.253	1483324.746	1461473.159	1472640.346	1457794.845	1315165.588	1413641.923	1325999.617	1358680.987
Ndrg2	Q9QYG0	19698145.8	19978791.33	19510115.22	20772787.16	21376875.52	20455025.88	18327445.23	19587120.79	16512142.74	15359201.22
Nipsnap1	O55125	4562469.909	4745651.154	4386792.617	4152765.133	4165530.741	4344854.186	3885206.587	4194762.161	4045265.731	4023407.137
Nipsnap3b	Q9CQE1	1826119.023	1738060.346	1516279.105	1521684.851	1612790.355	1641613.363	1664428.369	1650027.434	1755762.974	1683219.67
Ppp1r7	Q3UM45	353917.3265	314165.4071	368872.7093	399436.5681	407473.5069	356421.7123	444401.8278	419154.6312	405075.7931	375191.606
Ppm1a	P49443	584305.3098	605761.523	546042.3142	560572.2094	616443.6378	592023.3814	536629.1096	537660.9712	533144.1536	518491.5654
Ppm1b	P36993	199419.2667	199120.7221	188877.7813	191041.062	189867.8819	182472.2023	170071.0881	170830.8128	159465.8882	166008.8019
Ppm1g	Q61074	129458.198	149990.9611	120271.9286	112693.2706	129423.8728	161591.1474	90483.27849	96373.34015	140986.0074	155257.0115
Ppm1k	Q8BXN7	141432.8127	154621.4397	148277.6039	191984.7733	165878.8991	154056.2343	149585.4069	156960.1459	105686.5253	105049.8105
Prrc1	Q3UPH1	589541.0299	619283.1496	490708.6566	527472.8764	478738.3415	558868.006	570224.5236	611829.5429	682585.6774	662203.6484
S100a13	P97352	881007.9818	840243.7399	720961.601	734685.2473	854519.1356	789947.8475	837162.7912	794390.2483	835271.3309	787370.5271
S100a9	P31725	523695.1253	464561.5978	398446.2411	572440.1711	422299.8568	533490.7551	494980.2751	500305.2464	1444269.829	1323608.058
Sec13	Q9D1M0	1239466.368	1282802.201	1220672.442	1279182.105	1306867.096	1342974.583	1468006.033	1387012.376	1524476.499	1395410.527
Set	Q9EQU5	266601.8985	301384.3009	292380.5438	277214.7133	245494.8447	268467.1904	250297.9367	259254.1086	286572.4417	298826.8516
Sugt1	Q9CX34	301726.1693	306929.2669	259659.2652	259323.1729	293034.6088	274310.2802	281276.2123	270575.3098	329920.9762	335252.5228
Sec16b	Q91XT4	188250.1811	176796.2291	183738.2424	211013.8799	195719.3673	186753.5439	222063.2854	214126.5725	214574.0259	182402.6707
Sec23a	Q01405	2886549.551	3352072.652	2943945.61	2948304.659	2701028.798	3109524.163	2722882.272	2812931.152	3101126.516	3028390.935
Sec23b	Q9D662	273113.3609	278649.7469	276836.5274	269626.0108	241435.948	269587.5385	297565.3939	286508.4712	332140.6032	347786.4299
Sec24a	Q3U2P1	1424585.562	1324591.974	1422870.658	1502333.977	1428396.485	1501041.365	1674326.426	1589022.248	1643503.351	1477648.805
Sec31a	Q3UPL0	4692440.891	5338231.657	4703458.738	4916155.78	4347631.965	5123031.09	5083042.898	5145558.671	5352203.339	5172580.232
Sec61b	Q9CQS8	224729.5683	123175.9912	146094.0116	114039.8678	128228.9704	113876.4133	191064.9028	151338.9408	190488.1663	255613.2578
Armt1	A6H630	292203.1315	312000.6101	308291.2868	289466.2508	276886.489	310691.6154	270128.4984	286920.4031	318650.6633	325706.8669
Tgm2	P21981	12146612.75	13619350.66	9024895.919	10598708.86	10636923.38	10173600.74	12302032.33	12058107.9	21364956.08	22392367.09
F2	P19221	388200.865	412242.7373	509819.5185	526204.734	505100.483	389662.4779	423498.8697	383418.0916	323502.3024	319196.8003
Ptma	P26350	611690.6277	765142.9313	581148.0282	566705.2276	538595.0265	483127.5133	344135.6383	388091.514	517424.5136	655578.3986
Pcbd2	Q9CZL5	1116204.207	1002596.369	931770.7375	974705.1982	1147844.953	961830.5215	1126980.824	1002497.368	1015363.264	889249.0143
Pcbd1	P61458	6670286.183	4160172.929	4027473.97	3417966.25	7289157.761	4124247.26	6503507.222	3936647.015	5740558.85	4176585.602
Pnp	P23492	8822516.517	9975082.469	8153510.214	8857333.61	8531846.214	8841019.618	9653752.316	9604915.845	9953721.847	9581176.427
Npepps	Q11011	250563.6949	267139.8838	256543.032	262931.2992	258314.4359	266679.1952	276566.3152	251523.5394	259471.4672	262731.2551
Ahcyl1	Q80SW1	252541.1861	272430.9623	245184.4254	260793.425	254764.7945	263552.416	283842.2166	275941.2593	294454.1258	285701.3646
Mov10	P23249	215852.0456	236590.0326	182427.9784	184414.0763	192562.4719	226427.4231	240814.3362	232516.8369	268331.311	261165.0647
Hyi	Q8R1F5	4362908.07	3953230.791	3794467.857	3690794.866	3895254.486	4391214.943	4226611.761	4397997.93	4205274.428	4278068.463
Aspdh	Q9DCQ2	6352017.965	7045230.799	6491801.985	6393242.221	6447510.857	6897039.402	6447554.554	6382488.971	6701497.764	6395189.711
Plbd2	Q3TCN2	370847.511	431185.9608	453395.0066	415932.8801	343223.634	383199.8245	342550.8347	323820.7862	352871.0541	377994.5494
Luc7l	Q9CYI4	118788.1616	121693.7324	122178.1064	118330.7693	115057.9621	130614.5555	130948.5779	131841.9176	135999.6724	139345.0225
Luc7l2	Q7TNC4	274496.33	286968.2671	242531.9956	256254.9667	247524.7828	270054.7632	250541.7689	266469.4539	309731.6083	322525.8676
Ces2a	Q8QZR3	3736168.223	3445666.791	4206394.924	3664375.531	3613968.831	2930242.54	3483649.138	3710941.618	2888666.659	3193446.255
Ces2e	Q8BK48	1923938.59	1878445.601	2231061.618	1951740.886	1944784.069	1531299.172	1678281.712	1697917.142	1524914.413	1841096.793
Pyroxd2	Q3U4I7	640478.54	623615.6185	637936.268	604596.2026	583041.6639	658303.1866	631399.7599	669952.3729	641691.7439	622484.2858
Pdxk	Q8K183	1336354.942	1318704.753	1374740.244	1455822.167	1420878.569	1360163.463	1467353.661	1482456.546	1408525.403	1312692.915
Pdxdc1	Q99K01	203367.7842	211716.2287	193565.9874	196245.9421	181716.2631	199743.7806	180466.0241	189533.29	210738.364	230254.8507
Pnpo	Q91XF0	1309018.524	1412916.258	1498859.023	1479394.681	1449163.117	1478299.575	1629848.421	1457757.304	1556326.054	1362626.519
Pycrl	Q9DCC4	620858.64	645635.8216	616571.6443	632447.8771	592750.6243	663500.9088	630198.8902	573723.3256	652497.565	625877.1519
Pc	Q05920	74614082.67	76233734.75	71469402.13	74805848.5	72554922.75	71369860.78	62116352.49	64817635	58158439.3	57262823.95
Pdha1	P35486	5419168.715	5368980.261	5565310.026	5535142.176	5900356.064	5490348.796	5366125.327	5450195.831	5089524.852	4575541.769
Pdhb	Q9D051	4616375.916	4268961.719	4577958.031	4792831.378	5113018.517	4149533.83	4561225.089	4674302.08	3733515.825	3487670.022
Pdhx	Q8BKZ9	1081738.185	1218998.713	1088886.734	1088202.948	1004292.051	1089460.487	916014.4258	996625.7653	952307.7356	907189.3512
Pklr	P53657	7951133.639	8224025.449	10353776.12	8761131.632	9720063.628	7275084.837	7472110.655	7607955.373	7390023.238	6373529.058
Pkm	P52480	1940805.896	2104403.928	1685204.096	1867683.354	1871765.092	2278347.133	2018367.433	1950711.911	3254653.008	3280345.095
Cryz	P47199	6586149.083	6628290.111	6096848.526	6211318.732	6474871.043	6150378.837	6373117.576	6404094.848	5764285.668	5586047.422
Gdi1	P50396	689100.6062	668672.5841	670018.1231	706097.8712	719556.4702	658613.5763	679783.9413	699747.9792	756499.0824	702478.6533
Gdi2	Q61598	6665887.859	6561153.109	6437857.979	6554869.742	6804378.319	6625274.5	7288919.817	7439224.027	8545965.405	7811698.849
Rabep1	O35551	89659.17878	97169.97596	88931.53223	75412.04831	83755.0152	87988.95156	72192.22422	74984.05581	85014.91061	79387.37311
Ankfy1	Q810B6	2433790.14	2548510.535	2257652.371	2366439.617	2221625.128	2461593.127	2571759.253	2912773.894	2148559.011	2434123.265
Rdx	P26043	6586179.61	6976865.178	6607250.036	6657625.434	6811977.156	6604842.45	6313809.057	6604726.038	6097406.796	6109067.199
Rangap1	P46061	334789.5107	367968.7863	329068.5919	342408.3682	325817.8293	333317.4488	318755.7687	333473.6022	323194.6377	349361.123
Ranbp1	P34022	1103106.98	1190246.47	1036657.706	1089234.731	1101003.005	1229972.381	1175625.96	1060825.211	1375957.427	1380762.774
G3bp1	P97855	661982.3764	681467.9538	731696.9734	773762.7405	700082.6205	773160.6	850581.6804	802835.6009	828161.6238	791053.3152
G3bp2	P97379	297383.4543	309684.8666	287038.6374	300643.7174	303909.1753	314953.8305	335513.5158	344541.4845	355520.7118	337120.8773
Iqgap1	Q9JKF1	915270.5571	941324.5586	830816.1586	769292.9396	818720.6927	916900.8436	845780.2368	909806.5874	869279.9335	916509.3846
Iqgap2	Q3UQ44	10215767.93	9777597.334	9443036.112	8912398.465	9735423.641	9565553.551	10070345.27	9883433.647	9777356.148	9897548.015
Rsu1	Q01730	566608.1404	564755.2939	564289.6672	610741.5664	603106.5238	552680.114	633114.1053	647079.6927	583513.4524	579003.4121
Rac1	P63001	166674.4303	158743.979	182305.3728	167850.7563	150183.5429	164341.1555	181911.6648	185359.1729	169957.0173	199164.1643
Rab10	P61027	618608.0123	472423.7087	448590.526	378389.1652	388640.4645	410134.75	393139.7773	392903.9916	463158.0932	592666.2339
Rab14	Q91V41	1150706.012	963383.3906	993437.3205	812890.0647	784846.5916	825209.8837	763560.7446	816990.8344	1121537.223	1343635.052
Rab18	P35293	632074.8444	522850.7695	553172.1171	563849.8545	576105.7553	525922.1819	667592.6649	648540.5733	633451.3558	688621.8142
Rab1A	P62821	2608474.103	2271541.011	2088354.188	1791861.777	1644547.82	1711499.364	1638824.956	1771603.706	2127538.682	2930662.527
Rab1b	Q9D1G1	279727.3125	206160.5383	244669.9001	222122.6174	234514.1699	195524.9522	262384.9594	242053.3856	253552.2557	286782.6831
Rab2a	P53994	186772.9045	165430.2202	163284.8159	181365.0584	162793.2701	157344.9638	180026.565	206597.7565	176322.8471	224317.4959
Rab5c	P35278	205396.3207	171055.9459	177133.8205	169602.0469	156524.5519	174153.9364	190910.8703	179402.6232	224585.3322	260380.5597
Rab7a	P51150	566051.512	414266.5501	433564.6588	425851.8995	425181.7756	405831.1705	520500.9088	505749.8937	555043.718	716260.6378
Rab8a	P55258	508035.1916	396530.4935	431382.8444	344554.4724	331591.3027	351474.6471	382998.8499	410370.8621	431033.2909	620187.6563
Fam213a	Q9CYH2	364933.9931	237528.9719	291971.7823	243608.9641	282089.4158	254214.3057	320085.7089	320707.2649	280011.5356	332893.5805
Rgn	Q64374	186501895.3	174691234.9	183060548.9	175617787.9	197724707.4	188691462.4	170072786.1	178105595.9	169710622.6	149680674.2
Rmdn1	Q9DCV4	1240004.223	963758.057	1068365.378	865539.7945	955632.6779	928861.8505	971536.1447	1040329.283	865697.1249	1121545.588
Rmdn3	Q3UJU9	380778.4652	287314.2768	317609.5448	260847.2992	273364.0682	257061.5748	366329.6869	380428.7579	326170.895	432767.1974
Upf1	Q9EPU0	1085865.082	1062389.505	997624.4482	1094707.805	1082603.549	1175985.765	1236304.549	1208762.831	1274998.701	1249423.478
Aldh1a1	P24549	59630773.49	58718503.81	52621848.05	46323565.9	61539305.45	58451090.56	61984737.3	55523932.04	55173194.2	45259335.73
Scpep1	Q920A5	659666.4786	759292.1306	804330.2913	789415.186	745067.5059	618309.766	555068.2858	551631.9986	455155.6473	500713.198
Rdh7	O88451	9085439.027	3748634.98	5885661.205	3380020.307	4807720.896	3565595.024	4552859.007	4449093.096	4167744.872	6588707.337
Rbp1	Q00915	1177981.394	1250036.699	1080896.943	1223856.992	1094035.751	1398632.478	1196301.891	1221814.369	1492175.465	1693115.134
Rbp4	Q00724	158284.3204	174042.916	183557.9593	185966.1827	192240.3932	163569.3745	195876.7438	200043.0238	144409.2428	159138.7598
Arhgdia	Q99PT1	1907565.392	1724730.42	1847555.732	1528129.64	1758274.164	1699946.291	1553955.572	1520926.71	2027564.636	1900112.636
Arhgdib	Q61599	282273.7909	281848.7886	242231.7295	254368.1144	278717.3633	264798.6194	286993.6346	298068.2138	391667.5617	378141.0714
Arhgap1	Q5FWK3	365611.7767	389228.7318	327000.5437	331636.6347	317209.0732	354412.0173	324390.6611	333259.3753	407212.8735	445643.7148
Rnh1	Q91VI7	6147524.337	6311305.316	5910247.858	6134603.4	6479505.093	6075068.706	6468939.248	6616723.698	6937721.318	6920420.734
Rnaset2	Q9CQ01	916107.3578	1065591.545	844272.9399	889726.2657	906662.0285	990562.7494	977462.0861	1033081.021	1029578.732	1103433.19
Hrsp12	P52760	116465749.5	125867576.4	115400565.2	116805584.6	124494381.5	119808775.7	118043139.2	124114931.3	101759593	101681073.9
Prps1	Q9D7G0	484454.3141	499506.2921	568823.8782	521311.1689	474768.8225	573912.8262	621293.5914	514443.3471	594819.9886	557847.8467
Sbds	P70122	181748.4509	199043.6936	195136.4956	202187.9737	219914.5483	173857.7326	159656.5179	182925.064	154421.4585	157625.7755
Rrbp1	Q99PL5	11186763.12	10674550.17	9638154.467	8583819.826	8901099.345	8285951.351	9320500.446	9581142.883	10859016.25	13392771.41
Rpe	Q8VEE0	193859.0188	219861.7643	201398.9808	197255.5713	186121.3466	191778.7512	174843.6186	176178.842	217508.793	205660.0378
Rbm10	Q99KG3	19759.17907	20684.2692	20701.15848	16395.10421	17731.63994	19941.55838	15959.14001	18247.32047	22504.95476	24641.25421
Rbm14	Q8C2Q3	65392.4142	71632.93545	62781.09303	66585.26418	63023.84463	66205.89267	68517.00645	68044.75983	67407.85283	72446.1155
Rbm39	Q8VH51	284842.3283	319652.1303	295477.6871	296262.6813	300169.2385	300905.6351	285727.9839	294538.2856	299717.3504	352005.6751
Rbm47	Q91WT8	81708.8129	85771.08936	84632.32504	82149.01952	90298.95248	89174.38404	87109.52106	82305.7545	82569.17895	83474.64378
Ewsr1	Q61545	93070.59139	84795.06489	88426.44325	83918.22252	80616.14205	94892.36456	80917.15773	69266.12415	82171.0181	105551.4319
Fus	P56959	1958744.945	2242843.733	1713093.874	1783295.318	1821253.362	2026058.953	1751722.146	1858766.124	2092419.394	2473640.858
Raly	Q64012	151727.0159	162245.2336	131591.226	138089.7595	139947.6519	146855.8443	134631.7355	132366.8478	151235.9254	159605.877
Fbl	P35550	513628.8601	536206.9757	470022.7519	479377.6705	446672.4024	482710.4458	468775.911	518459.2898	525909.2378	589644.4497
Ruvbl1	P60122	524753.3905	530820.6524	492426.4509	508965.6509	506840.322	519798.5138	557111.7179	555490.9261	590757.9824	587011.2819
Ruvbl2	Q9WTM5	392631.6723	404764.1451	403043.4682	451295.3152	448706.4085	450168.177	504182.8798	471973.1912	496050.6812	482929.5921
Mat1a	Q91X83	79175406.11	83852760.02	95489764.32	83361276.12	91930163.79	83666788.98	61526480.13	68542712.06	46888164.97	42506376.26
Mat2a	Q3THS6	579367.9615	623702.328	527413.9791	497821.1837	506299.0862	572682.0678	466045.0699	479633.5685	691722.9801	747701.2702
Sarnp	Q9D1J3	697157.4363	722153.7101	668176.3774	671055.6855	629141.9377	691559.9065	760930.5463	702331.5744	775699.9797	739083.9877
Atp2a2	O55143	367111.667	178732.51	201162.5073	132075.1897	185920.6483	147375.0891	203379.5357	202595.1614	239061.4433	458444.7955
Sardh	Q99LB7	74990952.18	78150097.12	74046978.27	74596885.23	73772408.15	82695075.16	76585856.05	78637636.11	70663285.78	62814180.81
Scfd1	Q8BRF7	1336223.66	1441444.623	1274993.392	1371157.79	1334469.162	1327311.145	1418302.328	1397105.496	1507662.06	1466764.134
Sec14l2	Q99J08	19978768.23	21150477.26	20078863.14	20081283.69	20673710.02	21025050.07	19545054.77	20340701.89	19388124.16	18538499.18
Sec14l4	Q8R0F9	5930144.034	6176644.618	5866862.531	6297227.647	6489363.702	6011039.974	6009862.034	6015676.655	5498016.841	4806181.238
Sec23ip	Q6NZC7	127810.9458	139736.4593	114787.5766	119872.8607	120613.912	140913.6862	130608.7727	126161.7512	162061.9025	159373.4077
Scrn2	Q8VCA8	635326.2664	624289.2958	637874.9811	662780.5894	674841.0623	667025.7155	681066.4659	680712.5855	712194.1088	655828.2652
Scamp1	Q8K021	61658.48174	69710.22247	68999.86361	60871.31362	56522.49974	58646.69764	62701.89715	53444.7379	60532.45741	67691.67523
Scamp3	O35609	55979.74434	54930.23962	55075.46655	43558.66355	56689.34413	61311.53353	71530.8232	58151.0591	72067.03808	65908.57307
Shpk	Q9D5J6	1453753.223	1607735.168	1652815.385	1647610.296	1562190.225	1683304.972	1552832.635	1531436.502	1495791.483	1334405.283
Sephs1	Q8BH69	243359.6126	269526.2871	230256.8226	223309.2963	238296.1602	264299.8493	227448.7573	251994.4387	252586.0753	275270.568
Sephs2	P97364	3401326.896	3482213.05	3321059.239	3384470.545	3502578.858	3536741.931	3560123.226	3674489.057	3400780.353	3321274.153
Selenbp1	P17563	5459220.932	5691998.573	5969562.176	5948424.868	6010091.169	5731189.736	6132745.729	6248592.063	5257464.948	4780728.973
Scly	Q9JLI6	1523558.836	1486372.024	1492573.127	1557460.286	1530922.765	1702068.305	1843098.679	1767505.517	1938674.283	1858283.315
Eefsec	Q9JHW4	248866.262	258386.7951	275954.9249	252696.6266	266439.0598	277322.6824	256144.8879	258184.3258	278199.2242	266215.5986
Selo	Q9DBC0	488507.847	479008.4236	518417.787	495811.7703	494785.5057	498708.2526	510295.1154	456640.8188	429502.1065	423195.5063
Spr	Q64105	11287773.24	12566120.31	12516007.86	12586163.35	11997287.97	13298529.98	13460750.33	13366043.06	13798229.48	12919457.44
Sept11	Q8C1B7	40725.09914	53303.77592	47881.87515	51583.26173	41709.432	48100.11498	45286.63449	40042.88387	53776.4659	57149.61264
Sept2	P42208	1442700.293	1709679.535	1450035.77	1583613.882	1521568.644	1453354.384	1405268.324	1496093.48	1636636.103	1775061.848
Sept7	O55131	566588.6126	605045.7516	568094.8066	533694.8559	590912.0015	580289.7783	613922.5826	548438.8331	695758.1995	650085.1871
Sept9	Q80UG5	430901.7875	497810.181	500990.4659	481987.2507	440152.5113	465091.4356	453502.0532	486152.7521	512035.1641	524823.6664
Sdsl	Q8R238	359317.4784	393156.7765	360807.532	390112.4249	352555.1865	388292.9384	346660.9773	376210.9775	410995.3216	423105.4543
Shmt1	P50431	18149667.22	17811971.09	19216479.82	18917345.95	19842301.48	17507728.81	17358929.1	18237783.94	15463445.61	14450683.48
Serpina3k	P07759	2608553.746	2214224.29	3408199.832	5818862.603	4345519.348	2239914.306	3021749.122	2919918.498	1936811.838	1815123.759
Srrm1	Q52KI8	300518.8013	291202.822	277834.3819	278630.8098	304399.8453	287084.1793	306619.9922	295336.1971	313576.8251	320403.7358
Srsf1	Q6PDM2	875045.4448	968274.5697	822511.7174	886819.6877	900841.0349	885944.4342	913074.9171	1018483.37	1004672.388	1107902.401
Srsf10	Q9R0U0	96959.87955	100709.2648	106964.4012	105798.6136	101561.6347	106488.5852	114755.8392	110826.4266	127588.4615	108130.1047
Srsf2	Q62093	232366.1881	265216.1274	262406.9967	224794.0138	243078.8589	255347.8931	239084.5486	190485.4624	261297.3773	240691.9462
Srsf3	P84104	1524972.622	1763064.031	1456310.015	1549425.387	1490883.432	1597630.418	1400501.543	1569321.664	1685994.309	1758168.874
Srsf5	O35326	489054.9698	631974.7509	576205.7263	529408.7936	536084.799	609365.7052	444671.9316	475403.7007	594757.4465	634402.9957
Srsf6	Q3TWW8	300844.1128	285413.861	288116.3355	316737.0608	324412.8698	303001.6579	360726.9617	341318.3683	382928.0897	386654.5706
Srsf7	Q8BL97	285796.0965	323587.667	284427.3905	327767.25	338904.5274	319058.9147	344161.0641	334841.6973	360033.2277	344828.1538
Cdc42bpb	Q7TT50	320864.9312	377958.8351	308260.976	313413.5788	328906.7091	328981.3527	308410.816	305448.5929	293577.7001	311462.9128
Oxsr1	Q6P9R2	351027.9229	420045.8218	349125.4165	330691.9906	296884.1812	390414.7179	300372.8039	324634.7009	360642.833	378494.7197
Ppp2r1a	Q76MZ3	3341486.289	3446710.372	3078433.837	3158530.16	3199876.206	3281686.042	3217641.121	3249338.882	3454195.02	3431976.185
Ppp2r4	P58389	237719.394	249900.2596	250469.5972	262361.3461	261025.5654	251222.7893	264067.236	248542.646	253089.6989	247286.0003
Ppp3ca	P63328	117008.7944	130740.2793	140642.0988	131955.3174	117885.9565	136944.8105	122494.2822	129777.0002	150269.3828	135704.1844
Ppp5c	Q60676	383062.2665	388795.6885	317291.4897	320895.4625	333583.7695	367868.1172	330551.7623	346270.0341	382327.6855	379592.9565
Ppp6c	Q9CQR6	292685.6872	298090.9979	311887.947	298153.6692	307214.991	297341.6482	288809.9741	309887.5908	334938.3804	340290.6755
Cpped1	Q8BFS6	551593.4674	530925.3589	504652.8671	467055.7909	504470.6854	473881.1025	444491.0817	455804.7327	409198.4795	409543.7423
Ppp1ca	P62137	647582.5799	819109.4882	716707.7273	669301.4852	619239.8	699989.7142	561442.7848	626576.7591	649976.015	755008.4462
Ppp1cb	P62141	89363.565	101526.1972	93558.68376	94724.11161	95060.86793	96802.71968	102993.2109	100858.8482	101433.9106	104082.1356
Agxt	O35423	14701233.37	15310112.73	14530391.72	14404659.1	13992799.29	17502055.92	15176563.73	15613946.81	15856887.84	14675898.22
Strap	Q9Z1Z2	553580.8744	572408.2119	565569.9552	641436.0373	627091.5588	588542.0474	699762.2347	660118.2475	641334.5534	626817.4487
Sars	P26638	900911.8272	825756.2118	927344.9127	1032881.688	1014219.649	870140.5036	963285.3063	900782.7646	1113084.462	1030190.349
Tf	Q921I1	50912338.38	55953313.53	44308004.61	57406253.88	48618441.9	39919505	38108314.22	40949566.56	46468775.75	51690175.4
Serpinb6	Q60854	904064.6172	887981.3892	861926.0165	813967.539	851418.4858	895591.8907	765344.8433	784594.6382	892587.5065	983782.2576
Serpinh1	P19324	229221.256	328786.987	192077.9672	218723.9738	193169.5587	190406.8097	174050.0596	202996.1935	263862.796	326468.9408
Srrt	Q99MR6	567771.6853	644471.6569	619715.0209	623789.0638	552096.1097	583206.9487	568775.3198	545865.5235	567440.9712	591698.0484
Alb	P07724	329073389.6	358835832.4	330903322.9	501449501.2	392853477.8	313428380.9	262020313	285039157.4	282749468.2	313482761
Sdpr	Q63918	23149.20418	28140.828	24077.8525	25368.92158	22856.60079	25456.82276	22842.8568	21935.38911	22003.1506	23691.05406
Pon1	P52430	4768343.129	2789292.157	3705996.148	3209196.548	3680025.613	3430700.157	4727236.06	4693901.255	3810782.084	4357622.956
Pon2	Q62086	185422.8742	152868.7751	159458.5171	140846.0282	161578.6201	145068.6211	169889.8853	166194.9715	173032.0146	199665.5832
Pon3	Q62087	776795.8656	536867.3007	604344.4942	486693.7627	493915.1943	522758.9373	540159.1607	597422.2891	573290.9585	776274.4084
Esd	Q9R0P3	8719728.745	9395431.211	8857152.818	8765805.322	8962007.528	9319635.526	8482386.455	9329289.427	8366778.29	8404242.286
Sh3bgrl3	Q91VW3	95136.92424	103055.3166	95016.72033	82555.57175	84682.13479	104877.3642	84603.0375	72435.9883	117707.847	141147.8138
Sh3bgrl	Q9JJU8	206526.9773	185098.9851	186190.2294	192118.6441	219332.6303	169152.096	229277.9372	190622.9195	210243.0637	189212.9404
Shtn1	Q8K2Q9	162566.6042	188643.3828	158932.5146	147387.2381	147774.8597	175367.9417	150921.5724	161726.7013	186097.5663	196827.8987
Acadsb	Q9DBL1	4313099.13	4502937.321	4794433.882	4646858.033	4923393.311	4320208.229	4204918.919	4100774.922	3175446.635	2878212.951
Acads	Q07417	21723510.12	20848583.48	20639896.82	20865626.43	23879857.44	21014118.14	22702251.82	21452150.78	20461919.73	18430968.12
Sfxn1	Q99JR1	1500483.6	1001965.026	1268799.738	1006254.179	1054465.7	1049463.065	1204310.219	1202771.097	1097984.473	1531307.805
Sfxn5	Q925N0	67244.27239	78952.55334	79709.7104	64613.48873	53494.69468	60013.60943	53753.14321	53018.88918	52709.05551	59685.50613
Srp14	P16254	208795.0739	247702.4593	243495.8574	224380.6467	210982.1656	233766.5308	233868.667	238488.6926	233664.9706	256718.8578
Srp54	P14576	648889.2998	692708.6376	638030.3586	673289.7853	623203.6403	704939.2854	718156.0697	735986.0377	750197.728	717715.3406
Srp68	Q8BMA6	443277.4517	459825.8379	406560.8991	413519.2661	404617.5916	451075.0867	455380.844	433424.7057	458229.9403	470907.8187
Stat1	P42225	2933425.933	3774506.012	1308955.222	1540466.176	1564079.512	1995696.805	2096998.196	1944263.142	3955568.779	4083166.521
Stat2	Q9WVL2	131554.5741	127400.3383	105367.365	123657.6064	131899.1423	126013.7112	149718.2084	132513.3225	166750.1723	157444.2379
Stat3	P42227	108576.1126	94845.76552	87068.55586	74029.39441	88876.95991	100155.3212	90312.35946	80445.44103	111502.22	97618.04927
Sgta	Q8BJU0	197485.9083	198621.3578	180232.8709	186306.0979	189366.9616	215078.1205	193448.4041	206041.8664	251850.3115	249727.022
Snrpg	P62309	306529.4515	406119.6002	319446.211	323281.7671	263973.0294	328814.3587	307413.7457	294411.7402	334284.4771	339508.1258
Snrpd2	P62317	1438957.911	1559357.715	1263642.697	1336644.468	1252198.82	1480044.68	1405299.583	1427716.687	1470503.906	1622632.005
Snrpd3	P62320	1213891.53	1068247.726	1109527.309	1253307.032	1251251.536	1081688.785	1346368.044	1334336.094	1372227.796	1359780.427
Mtap	Q9CQ65	308360.4923	305841.7952	265248.9085	279270.398	321264.876	278764.1442	306669.7945	292377.0676	302313.947	290615.2908
Bhmt2	Q91WS4	9610557.274	9469974.143	9416802.056	9335875.682	9543663.275	10149832.7	9708222.744	10165601.43	9549722.413	8667709.066
Atp1a1	Q8VDN2	2754202.312	2480568.333	2388923.153	2426980.486	2049581.832	2517033.365	2645736.317	2842885.14	2291190.177	2993473.863
Slc38a3	Q9DCP2	255564.346	231906.4508	261962.1714	253631.6613	252067.1546	222301.2223	243030.1288	249005.4309	241305.2999	248712.1105
Slc2a2	P14246	695921.5902	550094.2886	652527.0765	655817.8128	640623.756	584891.9457	778890.3655	746761.1682	524874.005	584217.7506
Slco1a1	Q9QXZ6	556464.7428	511834.3826	448933.5006	469317.1008	392784.024	499078.8301	491730.7636	528774.5946	412635.6556	549217.5696
Slco1b2	Q9JJL3	257118.3048	178353.1734	218767.0776	177243.3631	172376.7341	133409.1176	156382.8881	167292.66	67201.31704	113333.2019
Sorbs1	Q62417	102672.9669	115420.7872	93261.86332	93965.21751	89104.7729	97953.56344	84001.90418	94466.56809	94943.95982	98739.54319
Sorbs2	Q3UTJ2	128129.506	144064.6678	122030.2202	132029.3222	123926.0326	161714.8293	148529.7024	143570.7174	165822.4255	186006.9755
Sord	Q64442	57827460.29	63818466.44	56330826.42	54104143.03	55168816.69	62958688.72	50675634.53	57421754.27	52121244.53	50176210.06
Sri	Q6P069	631573.3543	687684.5342	584728.2856	635512.6865	604174.5981	664709.9071	585033.5109	616514.6542	697875.6006	705846.8002
Snx2	Q9CWK8	1687011.064	1860206.058	1699165.042	1776609.609	1633894.038	1801371.144	1587977.316	1732820.302	1745885.655	1829373.959
Snx27	Q3UHD6	78674.20469	70110.74346	80764.43622	75418.99126	76295.89406	76498.28608	70894.21804	75165.98262	67910.13863	72973.19904
Snx3	O70492	270596.8371	308113.4047	294843.2231	301322.2236	275977.6614	307823.5982	267583.7529	285123.2025	313636.4699	306738.5493
Snx4	Q91YJ2	62962.52211	66332.01991	64641.69208	67955.47564	64610.44362	60876.55969	65607.96759	62110.91968	57567.28183	59606.17198
Snx5	Q9D8U8	729249.2699	818726.2355	687604.5847	690328.8038	716260.8164	741388.5483	711897.1034	716363.6961	780087.7042	799295.8286
Snx6	Q6P8X1	262586.9251	279564.6047	264613.3356	252975.0923	259961.3795	282195.5355	267951.9842	245424.7284	265171.8165	274592.7714
Sptan1	P16546	8058079.046	7902833.16	7345261.199	7019830.059	7953766.845	7322207.477	7866332.195	7147000.718	8249857.211	7852086.711
Sptbn1	Q62261	2233590.639	2186655.766	2137537.698	2083945.122	2208390.906	2156821.515	2174052.693	2172277.115	2433789.588	2398902.376
Srm	Q64674	357348.9046	339527.3165	311311.7843	367013.3405	364353.8368	363518.1099	405948.7435	385058.728	419914.5646	412000.7907
Skp1	Q9WTX5	2636666.591	2745835.141	2561960.073	2686933.137	2598882.373	2394497.617	2414342.648	2506969.684	2708496.599	2817425.834
Ddx39b	Q9Z1N5	364179.6096	379860.6742	373228.702	392343.5662	361093.3291	391707.9486	403977.2487	395490.8061	421995.0406	420308.5887
Sf1	Q64213	168532.122	184020.8819	164934.3506	159625.4469	129969.1637	185599.7581	153320.9589	145626.5135	161845.2212	173148.5731
Sf3a1	Q8K4Z5	538533.2416	554250.7012	543694.3434	569595.6504	516656.4687	569528.3283	613219.68	574479.4389	593223.3651	564696.3297
Sf3a3	Q9D554	458909.0595	501985.7119	466769.6164	488254.1312	449850.9508	481268.4628	456757.8748	475769.7838	515214.0837	522291.6918
Sf3b1	Q99NB9	150827.0321	149989.7778	142229.7214	143443.3891	131608.1505	144350.5057	132933.4203	138052.5361	141372.4144	156653.1842
Sf3b3	Q921M3	521274.6881	519132.1799	545612.3125	537332.1021	540264.632	535653.8172	544043.3534	547700.8375	569068.9365	563824.2959
Sf3b5	Q923D4	105278.6992	125447.5028	110152.0453	96672.03156	100091.8054	111840.5399	85185.88844	103196.0855	112655.9649	114175.5346
Sf3b6	P59708	34222.13614	38957.79403	35722.99518	31280.71792	33476.44957	41336.40129	35884.20728	32980.96917	44279.02572	43434.8641
U2af1	Q9D883	323412.0407	384535.5561	329030.5038	337754.7337	324969.0431	356907.3895	333542.3608	335540.4286	376899.861	387364.8745
U2af2	P26369	581672.8362	588486.3669	518596.2896	561352.9837	590605.8781	545711.098	626541.2297	562694.4853	639321.1592	589419.8499
Sfpq	Q8VIJ6	1994314.952	2050226.987	1784173.973	1767107.483	1775972.89	2076693.526	1900885.547	1964331.707	2112553.392	2219944.831
Spryd4	Q91WK1	546150.059	573062.1872	497422.1575	518208.5947	521779.392	563495.3279	521409.7015	518822.6111	621631.1643	606949.0894
Slirp	Q9D8T7	120341.557	127053.799	127023.351	130877.715	114933.3308	122302.0996	116046.4617	121017.357	119173.0945	117219.1456
Cttn	Q60598	682327.8972	779961.0926	659013.611	665664.5213	686015.7632	685449.8426	678780.5587	680958.7726	677260.9971	713096.0643
Snd1	Q78PY7	17430542.66	18504840.88	14794744.83	15258866.15	15766414.16	18105018.81	18978021.15	19804377.73	19700321.25	19698060.73
Stbd1	Q8C7E7	307982.8161	217200.775	245797.5489	173947.8605	212597.3738	194953.0808	229398.2762	230487.47	254567.4836	376780.3571
Stard5	Q9EPQ7	1737492.748	1455559.435	1558024.182	1830860.7	1745928.466	1477179.57	2072288.322	2048226.034	1584306.578	1431342.912
Slk	O54988	296494.3688	315144.4664	259825.8205	264136.019	259251.6623	286774.8659	261649.8873	288287.7934	314580.0104	345200.3214
Cyp27a1	Q9DBG1	2728153.461	2357404.535	3024568.281	2686512.883	3118311.852	1947014.234	2109120.431	2207890.16	1496568.647	1405921.342
Stoml2	Q99JB2	671791.711	720891.4656	667266.3397	661698.6288	700656.1709	668436.1595	673487.093	643756.152	723763.3439	705409.5662
Hspa9	P38647	43600374.2	43094876.36	41351882.49	41928091.87	46020660.8	39955120.45	38360167.54	37647979.81	34837271.69	33653909.68
Stip1	Q60864	4549519.308	4856219.519	4157223.853	4318375.484	4583722.932	4120465.123	4068554.137	4165774.86	4432394.887	4533322.209
Smc1a	Q9CU62	298682.9607	320799.7117	309986.2561	333729.8312	302565.3278	333328.6374	305910.2609	300740.1041	320415.0886	321555.0049
Smc3	Q9CW03	210693.703	212461.5864	219556.9109	222738.1386	215756.7754	209426.4351	196992.7246	220408.7286	207151.5055	209523.3795
Sdha	Q8K2B3	27101894.6	29414391.72	27339683.14	26565913.69	26557896.93	28768421.4	24420200.96	25980015.21	24618236.89	22781677.77
Sdhb	Q9CQA3	14571772.21	15198022.58	13830694.46	13876723.8	14113039.88	14597613.01	13270880.65	14391692.22	13164858.8	12952315.28
Sugct	Q7TNE1	286745.9766	309436.3543	284398.4481	274851.0151	262452.1758	280133.8843	206191.1216	247305.9656	198237.2918	210182.391
Aldh5a1	Q8BWF0	7049836	7146094.591	7388878.981	7084774.626	7009222.949	6893319.555	6391550.109	6455255.681	6032087.382	5818079.417
Suclg1	Q9WUM5	23092994.36	24570281.17	21389233.62	20550447.43	19867862.01	23265299.36	20148078.78	21502011.48	19597118.61	20173101.05
Sucla2	Q9Z2I9	34276807.9	37174537.24	34058365.3	34155730.58	34522256.17	36190534.76	30630284.8	32526426.12	30443265.08	28959605.7
Suclg2	Q9Z2I8	48951570.15	50524097.29	45409531.44	45535274.27	45829173.93	47528769.27	41851184.88	43998946.44	38750931.71	37634405.71
Slc26a1	P58735	169771.6014	161309.5056	159190.4063	145772.9186	142805.349	157777.4721	161082.3696	164034.319	135592.3484	151916.366
Sqrdl	Q9R112	2661352.784	2539173.626	3005308.893	2963821.811	3200096.352	2592771.442	2953037.982	2938658.424	2601486.162	2630885.6
Suox	Q8R086	9343540.616	7521476.867	9089349.308	7089947.499	7663780.87	7072472.233	7390449.633	7555578.388	6503183.208	7481776.202
Sult1d1	Q3UZZ6	3395672.059	3335895.18	3540627.728	3177937.711	4034048.189	3329903.128	3487054.19	3236780.43	2895903.081	2454456.915
Sult1a1	P52840	5409353.649	4864737.136	5701737.745	6186934.647	6114480.185	6496927.616	7952335.999	7260326.89	7978235.927	6211235.703
Sult1b1	Q9QWG7	341394.482	319795.3895	348074.082	376407.2469	376596.6577	373242.0444	440494.7706	389501.6005	392058.6993	345136.8977
Sae1	Q9R1T2	110231.172	112753.599	115242.971	110244.4801	105362.4951	115530.4755	115753.8481	116298.3999	127036.2771	128696.384
Uba2	Q9Z1F9	207553.148	229346.3261	204056.1644	214299.6257	222024.6701	226638.3828	195581.753	222356.0987	232044.1937	264581.9106
Sod1	P08228	186787982.5	203126865	149700604	144898224.9	161856395.9	172389362	140015264.6	151546801.5	154161128.8	147397329.3
Sod2	P09671	31306687.29	34789575.96	26236721.36	27872200.71	26956233.1	29612901.14	27362431	30497801.61	30929462.66	29913809.97
Vat1	Q62465	104416.085	105968.1228	119130.6088	106525.1161	106518.4637	113335.5189	109835.8537	97998.23503	105825.7236	113475.4097
Ykt6	Q9CQW1	126270.2149	98526.45314	84450.63296	74372.24303	74604.76898	79223.20101	70765.09091	87982.531	107552.0574	156271.5823
Snap47	Q8R570	64711.23711	82175.82655	61120.58261	64105.63556	67785.81805	67802.3952	65885.62386	63066.01541	64019.42972	64945.09872
Tln1	P26039	6231435.171	7002403.672	5958802.129	6238395.9	6019519.1	6611319.307	5930278.044	6123606.548	7141630.663	7302152.963
Tapbp	Q9R233	491815.732	384739.1786	318872.482	311409.3708	322256.633	358188.9467	427578.1667	401167.902	506464.365	731429.3431
Tardbp	Q921F2	1262863.1	1358936.739	1238191.581	1287597.034	1241051.13	1357227.399	1303753.801	1315878.788	1365922.263	1420287.91
Tcp1	P11983	7362927.412	7145526.786	6943022.61	7274356.258	7336114.102	7093256.192	6914486.698	7153710.899	8002199.681	7872149.424
Cct2	P80314	5097183.207	4689451.109	4927748.174	5113858.504	5055462.388	4986801.932	5123613.428	5086481.397	5596312.908	5500663.992
Cct4	P80315	6709277.2	6502321.757	6705249.774	6614479.182	6723835.413	6846554.051	6836523.333	6482681.964	7696280.019	7137550.931
Cct5	P80316	6797156.037	6738311.186	6642581.642	6685876.075	6392704.622	6720426.27	6203825.756	6377634.744	7205264.075	7618356.622
Cct7	P80313	5932101.015	5829056.547	5601716.49	5808427.973	5864045.408	5909187.041	5763505.765	5813431.501	6684095.728	6463770.854
Cct3	P80318	7676390.144	7815481.707	7024379.283	7159848.085	7488311.366	7979909.865	7177880.879	7246525.535	8454751.171	8160101.565
Cct8	P42932	11604777.04	11348066.79	10817946.98	10689030.72	10822800.06	10962643.08	10029880.79	10229277.43	11834605.54	12133986.03
Cct6a	P80317	8750879.496	8189422.134	7431848.159	8005782.683	8180293.483	8133522.251	7910174.613	7870341.093	9307214.528	9381645.975
Clec3b	P43025	136644.0325	128740.7648	158959.8875	145069.1987	145084.4864	137778.0413	136114.6505	131877.2392	142117.5872	129495.3771
Ttc36	Q8VBW8	6210736.779	6176459.826	6420471.148	6168033.519	6527632.078	6667554.075	6283668.368	6475755.086	5654743.659	5008033.392
Ttc38	A3KMP2	4107715.197	3952602.103	4387439.451	4672334.062	4795485.921	4464515.794	4704887.136	4601751.526	4152099.847	3755163.269
Ttc39c	Q8VE09	285452.9629	377647.0028	263762.9658	266436.2237	273052.131	303411.5358	278949.5472	276707.5706	246216.9551	250393.2231
Tpk1	Q9R0M5	83971.49156	98169.41942	101685.3419	91328.47324	97414.82042	112129.2576	113906.581	86961.84909	118612.0531	99872.30811
Thop1	Q8C1A5	200152.9437	217053.5575	185502.4913	207181.1045	182934.6327	200521.9827	184138.6283	205221.5878	221849.3467	233995.7094
Tpmt	O55060	5645054.704	5656915.465	5931458.283	5929453.082	6233616.986	6245857.02	6245772.357	6243652.848	5874395.701	5432732.535
Txndc12	Q9CQU0	200376.2941	203527.7063	190141.8613	174433.3566	183444.6499	181261.7923	150582.9804	170178.0439	188956.9215	210901.3581
Txndc5	Q91W90	637975.1368	528494.6468	645283.4869	647406.8553	612117.0239	550553.5565	647733.4535	671364.9983	668549.9687	670351.5918
Txn	P10639	11412251.12	12450726.37	15406452.27	15644329.05	18513094.93	9179041.672	10181510.33	9806145.79	9202598.321	8854084.679
Txnrd1	Q9JMH6	2473277.559	2682415.163	2400358.443	2415391.337	2492260.917	2436827.051	2395022.055	2461532.33	2634891.196	2700598.861
Txnrd2	Q9JLT4	763401.0302	863359.9722	770729.0445	738502.8859	697766.7945	750084.0694	604605.5056	655781.8017	638264.4538	652277.5431
Prdx3	P20108	9318792.442	9050580.596	8388450.768	8755900.951	9986427.066	8558027.93	10003016.32	9260203.084	9333225.929	8722567.039
Txnl1	Q8CDN6	947082.1334	1023804.583	936143.5377	980978.6042	1044369.956	962765.1417	1045585.866	967150.5364	1088420.111	1021003.915
Tst	P52196	42301993.03	41781215.44	39649285.09	41330533.27	40366414.55	39470648.05	35484267.85	35920723.11	36641847.15	33301531.07
Thnsl2	Q80W22	780998.7966	770410.5913	882716.2188	844565.7065	950139.5148	825565.6785	953329.4638	929765.0819	866567.0937	782496.5757
Tars	Q9D0R2	3317229.84	3483746.85	3338214.099	3391930.745	3429972.828	3475024.332	3411323.37	3560533.21	3621663.044	3430784.31
Thbs1	P35441	122449.6659	141202.9182	115111.0162	144469.2731	119621.4233	128713.0997	98476.82481	107699.8223	162509.2196	173364.8458
Thumpd1	Q99J36	144155.4019	146558.0437	134464.409	120545.8405	126523.5932	146958.8102	133594.5937	131183.1027	167491.5829	157506.0499
Tymp	Q99N42	443255.8351	483770.8022	470432.4081	452647.4261	471347.6814	521775.7636	545151.0452	518576.7502	404409.3395	355174.9892
Dtymk	P97930	137150.6986	142554.5692	145792.3155	145680.3746	136098.6527	145612.4375	135355.593	143392.0611	144674.5394	151686.3646
Thrap3	Q569Z6	402190.0008	456161.9171	392953.0038	395732.9699	395709.7018	400977.6248	374007.3887	382542.5052	389990.9561	417712.5748
Thrsp	Q62264	1312462.631	1331581.045	1722390.522	1529183.775	1819173.204	1352030.116	1505004.828	1463922.719	1194763.123	1014830.038
Tjp1	P39447	80441.3168	72747.82488	82927.66315	77716.86548	86860.09345	73974.66069	91287.08829	88904.25023	85323.955	79961.23064
Tjp2	Q9Z0U1	163759.9203	194866.61	163044.3899	171410.5914	158239.2463	171706.5275	155284.7883	166884.6874	180690.3332	196333.9395
Tollip	Q9QZ06	114435.2389	136893.0431	126904.8455	110907.9346	101720.7388	129873.8208	81619.60935	95940.51536	105017.1906	106682.5573
Dhdh	Q9DBB8	8308157.965	8393326.925	8394460.952	8405350.689	8497081.923	8266413.44	7405377.688	8018752.128	7157987.756	6992705.734
Mecr	Q9DCS3	658930.755	735616.7017	693999.8776	690912.2194	642131.2391	694879.5481	673150.5608	651355.8112	631080.5257	602316.4712
Taldo1	Q93092	10258948.69	11049475.67	10124412.44	10440880.11	10943673.2	10428955.41	10998413.08	10745585.82	10038327.4	9575606.732
Tcea1	P10711	302682.3283	296336.0042	277651.2276	273557.6619	278350.2136	307954.3029	314668.646	316689.4451	352191.1317	369292.2606
Tceb1	P83940	428668.7657	500546.4902	464773.0835	482274.0215	426633.2439	455712.5202	417996.4593	458320.7357	442908.1074	477951.2639
Tceb2	P62869	1297061.978	1265071.113	1163075.207	1163983.841	1362636.149	1176937.035	1208317.001	1180398.61	1320258.213	1236602.171
Tcerg1	Q8CGF7	137046.4104	130490.2193	142774.1871	146030.0966	149749.8816	142955.9896	157073.901	161641.0041	154704.3806	134951.2533
Tfam	P40630	923028.7552	1043343.772	894583.3424	848616.1451	847347.8123	960162.6388	804140.4688	853789.4301	816578.5242	840848.9373
Btf3	Q64152	676178.7283	735788.4506	514445.8399	546953.5234	544410.2091	706162.4555	629961.6124	689840.8347	789789.4933	829802.0593
Trim28	Q62318	737908.3059	827665.5786	674299.4463	640206.126	610551.4123	692599.6298	594001.973	630381.539	674202.8769	765507.8987
Pura	P42669	1056280.8	1180202.146	1080512.164	1121832.661	1083570.76	1108794.053	1143775.908	1157686.132	1109097.487	1136690.726
Purb	O35295	417125.11	533556.4863	443150.7128	403635.6713	374639.3307	443577.0366	351012.1977	395186.4783	435321.4746	451356.8058
Tfr2	Q9JKX3	103073.8402	101740.923	128274.0955	172837.5993	140485.6114	109418.2388	159567.1302	134071.0262	105632.2651	91544.62663
Tra2b	P62996	122824.4626	104002.0191	136339.6326	149101.4706	152821.9223	124199.6706	159522.392	148440.5282	147934.3164	130853.0019
Tagln2	Q9WVA4	1522911.12	1784307.606	1561865.213	1669192.402	1540642.199	1586647.659	1696851.104	1640242.199	2240225.772	2364002.033
Vcp	Q01853	23912124.43	21855361.07	26286572.92	28152144.19	29114957.32	22259526.12	24595376.6	23920421.11	19223831.32	18651431.43
Tkt	P40142	29532141.67	32877269.83	30713299.95	30359727.19	30383319.16	29794631.37	28617858.18	29889991.78	27582373.1	27608992.54
L3hypdh	Q9CXA2	985198.5176	1093833.637	1009543.76	1018083.35	978228.5898	981917.7465	898006.8425	933107.6515	886090.8058	854926.0399
Eif2b4	Q61749	100247.6582	115776.0309	107151.5475	115154.9426	93178.17409	127197.4459	120843.2288	113361.8925	136199.3669	129232.0549
Tpt1	P63028	6018778.844	5277107.122	3160822.559	3558769.58	3923825.477	5186409.604	5873404.285	6234509.585	7691914.411	8195995.298
Ssr1	Q9CY50	814989.2934	535554.7472	707314.5333	576199.062	619156.4504	550854.5672	774662.2361	779289.6831	800953.9616	1163278.692
Tmed10	Q9D1D4	845400.9731	508507.7865	572770.3776	588471.6415	561666.1152	520871.5821	682949.5573	760335.7931	666395.2741	1090069.779
Tmed2	Q9R0Q3	321065.9656	227371.7325	213526.6747	156728.6606	169843.1881	203757.5724	200388.4758	201152.8293	217005.9486	375845.6388
Tmem205	Q91XE8	153559.851	73410.67522	107911.0704	75596.08568	84423.02166	83908.42964	108639.2354	97447.79468	110763.6574	170677.4061
Tmem33	Q9CR67	97316.25514	59427.38084	65405.53421	45782.81608	62585.11054	56829.7916	69200.36444	56754.97446	62334.90866	78696.51445
Ttr	P07309	3930772.642	3850001.7	5452874.161	4724914.275	5066790.594	3204158.817	2702740.454	2879204.255	1799487.452	1788975.914
Tcof1	O08784	49304.26036	60672.48949	54927.67847	45924.87612	43420.23377	56493.95263	34905.17691	38049.69161	40715.78016	55149.80941
Slc25a1	Q8JZU2	891865.2589	529976.2995	778603.8565	424906.3978	474089.1439	425461.0146	534145.0259	546361.3212	515325.7351	981388.4925
Hadha	Q8BMS1	103997208.4	104003411	91919562.76	90371001.07	93059285.21	97699797.05	88639224.07	96428569.47	89259499.8	92502168.67
Hadhb	Q99JY0	23774152.03	22284835.98	20524509.13	20045722.75	22608610.01	22722795.12	25014149.76	22870406.23	22777532.26	21217182.73
Gart	Q64737	1059104.385	1153190.957	1012900.861	1030034.46	972988.5099	1091890.881	976326.4466	1016047.874	1124143.512	1185912.597
Tkfc	Q8VC30	22034644.98	24009563.53	24673841.07	22321982.32	22040811.57	23782208.7	22683017.95	23766293.96	26733773.08	24435049.52
Tpi1	P17751	41452072.47	43302546.47	40559630.84	38228809.42	39490743.13	39246081.37	34422571.56	37079221.79	38687350.49	39339587.14
Tpp1	O89023	469158.7496	473380.3423	476504.0206	480331.4859	490633.4231	403799.708	411398.355	420451.3889	370532.675	403106.8723
Tpp2	Q64514	1631110.32	1615682.351	1730086.085	1710347.221	1802885.131	1633715.154	1725292.828	1630986.351	1701540.952	1596199.768
Nsun2	Q1HFZ0	193405.3969	225417.2918	218846.1944	192913.7693	194770.6597	222598.6842	204325.1675	203003.8327	239235.3084	267195.535
Rtcb	Q99LF4	1351709.884	1494873.315	1269291.126	1324379.65	1346254.791	1357462.043	1398692.201	1387281.227	1455159.769	1518019.566
Tmod3	Q9JHJ0	343784.0927	338824.2878	374055.5326	377779.6839	387278.6196	365947.0965	391289.286	368757.9068	388548.0023	375116.377
Tpm1	P58771	847171.9903	627388.3045	621798.2809	602150.8229	964973.9166	1012751.083	732231.7439	593791.4078	875477.1549	711990.2421
Tpm3	P21107	1693242.657	1543220.815	1644933.741	1706239.967	1961777.918	1450087.695	1950952.47	1703927.296	1892362.273	1590337.153
Tpm4	Q6IRU2	505330.3726	484352.9783	447777.4375	528609.3007	544133.0221	439984.7733	579490.7533	537243.8264	667462.7331	587565.1735
Tdo2	P48776	355271.946	358503.6199	389429.6792	381119.2626	363204.689	372721.8955	353977.4773	325757.9865	246113.1954	253296.9696
Wars	P32921	588291.1074	619087.189	428690.7087	507285.0978	484160.9862	569204.734	581331.5412	535835.7792	727156.3913	788525.9275
Tuba4a	P68368	5911988.211	5753809.649	5534101.909	5707291.028	6067406.935	5785194.07	6077324.074	6551300.568	6660810.607	6765645.681
Tubb5	P99024	623521.8555	588909.4138	624024.6063	752652.1677	693265.7174	624823.2985	804169.113	746314.8863	930177.9001	918399.3488
Tbcb	Q9D1E6	302412.8812	309496.1269	268068.0526	261859.5084	266648.4839	255272.9787	272239.9473	254876.8969	290883.0494	295842.859
Tbca	P48428	1150021.91	1142729.708	913956.8865	891641.9175	1068382.207	993450.2299	983368.0841	949868.6824	1173219.213	1161940.574
Tbcel	Q8C5W3	117864.8132	138936.1611	124249.7807	121171.9885	111256.8623	125970.2758	113605.0038	120838.234	129967.9748	155209.3355
Tpd52l2	Q9CYZ2	493338.6816	468382.8982	458132.8283	467076.4578	489163.5089	464186.3285	430293.3261	464431.3955	490070.3852	467999.5918
Tat	Q8QZR1	632795.9175	461749.7899	688831.5404	741441.8426	792995.0509	527322.5018	515548.8272	506927.6796	370207.2881	376799.7409
Ptpn6	P29351	186894.8381	186782.6885	174487.407	192388.1478	183986.6281	191821.9808	195106.0206	191634.9418	230370.1122	250776.2241
Yars	Q91WQ3	1877893.932	2088970.956	1966413.548	2018836.156	2044753.758	1962098.377	1929683.667	1981672.896	1972597.844	2018942.117
Snrnp70	Q62376	144651.6532	169005.2008	136134.3127	118121.1178	121293.5294	152369.0814	107062.9152	114897.9184	139867.3541	160756.2958
Snrpa	Q62189	170496.2986	162689.8384	154481.4998	129249.7213	149226.5743	170542.4717	136223.0899	113942.3604	160559.7786	154086.5069
Snrpa1	P57784	123206.4355	121338.1066	122425.0017	106951.5387	113972.7337	132091.5398	124579.79	120442.8322	144723.6301	148113.7756
Snrpb2	Q9CQI7	108342.8333	128535.647	95182.39748	95994.00143	98474.53216	106637.9939	90661.02578	96734.69898	120100.5679	133766.3253
Snrnp200	Q6P4T2	398987.0606	373165.6347	389111.6003	404680.6098	408349.2162	391776.9145	444123.325	432982.1913	420149.8756	415831.6551
Lsm3	P62311	465600.527	541815.8516	474651.6369	480796.1122	468855.3516	515652.8855	461518.1362	486761.3357	496024.3591	500523.2527
Lsm8	Q6ZWM4	233805.7627	264540.8042	258798.3385	263810.7784	245138.0875	286302.2806	290724.4516	262110.2111	276686.2954	290948.8208
Nudt16	Q6P3D0	211505.7162	196691.8012	206603.3023	220455.52	210384.4685	215317.0732	220826.0504	232320.011	194883.5777	195905.5379
Ubqln1	Q8R317	94256.33666	91117.96325	97081.2449	100986.2511	108228.7851	105999.7117	112753.7107	112813.711	92187.07435	90771.71651
Coq6	Q8R1S0	601046.4298	636452.5807	608570.7187	564109.1852	575564.7464	626994.2145	541389.9408	546605.4513	596870.6906	594724.8469
Coq9	Q8K1Z0	1905558.018	1847210.928	1856088.49	1622065.309	1805803.63	1902430.478	1941811.534	1734296.671	1799555.204	1536118.684
Usp10	P52479	262401.5521	293983.2673	267614.3833	227103.7238	223062.0677	259057.0958	203332.1549	219580.7656	247262.7934	269219.985
Usp14	Q9JMA1	573559.9744	575800.4959	594309.6356	640870.0238	652808.8113	609096.5786	627417.281	636707.378	679489.8888	677494.763
Usp4	P35123	373649.5334	368000.4883	365599.2924	398901.6617	411259.8285	364867.4803	446246.4954	418665.4222	469753.1261	430502.3545
Usp47	Q8BY87	87715.22924	106149.4175	94417.80308	95755.3483	87357.45979	96323.3492	69758.58141	78520.71926	97745.83565	102905.3795
Usp5	P56399	1618958.256	1744102.121	1610606.708	1670180.914	1676148.304	1607475.199	1508772.665	1644341.297	1557915.739	1644055.487
Ubfd1	Q78JW9	155515.6168	157782.7224	131157.9107	127444.0498	141969.3363	141852.9614	116858.513	122934.6057	163434.2061	162521.2399
Ufd1l	P70362	287896.6878	309551.0112	326320.4951	369713.7751	328791.1721	337721.073	329280.9838	346023.0557	317135.8418	323858.1221
Otub1	Q7TQI3	241317.6224	250152.7828	261379.2244	292265.1965	275081.4556	290400.4407	330565.12	299027.5377	331858.8874	288262.3744
Rps27a	P62983	207993.6666	211242.345	198989.989	185350.6805	191401.1379	203445.2456	207859.9542	232113.4742	233747.7144	242029.6567
Ubap2l	Q80X50	878035.7144	953854.4052	748864.4894	766442.8081	743199.7482	923320.4824	849908.4898	930191.3602	1020920.373	1092884.342
Ube2k	P61087	304158.24	291244.0521	276340.0558	280512.2683	291078.811	284213.738	264032.555	271317.0799	305565.2354	293145.9645
Ube2l3	P68037	2766839.35	2835034.094	2610161.29	2602498.568	2776347.831	2412748.48	2318596.075	2333925.748	2560342.603	2640426.761
Ube2n	P61089	2545586.542	2577042.291	2401577.838	2459476.68	2679864.876	2433277.235	2599073.001	2532549.924	2663216.081	2666509.888
Ube2v1	Q9CZY3	696209.7099	780173.3202	629315.3108	596444.4847	562014.7991	674965.9053	491141.2546	527566.1638	688971.6238	731052.6758
Ube2v2	Q9D2M8	441554.2216	456429.1558	416588.4583	421099.6744	440768.3453	434398.3736	377802.5328	452049.7595	406973.7961	463606.8163
Ufm1	P61961	584021.1631	589155.3989	548804.6985	594005.8085	580231.7163	616717.4515	644807.9175	639327.2725	656157.4361	639703.2242
Ufc1	Q9CR09	876638.2136	877944.0448	811929.0568	922158.7864	871621.8347	875417.0912	911468.8399	889362.2989	918438.4	882936.8518
Uba1	Q02053	7202049.03	7612733.915	6868394.108	7264077.83	7165295.123	7846328.9	7825782.393	8034887.081	9134437.226	8939647.686
Isg15	Q64339	868504.4307	1905725.183	377758.0418	440878.0273	415677.3968	707124.8929	1228617.305	1137625.158	1218495.268	1156265.271
Ube3a	O08759	138601.0411	134864.1827	114956.0952	118245.2401	118177.2785	133285.5766	119133.9034	110517.3635	113176.9084	120526.1058
Ubxn1	Q922Y1	184375.2077	200685.7199	184298.9391	185733.233	187021.2469	194829.383	205139.1636	198950.6227	224044.4376	224604.0646
Ugdh	O70475	2348959.856	2589301.959	3354204.263	3063118.183	3210835.541	2357404.569	2659879.236	2647874.022	2195808.188	2169400.303
Uggt1	Q6P5E4	1236907.635	1164234.648	1144958.187	1075101.399	1066086.804	1022910.546	1124414.119	1051775.593	1272527.951	1317705.623
Ugt1a1	Q63886	920085.7976	430681.0651	655625.4108	423989.4481	545918.9148	385191.7606	650263.5872	609767.1779	558496.008	837293.2237
Ugt1a9	Q62452	717868.165	301642.8678	512003.5555	252411.8201	365752.7805	287116.6867	402273.9435	419515.3037	399574.1492	693216.1059
Ugt2a3	Q8BWQ1	2000395.167	731989.5793	1197923.557	679145.6518	1072610.707	671333.1479	1058400.107	958110.0561	997652.7915	1669441.504
Ugt2b17	P17717	4279606.054	1647993.627	2793948.271	1753385.572	2715531.881	1568714.681	2884439.947	2710985.712	2548345.728	4160406.679
Ugt3a2	Q8JZZ0	488366.5446	263807.7809	322183.5404	251680.5985	320060.9111	231130.0021	344966.6129	305390.2948	257961.2768	328241.0215
Uap1	Q91YN5	185630.2497	163406.5093	211125.5577	218475.6818	227905.8393	183424.9467	226990.3557	214989.8673	248196.2481	192853.804
Cmpk2	Q3U5Q7	199758.3122	270754.9741	199476.1672	239904.5446	211259.3934	224099.1258	334597.8851	270811.6675	282701.3139	245376.7326
Cmpk1	Q9DBP5	2324948.808	2386170.198	2340314.682	2471606.085	2427484.94	2349829.539	2558046.702	2649590.826	2746538.843	2661142.688
Myo1b	P46735	581552.8387	609635.6906	605396.0014	584266.5005	632740.2681	603260.2873	619663.7797	615569.0706	571329.908	584518.8149
Myo1c	Q9WTI7	223703.2475	241134.3708	228545.0454	245239.3023	231118.6807	253033.9347	247221.6936	224223.58	270332.2426	272780.9421
Myo6	Q64331	345362.2404	360585.8408	309549.5134	320366.2508	321675.1101	348098.1395	355546.3805	362679.8849	386583.5388	371447.8163
Myo18a	Q9JMH9	427134.9884	465589.3251	521139.8699	542004.97	507847.629	454729.3817	456558.5659	470280.2066	467947.4951	500568.33
Usmg5	Q78IK2	657806.9533	345014.4282	590898.9152	397100.9976	495821.9406	365568.8364	679746.2631	594423.0175	481542.3696	653485.3251
Uox	P25688	115927472.3	122809080.1	86411735.11	79815670.46	86724138.11	121920939.5	113644118.1	117114591.6	134929493	130778007
Umps	P13439	1034057.238	1201933.921	1169149.991	1146520.928	1129005.948	1140505.02	1045618.716	1063602.67	1080677.159	1125427.52
Uroc1	Q8VC12	35186518.08	35689883.79	35145250.97	30806034.31	34113868.19	36124510.37	30220903.02	30068752.15	31668811.82	29343102.01
Urod	P70697	450281.7179	455494.5026	502486.271	568218.3239	555975.3529	485632.696	504080.1733	528319.901	463312.1763	452617.1507
Ugp2	Q91ZJ5	30568675.06	31378605.4	29466220.7	27975180.06	29720409.12	33913917.66	29066363.1	31057038.84	26498675.41	25966583.08
Rad23b	P54728	4347999.953	4688145.747	3719244.517	3844059.131	4051024.101	4117718.202	3855676.827	4070696.675	4948220.191	4938991.675
Vps26b	Q8C0E2	87887.14245	95340.4317	84653.2868	93020.7633	92852.19919	102533.0132	102156.0954	86046.27532	103896.3928	97061.34032
Vps29	Q9QZ88	1572211.96	1840566.734	1497960.84	1617462.872	1551398.892	1623079.128	1461055.336	1539731.603	1555040.171	1617241.775
Vps35	Q9EQH3	996136.699	993580.8869	1094031.802	1159190.885	1119378.547	1081623.436	1257296.6	1177958.472	1189673.376	1067445.124
Vps4b	P46467	172881.2112	200429.9406	185172.1256	184696.9368	184526.8037	166923.807	153350.6038	181410.4708	171010.3113	189275.101
Vps25	Q9CQ80	148381.155	177162.6929	160807.2785	160764.9056	140613.5317	187004.4417	144139.3906	137679.5575	187436.1949	163361.5168
Vps36	Q91XD6	219159.4811	246499.2483	198172.1246	207473.8048	196373.2266	238873.9582	193745.1875	238419.0948	277009.8332	279880.4877
Bphl	Q8R164	23451467.89	23013872.19	21210540.62	22995740.46	22932972.29	23485151.16	23609321.63	24826158.54	20931522.75	20130272.38
Vars	Q9Z1Q9	1366673.271	1390744.919	1305366.495	1321440.546	1280918.065	1367024.292	1425535.905	1391383.587	1489598.423	1468226.944
Slc27a2	O35488	3934220.568	1716420.743	2564714.129	1652201.265	2179003.215	1564845.339	2492471.696	2374182.193	1991850.818	3544353.189
Acadvl	P50544	19290189.63	18614918.17	19154395.67	19507297.16	20316676.22	18706374.88	18083884.06	18177846.32	17188862.12	16688835.36
Hsd17b12	O70503	764322.6505	468159.5452	508100.3368	350602.4644	414869.7999	407675.3594	468441.9217	498518.0451	524357.652	891030.7415
Vamp8	O70404	328533.7986	382091.7633	342752.158	344837.9375	311335.9933	363824.9097	360308.7262	359833.0235	351345.2927	375381.0368
Vapa	Q9WV55	624092.0151	357571.8467	424300.769	255132.3842	282804.3014	278024.2014	328626.7936	341195.8732	396021.152	828447.6792
Nsf	P46460	659014.2078	669781.8853	618164.247	686814.7242	713182.747	677618.471	731552.6541	674769.4908	748864.4864	657379.1184
Sec22b	O08547	1059628.106	832090.7226	842078.8252	754834.8717	829745.4016	801137.9325	962131.3929	1013084.827	1049364.669	1396361.946
Lman2	Q9DBH5	825510.1492	687596.526	736464.4353	758818.3337	753869.5483	742716.3715	901491.5288	853403.8268	814827.1372	912506.6741
Hdlbp	Q8VDJ3	13815324.65	13934603.88	11523104.48	12013610.48	12347404.03	14057430.33	14205697.05	14172365.36	14973160.13	14772797.26
Vim	P20152	4305464.6	4627904.049	3563964.503	4003865.435	3968788.945	4398474.847	4727006.109	4379661.044	7469335.689	7570513.24
Vcl	Q64727	9121798.013	10202936.04	8835108.55	8909914.294	8729199.473	9077498.456	8111803.35	8375595.881	9606791.981	9975325.442
Gc	P21614	5559543.202	5433316.304	7783756.097	7823161.633	7544883.784	4899878.757	4659980.445	4845881.257	3464937.406	3571601.837
Vtn	P29788	131272.7846	147896.0897	135078.1873	160979.6903	140200.4741	123439.262	128270.4736	129208.0468	117665.6339	126884.9886
Vdac1	Q60932	8631340.162	4193421.285	7073049.285	4426092.895	5277436.96	3943768.562	6000015.177	6500950.198	4816352.674	7747322.92
Vdac2	Q60930	2040786.65	1141542.897	1639401.286	1077117.215	1230763.182	1077111.526	1546533.835	1449912.539	1358375.254	2168561.536
Vdac3	Q60931	2902615.221	1384583.309	2455128.276	1688968.668	1969938.284	1403292.983	2346958.736	2232951.244	1813770.682	2755903.717
Vwa5a	Q99KC8	1376168.596	1573351.588	1250447.808	1312841.91	1290852.503	1411606.693	1419962.938	1440546.443	1508571.595	1560869.846
Vwa8	Q8CC88	2713311.09	2522919.523	2344014.287	2542396.477	2604153.093	2651392.159	2739747.604	2680474.939	2542058.362	2440982.018
Atp6v1a	P50516	677958.2702	777889.1941	710925.1789	726899.1178	714237.8624	765972.2888	672203.8177	673727.3861	758051.1693	779162.6254
Atp6v1b2	P62814	1018408.376	1024024.938	1094480.986	1200403.072	1123892.42	1147849.16	1212107.045	1144163.628	1265834.807	1159782.384
Atp6v1c1	Q9Z1G3	169607.6594	169435.3555	177974.4282	184714.4632	198605.6214	184771.6695	187298.2563	202167.8994	206350.0969	211058.0976
Atp6v0d1	P51863	210794.8583	228566.9588	218056.2111	229108.1309	251739.9249	218738.6027	231902.2922	215660.1806	239708.9929	234614.1255
Atp6v1e1	P50518	302598.9588	345905.4458	273936.2713	292246.0102	278790.2046	303869.8843	267297.2968	262192.6833	298159.1405	309295.9517
Wdr1	O88342	4345180.16	5056408.002	4496296.586	4407263.821	4356882.596	4720795.569	4462804.383	4346112.974	4983010.208	5220119.905
Wdr61	Q9ERF3	119622.397	111691.8374	141523.2753	138483.8036	130697.3821	125491.9349	156850.9186	145656.5771	156519.6784	130060.5984
Smu1	Q3UKJ7	241391.3842	244045.4899	246251.8501	250633.4403	238431.9794	266259.2279	249897.1339	237434.7417	257004.8453	260492.7538
Xpnpep1	Q6P1B1	135608.7216	149136.2248	147009.0059	158677.6477	157258.7806	148997.6963	171645.5773	164846.7516	165035.0384	147738.1229
Pepd	Q11136	301531.2259	342519.7649	314870.3933	328382.6219	316024.3459	303856.0829	272818.8301	294511.3955	316526.674	330264.248
Xdh	Q00519	6649436.721	8959037.585	5596171.084	5791824.127	5885408.124	7295209.645	7399997.635	7168663.045	8739947.789	8533937.37
Xylb	Q3TNA1	3011174.965	3243364.982	3116064.806	3070882.645	2937559.759	3406919.359	3203879.94	3035003.96	3089114.877	2920488.535
Zc3h15	Q3TIV5	217896.3382	252824.9828	169398.7896	161214.9535	162579.3111	225332.7265	210976.4182	229081.9735	244035.6567	276749.3837
Zc3hav1	Q3UPF5	381885.3783	424042.3224	290770.1805	302465.5035	287057.3109	362557.8912	302829.924	334362.959	381175.4152	414404.8104
Zadh2	Q8BGC4	2051748.137	2131869.728	2052368.074	1931870.117	2142308.825	2256230.325	2096620.46	2144253.98	2150564.649	1983790.23
Zyx	Q62523	151659.0166	168539.2191	144794.4075	143193.4357	131889.9871	150549.6232	145720.776	145206.0983	190743.3734	202903.4554
Mrpl37	Q921S7	101861.3418	109296.7026	94896.82387	113001.4058	111243.9352	111284.68	111607.0762	100348.0012	108096.0979	105928.5376
Fau	P62862	2522721.893	2455798.762	1879011.282	2091727.745	2313953.819	2544135.833	3086171.417	3156665.234	3513083.55	3520005.13
Htr6	Q9R1C8	5817898.788	5914629.593	4581282.321	4777515.971	5141305.135	7066157.07	6084350.922	6744786.981	8205688.345	7221987.602
Mp68	P56379	589635.8644	332648.5794	518538.319	363481.1862	456384.2701	341513.0941	504680.5846	517553.3659	437437.7321	571071.6093
Rpl22l1	Q9D7S7	429450.2071	511701.4334	383818.8352	444636.7191	367186.3918	517436.2275	492901.3093	513048.9262	598450.8865	643620.7021
Rpl35	Q6ZWV7	1394230.278	1124450.95	1005741.159	826910.4405	916355.6914	1141775.437	1456991.181	1432651.986	1693422.264	1947009.225
Acyp1	P56376	120022.0391	130346.3943	116044.4197	98691.06239	105791.7903	124966.2384	106007.7367	101004.2615	131009.9363	116368.4794
Akr1b8	P45377	31114.95627	29963.54519	31109.68752	25175.03375	25388.3316	27489.43572	21179.13824	19325.01205	21759.13738	27526.67065
Apoa2	P09813	1298951.809	1663876.197	2024426.082	2097048.851	1940913.934	1554145.686	1475997.083	1424967.441	1061281.889	999424.912
Atp5j2	P56135	1439025.785	655292.1729	1100700.086	701325.7551	813767.6803	634255.4158	1050168.6	1091107.493	875541.5754	1429755.372
Atad1	Q9D5T0	206926.4261	168322.625	183659.7283	154467.2012	166768.8979	168963.4854	180953.0463	189349.7944	170698.8646	217371.7342
Glb1l	Q8VC60	1390122.477	2090741.832	1751580.967	1432476.039	1486191.138	1544802.536	1116563.394	1183285.33	1213076.537	1449214.003
Ca8	P28651	144748.2607	140815.2876	158925.2614	152714.2816	164613.634	152218.0989	173973.2086	180890.5605	137523.9558	137340.3611
Cpq	Q9WVJ3	136430.1463	185864.0448	192285.4879	164299.4918	151524.1248	139352.3979	94325.95218	97153.59863	90125.63398	102076.5551
Cdc123	Q8CII2	4540856.423	3613745.727	3903112.221	3987028.858	4281113.658	2899814.595	3797407.261	4038833.763	4293174.635	5049406.034
Cenph	Q9QYM8	1507788.274	1540422.571	1645648.046	1820641.617	1767889.944	1869113.596	1859536.616	1764869.942	1956897.413	1654368.185
Chchd2	Q9D1L0	241187.8079	195506.5733	211958.997	195969.6487	205063.8811	190180.4088	198054.1793	208775.8969	177730.6466	202219.6616
Cops3	O88543	55517.06979	60746.6471	63927.39672	67355.42282	57741.76122	61649.42001	66609.80239	67667.61494	67103.25499	66886.25627
Csrp3	P50462	137239.0712	160041.738	126825.179	135314.1311	131233.9326	110186.8063	117051.9077	133072.7126	77297.31307	105212.4689
Uqcr10	Q8R1I1	1628827.87	1534809.26	1833168.179	1695774.353	1877345.367	2046173.282	1796825.529	1545353.201	1770936.203	1550820.822
Coa6	Q8BGD8	18348.4511	12162.96174	17199.67462	11510.58077	15214.95036	14400.68064	11194.72379	15067.8365	9218.865536	15000.97756
Cyp3a13	Q64464	335499.6802	126559.2168	217091.2377	178470.2109	231705.3651	112762.8868	184187.1959	191585.5399	137854.1266	214285.7018
Pold1	P52431	794752.7854	946087.087	934298.1879	938320.397	1028786.999	543619.4718	516631.0403	495411.4887	769085.009	1313698.867
Alg5	Q9DB25	427733.2602	409550.5581	374850.203	428953.0606	398587.4208	389713.1097	252904.5838	221988.2022	344237.871	324559.1821
Dynll1	P63168	433777.7462	527172.7114	304748.3717	330940.7557	297636.022	407607.9343	370804.2611	357252.5667	620649.1132	672973.0636
Emb	P21995	842105.0228	789186.1024	756372.2231	846860.034	872803.6403	914304.0897	984703.5309	980547.3696	957899.7796	926195.8345
Sh3glb1	Q9JK48	151154.152	158050.2242	148508.9869	161771.402	163843.5479	156734.5293	152589.1595	156001.1873	187063.409	179684.971
Fbxl7	Q5BJ29	963530.8675	1041634.593	786220.6189	782643.5632	959384.7008	954465.099	848077.3679	794023.7682	876853.2927	793638.208
Gm2a	Q60648	125158.2127	146009.5247	152351.3045	124918.9952	158243.6469	135513.1731	128541.537	114773.8518	117733.2524	116757.6532
Gltscr1l	Q8CHH5	527377.6356	396299.4081	500797.5378	398921.2309	448391.2159	414595.4386	441405.7729	462766.3939	417021.7871	458215.5561
Gcsh	Q91WK5	796510.0847	800467.4457	819185.9009	943253.8203	876115.056	774666.624	885854.6792	937915.5981	789978.8456	769184.9486
Hamp	Q9EQ21	33682.94643	50591.64183	41870.55741	38848.86151	41581.39845	38443.853	25588.05272	29034.24689	28801.0132	27779.04902
Hmga1	P17095	261796.8439	204376.2982	197846.5132	153875.6802	159461.0556	191601.3718	150455.2686	139609.7002	203684.4669	262329.9928
Hist1h1c	P15864	1076577.334	208452.4678	634662.8995	184559.4035	446231.3	194443.3671	370030.8098	472004.9866	400601.8695	1379142.89
Hist1h1e	P43274	784916.051	174731.3701	527526.1785	205936.7097	417956.6827	181133.664	395470.309	373590.2754	296972.1264	647421.1246
Gm5629	P06327	336051.2283	314169.3601	305599.7657	382655.2699	380167.9297	521240.5281	279363.2378	248762.3538	885871.2868	589417.9539
Ipo4	Q8VI75	204295.411	217493.3876	185223.6059	171676.8323	162560.5871	191852.8967	149517.7567	141014.9468	161825.6862	187828.4924
Ibtk	Q6ZPR6	2565769.531	2241075.787	2148679.371	2226732.819	2164148.29	2819473.183	2025174.343	2141077.165	2087723.719	2237660.485
Il9	P15247	12900948.23	13566058.19	10311358.49	10629582.07	11027354.01	13336655.01	10261566.07	11823191.87	9937336.237	10207660.55
Krt76	Q3UV17	158445.8954	271162.3031	499229.9079	220190.0164	208267.5889	247972.935	205460.4432	233341.4291	196849.9721	568103.4752
Khdrbs1	Q60749	449163.2102	484739.9248	397085.9626	383762.0045	384023.89	431488.715	382667.7595	410771.7028	440489.7526	443063.0204
Kif5b	Q61768	220365.1818	253503.0876	193568.1186	201214.1829	179358.0461	219920.3513	166724.3778	207157.0653	262337.8066	292324.3779
Acp6	Q8BP40	172639.103	179199.0892	189330.5851	136615.9215	137263.8265	150915.5436	109596.0161	123594.2521	129339.4871	155696.5155
Mup2	P11589	719630.4562	609132.5918	1920561.285	1519342.436	2314496.176	786659.7669	951725.9271	961580.1802	382165.5713	332368.9098
Mbp	P04370	49800.32818	40026.07328	48337.33312	41791.05065	40747.05271	47412.8455	46390.30402	35001.03913	41829.35138	43147.65931
Mtmr12	Q80TA6	174805.0027	240772.1054	181307.0335	135683.6789	137709.4581	175352.737	110446.8974	125687.4201	209086.9038	271681.4238
Ddah2	Q99LD8	69783.66151	71671.50837	72021.74123	61536.08398	51068.98803	63874.92046	51051.86076	51506.77273	58548.95363	61630.08383
Ndufb11	O09111	607874.0512	350935.3918	449975.6287	233683.2855	348576.6105	265036.5018	287615.0458	358932.6583	251871.3846	463499.3615
Notch3	Q61982	3683496.684	3667836.439	4140829.543	3952057.478	4394834.483	4782871.76	5444519.19	4517975.044	5415461.529	4045397.103
Ybx1	P62960	241866.9646	245413.3552	182545.7603	184339.7192	207135.9072	209452.9478	214726.8384	192398.7787	270462.9626	266225.1873
Olfm4	Q3UZZ4	1122820.854	1215212.302	1101060.79	1056637.274	1111005.588	1177746.801	1053522.136	1197082.733	1178711.387	1151496.478
Fkbp1a	P26883	133332.657	163495.7319	127644.1285	119250.8092	132482.8352	145512.8419	113108.9853	125493.2086	139888.0548	151722.8244
Fkbp3	Q62446	54097.76183	82499.91627	68760.90111	69220.89183	46107.18042	94043.26412	40152.91484	78329.33337	51559.328	89958.99453
Pex11b	Q9Z210	1565037.481	1566940.241	1725822.938	1726845.032	1769946.011	1826978.566	1632073.194	1663134.972	1422583.032	1199355.701
Pgk2	P09041	16049612.52	14002446.5	12239065.28	12991555.36	17003313.26	12525306.68	15648610.26	14526177.36	14205857.8	13306273.82
Gpx4	O70325	114339.6973	102559.8531	95786.86414	111520.0518	113589.9646	93835.82817	98964.98272	95121.62005	104449.0873	113595.8135
Pnn	O35691	250045.7693	313138.6117	246553.2315	234683.4881	230668.1294	275634.1992	218775.4966	232104.572	249724.0613	285399.4257
Ptbp2	Q91Z31	762125.5532	719547.6638	774719.0294	880699.2141	818649.0644	817735.674	1020557.347	954501.9572	939047.999	853289.2904
Bicd2	Q921C5	736614.1592	634800.8371	522362.2105	524268.7251	799578.5447	524307.8265	651433.3646	553874.3713	676064.2917	561956.4
Pclo	Q9QYX7	12037894.16	11237328.57	8393851.115	7357865.16	9004427.87	10858140.9	9230022.584	8677399.93	10492132.65	10186545.29
Pcmt1	P23506	269342.984	318420.6568	256143.1786	263704.3752	232291.0251	297264.21	237137.1802	240956.7155	294964.6203	322076.2005
Rab15	Q8K386	852080.7068	557075.4363	662564.6329	520623.3199	715319.8762	563964.1968	666797.1933	657920.5329	816858.8899	847185.7321
Rab35	Q6PHN9	752398.3292	468773.2838	605103.319	506866.591	591814.3563	479476.8665	599299.291	564918.4541	683391.2578	732988.2698
Ppp2ca	P63330	281182.798	356858.3381	282954.1206	262444.4048	226170.6079	300690.1525	195980.7259	221161.1846	250563.2691	272454.3286
Sec11a	Q9R0P6	61821.53141	58945.1843	63426.85841	59858.14001	48578.01365	53942.27201	50850.10263	47010.38598	58190.97937	77482.33955
Smap	Q9R0P4	486594.1763	634467.6553	492535.5822	490955.7745	429616.8199	496959.7101	394501.0365	461804.2785	464673.5278	578862.4377
Sumo2	P61957	257251.3747	280878.9615	237846.4735	206869.8002	218127.0359	232171.2518	203693.5585	191052.8462	263655.6135	295350.1719
Atp1b1	P14094	109270.7568	107036.5504	106194.091	103308.6536	91172.75471	109750.7998	113043.6443	124446.2277	102814.3045	119356.089
Sra1	Q80VJ2	65349.50497	81187.26515	42418.60685	42565.47365	37073.71797	69343.50601	35248.48948	43932.50282	78301.5774	78699.40647
Synj2bp	Q9D6K5	219229.0271	135605.202	178670.2212	94835.20258	92471.58358	100780.284	78348.22433	92301.78231	105199.0355	212169.3445
Sypl1	O09117	88150.87099	100731.1047	101545.6637	92018.21813	93000.44837	80068.02023	61125.58735	69677.04145	77090.73411	84266.61635
Ric8a	Q3TIR3	4463133.525	4280373.341	3005127.901	2946035.482	3548885.526	4002373.531	4576274.775	4973874.845	5442620.285	5936871.227
Tbc1d8b	A3KGB4	859153.1565	849543.3208	844724.1322	891847.2702	863909.6339	836029.7728	900617.3913	966715.9756	1002599.74	1015075.01
Tspan31	Q9CQ88	47293.14578	64223.04218	42776.20761	42551.46655	39033.99075	56097.6291	33735.63526	39117.01976	47091.67215	64855.82374
Taf5	Q8C092	820208.6234	1195163.229	793683.034	1098844.932	807394.0596	981694.7041	871106.6596	969187.1086	1339027.28	1457346.534
Tacc2	Q9JJG0	535379.3871	506414.9901	453462.8782	392862.8089	581027.1637	413051.6346	328286.571	310191.0247	317291.5931	361199.4026
Ssr4	Q62186	85701.82639	63334.97771	72525.45794	69765.67989	76084.7627	55604.46988	84068.04895	86061.09271	82575.57494	88992.69636
Tmed9	Q99KF1	125842.9607	101031.442	96446.4488	92310.00655	100343.1693	97227.50749	103907.2333	113689.4887	111267.0233	159528.2978
Tuba1c	P68373	78504.04847	72230.86631	84172.74945	94536.00312	96729.92141	77909.95099	108310.1388	117194.4944	107684.915	89279.72844
Tubb2a	Q7TMM9	393296.1992	365099.9619	374234.588	411419.0271	400144.6535	368879.6301	453770.0864	459628.2075	505367.3367	489562.964
Tubb4b	P68372	1537627.271	1804766.138	1484799.413	1656531.543	1550387.565	1431229.344	1492593.199	1603786.595	1726423.142	1811676.813
Tp63	O88898	2039808.541	2299122.403	3246017.738	2813969.195	2763243.708	2614673.975	2099646.691	2091663.003	1590986.892	1669542.189
Jak2	Q62120	1384606.447	1331262.023	1521520.441	1507763.2	1536004.966	1577649.491	1755737.957	1612961.661	1665535.278	1241084.218
Snrpc	Q62241	83323.47773	84123.03393	72703.00157	65328.96962	61541.84462	69732.44161	69096.84211	56554.10875	85485.79415	79761.00388
Lsm7	Q9CQQ8	194995.0639	188515.5704	170428.1365	200533.3121	204900.6947	177193.6797	192255.4213	202027.4649	194506.1023	208717.5384
Uchl3	Q9JKB1	144704.5937	147923.9617	163348.5879	163908.394	162075.2097	173159.293	184988.7799	179810.6263	193289.7188	183845.2069
Ubxn4	Q8VCH8	381824.4113	322497.3005	321056.5605	250743.5145	244507.4648	254580.1446	291878.2605	289963.9176	352884.4623	522984.5818
Vps26a	P40336	72759.9922	69723.49251	77858.17279	60508.2882	82453.95291	68405.46576	74944.01899	71022.8257	71609.43156	66108.16529
Hacd3	Q8K2C9	455460.6741	185092.0916	216433.2196	131646.6487	178377.1349	156593.1025	218146.4356	227505.0781	246518.4117	548587.7693
Vapb	Q9QY76	61231.13624	24847.95955	33156.41238	14551.94213	23180.58928	25608.08134	21617.21781	20340.36258	36061.71441	74736.84735
Vkorc1	Q9CRC0	90656.65161	46342.84258	66691.9226	34921.67694	57335.68675	39058.6453	57686.25145	64222.00898	70686.97265	142780.6246
Ube2o	Q6ZPJ3	126766.1731	148560.3839	152796.9749	154982.2784	155305.4471	126424.955	137579.1531	135416.555	149357.6572	130121.0246
Pdk1	Q8BFP9	51474.79671	56063.06604	64073.36259	68352.97171	56702.21304	54399.00001	60766.08742	65716.84483	50699.80818	58549.56004
Plcb3	P51432	45854.03859	51224.58696	44466.22521	43156.51008	48435.36395	49049.19989	37289.31671	41478.38814	44851.67297	52496.98532
Dap3	Q9ER88	37858.25865	37862.11551	41668.46108	44950.29087	41479.47907	38678.38633	60361.07237	42103.95066	46366.00351	39842.21247
Mrps35	Q8BJZ4	112187.3973	113154.3021	114071.0539	112325.4479	124768.7332	123738.308	115408.8562	110878.9998	112246.049	120267.3143
Mrps5	Q99N87	59836.86277	59649.1735	57769.24669	55116.00824	64852.07012	57120.53414	54835.33578	49746.65019	54112.60819	50817.49181
Mrpl4	Q9DCU6	68890.12059	69253.26866	79234.87009	67465.91384	71057.66544	75180.63019	74325.63551	70232.39526	62795.45585	69030.96691
Mrpl41	Q9CQN7	71322.32695	75818.80877	81590.30556	83548.9407	83755.62796	78520.83437	90556.7377	82972.31243	87593.10098	77859.41379
Mrpl49	Q9CQ40	118608.259	96370.17848	121559.2768	132379.4409	128943.6935	108043.3112	136849.8785	125729.7545	131775.463	106269.2724
Mrpl53	Q9D1H8	18790.32975	19543.08867	18938.34023	14857.81181	19584.01494	19457.94117	17878.0146	20241.96975	22975.91745	20889.49784
Mrpl9	Q99N94	94861.93313	104239.6383	92498.00153	90568.1942	90751.32684	113826.3669	114451.5572	106118.6508	126904.2289	124341.5873
Mpp1	P70290	120244.1096	120848.9767	122416.0143	144712.3492	130286.7947	116588.8823	161784.1925	149100.5192	160398.3026	154279.7801
Pla2g6	P97819	60137.42957	60478.041	66475.6222	58864.40831	60244.84887	63877.14566	62914.21011	60712.75179	60199.3035	54049.86346
Anp32b	Q9EST5	288426.6408	318374.6804	258671.2047	258198.2992	297193.1053	280001.0273	305688.5332	284415.2233	327391.0081	364602.3342
Gga1	Q8R0H9	34625.60578	35338.47827	36411.06345	40304.909	33610.42605	37415.03856	47066.79488	46135.24521	36343.12634	42096.87314
Arl1	P61211	228207.4489	189103.9027	237889.9521	243738.7857	254727.6382	197785.5808	260369.7841	265221.0623	275631.6029	261424.7939
Nudt5	Q9JKX6	94802.22581	105483.3732	100114.4429	98442.12919	100194.2859	98564.59657	91941.00415	94067.97522	109170.8316	119713.3671
Aarsd1	Q3THG9	196230.4914	192536.0448	203641.3674	185400.7297	198529.7856	203849.8597	204625.3344	197654.8618	198959.8886	190627.2543
Parva	Q9EPC1	249322.1371	257850.8822	335918.9611	289225.8134	239139.3683	297785.4471	199377.7488	255104.3331	234517.0635	298407.9049
Ampd2	Q9DBT5	44709.46358	50359.7887	45600.46144	43977.03754	43581.38545	43221.08339	39816.96379	34972.27913	46101.08438	59114.81853
Aqp1	Q02013	155510.827	142015.6626	155894.452	143586.3788	142938.9199	134390.6376	153962.336	151125.3178	151235.3702	176177.686
Agfg2	Q80WC7	15612.99332	18185.57018	16565.04505	17075.77046	15721.568	19313.87639	14181.80671	14126.48221	10923.77923	15401.2337
Arpin	Q9D0A3	32749.61776	36218.8958	26630.56378	26206.84174	27248.5917	30755.93509	26754.04888	22880.87976	36727.43795	35673.24075
Nat2	P50295	119865.7526	141179.537	127271.58	152182.1935	142113.8655	136085.9482	152204.4294	144369.1918	137044.5169	131698.3201
Atl3	Q91YH5	149929.1267	122437.4426	156690.7461	163138.5507	153747.6905	131585.8867	176727.3488	162664.5332	158877.7216	162735.7425
Abcb7	Q61102	84406.66255	59212.03221	66406.89088	52034.29646	55567.01008	59897.43258	60569.51603	65929.21822	63206.30118	92493.9413
Actr1b	Q8R5C5	25947.80723	27032.04499	19142.20473	23588.5478	24996.4477	25624.80158	24594.98081	26327.28261	31799.17734	31159.52381
Fam175b	Q3TCJ1	19737.61449	28638.40959	25643.4529	23407.35959	18045.44852	21757.20549	17657.33195	17535.01677	20180.37752	25715.23082
Alcam	Q61490	162977.8241	171221.0873	166682.5182	164251.2396	129298.8493	164378.2766	150643.9034	162814.1658	163681.5676	231437.6158
Ccar1	Q8CH18	128280.5126	128193.8711	122074.6871	119231.9544	134111.2131	128412.6513	125114.6427	115632.2558	139761.6873	141787.3472
Pde2a	Q922S4	67946.22035	72630.41178	61268.60205	55292.74197	56508.2004	66039.47365	57585.60926	54557.10057	72680.55926	68115.85214
Chmp1a	Q921W0	84850.50767	90283.3417	70418.31108	71868.91644	66669.40904	81955.12301	71941.18931	89347.70037	87328.17846	108836.1584
Copg2	Q9QXK3	46115.41064	48059.04318	47153.41091	46811.17045	48155.24716	47678.92749	55203.60735	47031.4017	49912.43208	52186.43543
Ccdc93	Q7TQK5	38271.76052	37284.43382	31752.85519	35286.25345	30721.45534	33876.59188	28794.8996	31009.63226	33862.81517	33546.52687
Col14a1	Q80X19	57327.28402	63278.04318	64684.72852	76887.13482	60960.57085	57157.72551	56464.64593	60370.64788	59742.92744	53507.04993
Commd3	Q63829	196035.6392	178159.7975	188094.2052	206877.509	204363.5148	206180.2212	233068.7667	216669.2125	247411.342	234429.0543
Cops7a	Q9CZ04	89582.08979	73488.04929	105363.1901	92429.7899	106317.8109	80388.86918	104893.2619	99146.03842	101456.239	79479.24573
Ccs	Q9WU84	173232.2937	195240.2605	183273.9218	178994.3447	189814.0946	186027.5585	168736.9901	161997.5451	160031.5444	145851.2457
Deptor	Q570Y9	69177.92634	71700.81899	77895.84674	90618.53643	77853.79874	75011.32949	84178.90092	85534.57072	66644.04185	67679.04293
Diablo	Q9JIQ3	110983.4523	94199.50913	101269.7079	82114.67345	69226.34391	96066.50695	79528.61691	79285.66642	82597.73428	121269.4365
Dpp9	Q8BVG4	73244.2525	73977.29058	82702.67395	83918.70499	85857.3019	83377.97118	85986.65156	83108.49702	88004.37464	75688.23182
Mvd	Q99JF5	53701.514	53373.10299	71251.29115	58641.79873	63628.27413	50105.86525	59099.60473	51382.71748	50254.23944	43751.02968
Dctn3	Q9Z0Y1	97122.60544	101525.755	87636.57921	103221.8944	89064.32709	95983.44778	100078.6354	103259.2673	114216.1382	121146.7264
Hectd3	Q3U487	54035.51298	71635.09123	57688.80084	56571.3948	49496.03026	66291.11933	57460.26248	52300.8109	63515.35573	55801.33654
Erc1	Q99MI1	52101.48911	57587.13385	39579.8251	46105.40617	50156.27424	48293.33136	54845.90728	51009.87592	51382.6543	60336.84359
Eftud1	Q8C0D5	83692.49745	89555.3735	84084.04313	74299.92243	87694.12521	88885.63557	95291.34718	78038.28839	89879.549	95541.97355
Esrp2	Q8K0G8	74139.96739	80871.17702	64190.98319	75850.91695	70569.44565	76607.67778	79097.7144	70894.88149	78199.53436	76265.92333
Erlin2	Q8BFZ9	86507.85684	79433.34782	68590.76642	74187.90746	72937.81701	69804.03275	69338.36384	82269.20861	73714.67213	93835.65254
Hsd17b11	Q9EQ06	84202.22502	51466.10194	62231.85383	44758.64613	62481.03756	43422.16771	44454.16658	43572.20769	38223.89678	45421.08031
Exosc9	Q9JHI7	75186.7829	80106.09654	81489.15785	100823.2261	93669.29775	94969.95271	104741.7324	89756.71128	97409.99174	88329.30441
Ezr	P26040	110134.9047	117025.4774	111829.3615	119560.2109	117018.4874	103104.9916	109272.8584	105499.1745	133230.3471	125847.3833
G6pdx	Q00612	34676.72674	46126.2871	33605.28883	39966.08306	34038.33106	36568.16358	36337.94724	34239.61649	51793.83145	48329.81447
Gpcpd1	Q8C0L9	33760.15358	46226.03597	34155.16505	39932.99049	32512.95361	35112.98321	35047.79495	32940.87218	25261.1203	31459.54918
Gcc2	Q8CHG3	52614.22756	60173.01408	49929.99983	49412.72007	46529.99259	52719.25191	50374.24894	52633.59614	63859.09221	57895.24617
Gch1	Q05915	130384.4348	136571.3047	141800.7255	149655.9443	144505.3938	137783.7543	170712.1119	149141.2468	130313.6853	127487.386
Gng5	Q80SZ7	123060.1685	99207.47417	105319.5455	92769.38633	78003.72495	91452.19531	103378.7032	90455.6354	103366.5694	135472.9862
Gnai3	Q9DC51	17287.34771	18358.64292	18732.36658	16897.66302	16940.3634	18728.96118	23362.41663	18314.59099	17395.73769	18454.33039
Gnl1	P36916	60982.83353	76088.93923	68439.9589	65852.11508	57321.64342	66411.47092	63849.31399	62793.33216	70262.26876	71405.2724
Helz2	E9QAM5	25890.43692	26625.84061	27758.99684	24296.69896	22139.32462	26313.52644	12830.42564	19996.12357	24736.92043	26780.75313
Hp1bp3	Q3TEA8	71713.93116	53381.49681	56677.36704	39735.46739	59316.24152	44360.34144	48781.77439	49021.02719	50752.83671	63131.32449
Hnrnpll	Q921F4	48625.49845	55537.42665	53358.41572	44338.81571	40471.27842	51134.10465	45720.6887	40816.12977	49829.60919	51684.10258
Hmgb3	O54879	48739.30821	46107.13349	45943.41017	46085.85907	45494.40013	43906.3307	42356.87249	40119.27803	42427.84988	42157.47039
Hpcal1	P62748	327226.2015	277784.8882	283838.8565	304793.9736	367669.0071	298309.0757	347830.0607	327097.7159	370410.3351	352198.2069
Rbbp4	Q60972	26313.0983	26723.88215	27083.25551	31858.46029	30891.08592	29381.35392	26831.09874	31131.22027	28075.68146	25274.04159
Hcfc1	Q61191	72043.09068	79661.37784	73462.28132	76595.4372	71848.00522	78458.63615	74473.9877	75604.50305	78795.70949	73354.28349
Kpna4	O35343	283833.0911	217338.1279	301781.7018	310365.3655	340329.6086	279256.5692	416437.042	344355.4459	396417.575	320416.1857
Irf3	P70671	58658.09057	63864.11423	55105.6796	59010.76923	56830.22543	59403.87348	60453.01668	68602.33002	60707.4462	68436.23869
F11r	O88792	66575.97145	76107.77237	71299.14373	69317.84487	60009.29912	69474.59703	70739.97935	71527.46511	68095.92087	67862.63009
Kank2	Q8BX02	45310.89727	46853.1481	42902.21963	37756.6186	39238.03248	38631.15927	34546.37662	33797.93507	49101.26314	49213.23503
Lrrfip1	Q3UZ39	23254.00493	32843.11488	18832.02138	18954.47529	18938.35079	26497.37579	16370.14971	22820.18949	24048.22176	25952.87339
Lrrc47	Q505F5	95512.40412	101700.4434	88713.68819	81410.6004	84528.01665	101414.5806	81577.61628	80647.47177	101010.4527	96501.02722
Lipt1	Q8VCM4	31896.64356	32737.65542	31029.69756	30253.39068	29971.18603	32239.78292	26816.10691	27738.92965	25065.16211	29547.5311
Man2b1	O09159	37621.22064	52672.745	54362.83512	45102.8635	40247.46513	39587.74516	23807.02201	31671.12261	31566.25109	38170.217
Macf1	Q9QXZ0	47690.79615	49033.84174	56948.1572	48394.89627	44966.25627	48273.24848	55212.37359	52218.97199	60584.30044	61897.63579
Dnajc19	Q9CQV7	168928.9743	149797.0822	132382.5324	124217.0471	124015.0489	137264.8814	156339.9104	149262.7211	157156.3491	175312.1741
Timm50	Q9D880	65098.64965	49309.74412	59682.69005	49904.83242	57542.72163	49805.33533	66286.78523	54211.72266	52292.01818	67566.326
Tomm34	Q9CYG7	31328.46074	38124.51463	32251.65619	31454.29082	29337.5692	32949.36694	25610.93498	30112.33134	30022.63894	36668.82856
Mms19	Q9D071	81521.67371	77266.39553	89879.54651	84575.79192	85573.97177	91316.17257	97871.48768	86834.48902	94478.35407	83229.38409
Bin1	O08539	27487.24459	27620.67045	28709.69226	24703.13279	24561.85253	34396.31629	21329.88171	21034.06514	24914.76058	25197.70002
Myh1	Q5SX40	77243.79221	40477.65093	43228.02743	49407.18892	111609.7945	168533.3819	35260.89881	37406.61177	62720.1954	44662.75697
Marcks	P26645	33324.64384	38297.2708	34196.30122	32769.42662	28506.72456	26808.67526	21769.02212	24000.07211	38922.72695	42187.23438
Galns	Q571E4	59106.93693	67298.74007	61297.17322	61026.73035	57066.70487	62143.73659	64256.12361	60168.53946	62475.77291	65826.54806
Sirt5	Q8K2C6	41021.83637	49870.76343	48800.55602	42343.99999	38528.73885	45989.69696	37053.39632	43692.81791	44023.11355	44412.87147
Ndufb5	Q9CQH3	307949.0244	156014.0818	230153.6083	126332.6628	200372.105	135490.2079	211348.8691	208067.8523	163250.1952	254149.7995
Mtnd4	P03911	139811.2109	131575.2147	141370.2373	138286.8642	163326.0038	128153.0348	169291.3884	147686.9534	153724.378	140733.575
Nub1	P54729	84595.02014	95789.05642	80756.54844	77514.08713	75108.83148	78154.53025	72291.55347	70495.76321	83239.34142	86742.3882
Nfu1	Q9QZ23	155569.9565	160978.8456	163288.5399	177413.182	166755.2886	159544.4535	139591.0954	133259.2188	133072.7462	143955.3676
Npc1	O35604	112203.4398	98657.19659	105147.1447	97566.49696	112235.6827	86647.87412	105787.3199	93643.87195	55024.86058	78960.81934
Nmral1	Q8K2T1	141113.1879	164672.963	139830.7901	153963.7748	160519.2192	139465.6995	131631.2332	141142.3206	158327.942	163288.7332
Nup93	Q8BJ71	34260.39568	40601.08831	30188.08692	27867.81609	32200.19759	31171.06953	23254.60378	25801.78668	34689.01503	34062.41171
Htatip2	Q9Z2G9	81707.38825	71416.78722	72669.08527	77854.33886	87800.52601	74971.03333	87983.11894	77529.05381	69943.61175	73301.10152
Osbpl1a	Q91XL9	130122.6744	130909.9969	142350.6121	167484.8408	164119.3786	140984.4757	167668.5745	153102.1845	145839.9878	120213.4084
Phkg2	Q9DB30	161557.5949	164304.1016	174679.9878	157589.9615	161717.9377	168796.1482	138496.974	136401.0066	142623.1925	151863.9507
Pir	Q9D711	56980.35931	54330.43853	57101.2916	50831.70458	44267.84592	49709.73263	42326.09956	39865.86111	37591.77507	47581.53203
Puf60	Q3UEB3	83430.71994	83315.85143	74449.15852	80931.49188	72656.4452	74689.8996	71658.06965	83782.52679	80663.55504	87570.19869
Pfdn6	Q03958	72186.37998	72972.8856	58260.2932	61616.6762	60065.05084	70548.06848	52235.88646	43327.49298	64565.02942	75868.72184
Fip1l1	Q9D824	54213.97149	70182.15795	53510.9885	56024.27268	58341.97872	61255.45978	58610.97592	54048.44546	59561.49483	60177.76543
Akt1s1	Q9D1F4	73237.09275	92971.52785	75643.44162	87515.03944	67516.08202	86404.79359	68227.38778	65387.3037	77321.86773	91606.13104
Cnpy3	Q9DAU1	103614.5614	104084.5808	83931.30775	86971.66182	85147.82838	79663.64602	69406.56629	74517.03412	75022.62264	86642.68916
Fam63a	Q76LS9	88300.88416	86748.26277	88565.12187	85569.08914	93896.58067	84865.05292	95218.35479	89611.54295	97381.16151	88241.58544
Fam98a	Q3TJZ6	67249.88822	71481.74832	66436.63473	70745.41442	66942.42442	73547.06573	66901.88821	71639.86657	69829.08315	78953.42154
Mon2	Q80TL7	86644.23899	84740.70765	62329.57832	63274.21967	74288.76514	80380.21201	68554.98436	73620.76178	84149.37741	90444.13262
Ndrg1	Q62433	58628.68329	64704.38238	60899.39101	59866.62947	60036.6556	57355.19513	62201.0074	58434.37657	56228.79036	59538.01254
Pml	Q60953	22848.54448	37845.88338	21260.96438	23074.91883	21832.79881	24298.31978	23683.74021	21510.24377	28578.11497	26324.62304
Rufy3	Q9D394	35347.7126	43267.06099	38019.58666	35924.11054	40257.73413	45368.89165	33690.34762	33695.30873	36150.10967	36271.70779
S100a11	P50543	71202.63592	68790.85372	50431.71671	45867.58023	54158.23785	50647.82568	39306.69209	42281.10503	86224.85239	99728.82751
Son	Q9QX47	122379.4356	109286.7273	116400.2087	122555.1112	111873.1976	119317.329	123683.4036	124876.6095	132152.3967	128034.3091
Tssc1	Q8K0G5	44497.48184	47872.86369	37740.54974	38816.15605	43696.70819	43992.19373	35802.20905	38853.15024	44120.13231	46233.29838
Vac14	Q80WQ2	84562.25146	96076.73962	72854.99895	74172.57486	76288.09402	90357.13762	70588.69081	67662.3677	70595.06535	80978.74656
Tgm1	Q9JLF6	25193.11546	19883.41316	25102.76119	28771.1205	18428.06496	26010.86638	39647.89395	34974.53449	32785.38458	35823.13413
Amdhd2	Q8JZV7	98009.42019	103324.1226	100793.1604	111705.5323	107187.8992	108275.0044	115211.8087	110160.1098	118531.5345	121545.2771
Iba57	Q8CAK1	52395.85202	66318.72057	63704.9952	74283.72569	59695.34658	68068.37106	58362.89064	59259.37735	74288.15486	67753.14804
Rab3gap2	Q8BMG7	44475.18626	38595.65636	39098.00352	39169.34314	37291.7586	35915.9029	38611.90587	44664.0906	45732.25149	43315.32893
Rap1b	Q99JI6	140851.4996	106093.3874	117094.237	120062.3238	109462.6138	101440.7284	141625.828	125141.295	131568.5463	167129.7199
Nqo2	Q9JI75	74216.67095	93265.89772	70504.4489	70586.81299	71886.65224	80381.51703	75596.16722	88937.4003	61927.87417	68808.09014
Slmap	Q3URD3	58898.53798	60783.36689	63415.0059	70754.4076	57522.89902	58755.94687	60106.86776	57093.24069	68522.28893	60955.66527
Srrm2	Q8BTI8	13447.66721	18290.05542	16874.71412	16831.18042	12546.88244	18793.73923	15906.54517	15617.78022	18273.46696	18693.61069
Mtor	Q9JLN9	37810.15121	38742.79007	39305.078	44355.39507	35613.65009	40072.93969	53263.11809	38220.8083	45376.41882	38413.76019
Prpf4b	Q61136	108159.903	122269.5754	129077.3681	134353.6233	121239.2029	120813.0729	108738.5331	122660.2272	126469.6297	117525.1039
Ssbp1	Q9CYR0	110140.1158	85808.54771	83937.38168	72674.44894	84945.38397	78448.18219	84624.33297	71016.24372	83729.33084	84681.56448
Samm50	Q8BGH2	173379.4628	119491.7155	157880.893	126785.0518	136514.8606	137421.5325	177845.3907	152857.3792	149715.1286	179293.8567
Snx7	Q9CY18	116972.7229	123414.9469	133166.9149	117997.2728	120250.6483	131009.5175	115691.8381	101920.1529	115572.8366	115645.7927
Spg20	Q8R1X6	75656.121	76732.04844	102937.0076	98438.7482	90574.05926	93023.87691	74120.50938	75428.20763	69329.14591	68034.82975
Spta1	P08032	69365.35409	70069.17942	62598.24526	98947.76413	84860.3199	59595.84922	72697.15157	60342.42217	79814.57558	79742.30121
Sptb	P15508	25683.38974	27774.56599	23529.28327	40130.42622	23348.40154	23016.60406	18316.53935	19681.76924	26057.68367	31787.02728
Sgpl1	Q8R0X7	112906.256	64129.688	90568.07259	59872.4929	68947.69167	52642.96106	63786.78514	68657.14742	81263.87961	137380.3956
Spryd7	Q3TFQ1	73115.6205	73127.2988	79125.57947	87140.46932	86290.95404	76837.95168	91216.6101	93801.14009	88365.86856	76015.96327
Stmn1	P54227	33584.00486	43465.38409	42263.45087	42164.60602	44934.20884	38938.26005	52916.03065	44282.11939	71672.75157	69995.96682
Skiv2l2	Q9CZU3	39847.81681	45282.60664	34318.08959	32769.10647	34810.45786	35575.69588	25788.73423	30233.51876	38853.90229	38842.50458
Smarca5	Q91ZW3	41800.79931	42682.89977	39961.72393	29551.47396	37366.17048	38500.44233	30224.77561	36403.99838	48457.40585	52815.66622
Stx12	Q9ER00	89337.25127	69408.13218	78130.92017	58000.63453	63344.44395	61511.03109	76401.88946	69796.28236	66628.38876	95368.64154
Stx7	O70439	27595.44491	28242.75516	28013.45362	26807.51201	21441.79296	27956.54553	26118.82343	23850.79894	24182.14066	29735.2497
Tln2	Q71LX4	85814.57685	99773.14817	98298.89486	96704.17633	87176.70857	108208.5339	95751.65102	92517.28743	95757.28347	101133.0811
Tapbpl	Q8VD31	100465.4514	82889.59039	67087.48469	45760.14229	54930.61606	52860.30237	48680.66041	63465.21883	71874.06797	143100.1864
Txn2	P97493	52205.88208	44714.91464	51746.96469	56926.92518	56088.84503	60246.47923	66190.99786	70277.14343	67271.53586	56095.70034
Tars2	Q3UQ84	62564.3828	72125.04641	59266.97678	63058.07246	54401.14094	71671.80578	67046.26414	61925.49198	66791.63223	73868.57384
Tmsb4x	P20065	28848.76613	42755.67964	32521.67564	37625.67877	24905.31358	38191.87785	23330.76698	39662.92636	57348.22661	69947.61807
Tcf25	Q8R3L2	92303.50298	117876.2207	107045.3403	101788.7113	89615.66519	107271.081	82590.19651	80655.30416	109634.7562	105673.8546
Ttll12	Q3UDE2	81815.29801	84695.49047	90553.30254	105486.1885	94005.80861	89587.0246	103460.8379	90653.67159	96838.96719	89066.05178
Ptpn11	P35235	36717.15816	51952.74999	36934.96679	28996.72816	34433.50906	39462.60938	31487.06851	27906.32868	43252.42874	43021.75795
Uba5	Q8VE47	114005.7542	96483.31779	129181.8572	138889.8085	126240.3055	119896.6491	141856.2902	137138.7657	134435.7907	150899.7021
Atg7	Q9D906	91143.75972	103521.468	96379.11463	100154.7957	80843.03322	106578.4862	92340.582	77484.85904	95790.95852	100307.5268
Uap1l1	Q3TW96	78242.38974	76919.98412	91036.96897	102306.7035	81503.09229	92127.37046	91657.40983	78658.67559	92836.73002	86146.17362
Rad23a	P54726	126660.9627	146859.2569	125661.1063	121891.8705	118181.0261	129639.8334	104991.989	108866.9321	158833.2595	168622.1691
Vps13c	Q8BX70	48831.68533	47586.74812	50555.92419	52989.07136	49306.87181	51874.63822	60253.09416	55577.49767	55166.9316	49244.91345
Zmat2	Q9CPW7	103146.6639	113618.4341	93501.89468	94296.1609	89932.33104	102092.6414	86174.75785	91155.00378	94083.77298	103469.7901
